# Supplementary material for: A Blockchain Framework for Patient-Centered Health Records and Exchange (HealthChain): Evaluation and Proof-of-Concept Study
Source: J Med Internet Res. 2019 Aug 31;21(8):e13592. doi: 10.2196/13592 (PMC6743266; doi:10.2196/13592)
Supplement: Multimedia Appendix 3 [file jmir_v21i8e13592_app3.zip]

Archive with 829 entries (673 files):
- ChameleonHashing/
- ChameleonHashing/build.xml
- ChameleonHashing/javadoc/
- ChameleonHashing/javadoc/allclasses-frame.html
- ChameleonHashing/javadoc/allclasses-noframe.html
- ChameleonHashing/javadoc/constant-values.html
- ChameleonHashing/javadoc/deprecated-list.html
- ChameleonHashing/javadoc/edu/
- ChameleonHashing/javadoc/edu/ecu/
- ChameleonHashing/javadoc/edu/ecu/hsim/
- ChameleonHashing/javadoc/edu/ecu/hsim/ray/
- ChameleonHashing/javadoc/edu/ecu/hsim/ray/chameleonhash/
- ChameleonHashing/javadoc/edu/ecu/hsim/ray/chameleonhash/ChameleonHash.html
- ChameleonHashing/javadoc/edu/ecu/hsim/ray/chameleonhash/ChameleonHash.STORAGE.html
- ChameleonHashing/javadoc/edu/ecu/hsim/ray/chameleonhash/class-use/
- ChameleonHashing/javadoc/edu/ecu/hsim/ray/chameleonhash/class-use/ChameleonHash.html
- ChameleonHashing/javadoc/edu/ecu/hsim/ray/chameleonhash/class-use/ChameleonHash.STORAGE.html
- ChameleonHashing/javadoc/edu/ecu/hsim/ray/chameleonhash/class-use/Hash.html
- ChameleonHashing/javadoc/edu/ecu/hsim/ray/chameleonhash/class-use/PublicCoinChameleonHash.html
- ChameleonHashing/javadoc/edu/ecu/hsim/ray/chameleonhash/class-use/PublicCoinHash.html
- ChameleonHashing/javadoc/edu/ecu/hsim/ray/chameleonhash/class-use/RSAChameleonHash.html
- ChameleonHashing/javadoc/edu/ecu/hsim/ray/chameleonhash/class-use/RSAHash.html
- ChameleonHashing/javadoc/edu/ecu/hsim/ray/chameleonhash/Hash.html
- ChameleonHashing/javadoc/edu/ecu/hsim/ray/chameleonhash/package-frame.html
- ChameleonHashing/javadoc/edu/ecu/hsim/ray/chameleonhash/package-summary.html
- ChameleonHashing/javadoc/edu/ecu/hsim/ray/chameleonhash/package-tree.html
- ChameleonHashing/javadoc/edu/ecu/hsim/ray/chameleonhash/package-use.html
- ChameleonHashing/javadoc/edu/ecu/hsim/ray/chameleonhash/PublicCoinChameleonHash.html
- ChameleonHashing/javadoc/edu/ecu/hsim/ray/chameleonhash/PublicCoinHash.html
- ChameleonHashing/javadoc/edu/ecu/hsim/ray/chameleonhash/RSAChameleonHash.html
- ChameleonHashing/javadoc/edu/ecu/hsim/ray/chameleonhash/RSAHash.html
- ChameleonHashing/javadoc/edu/ecu/hsim/ray/messagedigest/
- ChameleonHashing/javadoc/edu/ecu/hsim/ray/messagedigest/class-use/
- ChameleonHashing/javadoc/edu/ecu/hsim/ray/messagedigest/class-use/MessageDigest.Algorithms.html
- ChameleonHashing/javadoc/edu/ecu/hsim/ray/messagedigest/class-use/MessageDigest.html
- ChameleonHashing/javadoc/edu/ecu/hsim/ray/messagedigest/MessageDigest.Algorithms.html
- ChameleonHashing/javadoc/edu/ecu/hsim/ray/messagedigest/MessageDigest.html
- ChameleonHashing/javadoc/edu/ecu/hsim/ray/messagedigest/package-frame.html
- ChameleonHashing/javadoc/edu/ecu/hsim/ray/messagedigest/package-summary.html
- ChameleonHashing/javadoc/edu/ecu/hsim/ray/messagedigest/package-tree.html
- ChameleonHashing/javadoc/edu/ecu/hsim/ray/messagedigest/package-use.html
- ChameleonHashing/javadoc/help-doc.html
- ChameleonHashing/javadoc/index-files/
- ChameleonHashing/javadoc/index-files/index-1.html
- ChameleonHashing/javadoc/index-files/index-10.html
- ChameleonHashing/javadoc/index-files/index-11.html
- ChameleonHashing/javadoc/index-files/index-12.html
- ChameleonHashing/javadoc/index-files/index-13.html
- ChameleonHashing/javadoc/index-files/index-14.html
- ChameleonHashing/javadoc/index-files/index-15.html
- ChameleonHashing/javadoc/index-files/index-16.html
- ChameleonHashing/javadoc/index-files/index-2.html
- ChameleonHashing/javadoc/index-files/index-3.html
- ChameleonHashing/javadoc/index-files/index-4.html
- ChameleonHashing/javadoc/index-files/index-5.html
- ChameleonHashing/javadoc/index-files/index-6.html
- ChameleonHashing/javadoc/index-files/index-7.html
- ChameleonHashing/javadoc/index-files/index-8.html
- ChameleonHashing/javadoc/index-files/index-9.html
- ChameleonHashing/javadoc/index.html
- ChameleonHashing/javadoc/overview-frame.html
- ChameleonHashing/javadoc/overview-summary.html
- ChameleonHashing/javadoc/overview-tree.html
- ChameleonHashing/javadoc/package-list
- ChameleonHashing/javadoc/script.js
- ChameleonHashing/javadoc/stylesheet.css
- ChameleonHashing/manifest.mf
- ChameleonHashing/nbproject/
- ChameleonHashing/nbproject/build-impl.xml
- ChameleonHashing/nbproject/genfiles.properties
- ChameleonHashing/nbproject/private/
- ChameleonHashing/nbproject/private/config.properties
- ChameleonHashing/nbproject/private/private.properties
- ChameleonHashing/nbproject/private/private.xml
- ChameleonHashing/nbproject/project.properties
- ChameleonHashing/nbproject/project.xml
- ChameleonHashing/src/
- ChameleonHashing/src/edu/
- ChameleonHashing/src/edu/ecu/
- ChameleonHashing/src/edu/ecu/hsim/
- ChameleonHashing/src/edu/ecu/hsim/ray/
- ChameleonHashing/src/edu/ecu/hsim/ray/chameleonhash/
- ChameleonHashing/src/edu/ecu/hsim/ray/chameleonhash/ChameleonHash.java
- ChameleonHashing/src/edu/ecu/hsim/ray/chameleonhash/Hash.java
- ChameleonHashing/src/edu/ecu/hsim/ray/chameleonhash/PublicCoinChameleonHash.java
- ChameleonHashing/src/edu/ecu/hsim/ray/chameleonhash/PublicCoinHash.java
- ChameleonHashing/src/edu/ecu/hsim/ray/chameleonhash/RSAChameleonHash.java
- ChameleonHashing/src/edu/ecu/hsim/ray/chameleonhash/RSAHash.java
- ChameleonHashing/src/edu/ecu/hsim/ray/messagedigest/
- ChameleonHashing/src/edu/ecu/hsim/ray/messagedigest/MessageDigest.java
- ChameleonHashing/test/
- ChameleonHashing/test/edu/
- ChameleonHashing/test/edu/ecu/
- ChameleonHashing/test/edu/ecu/hsim/
- ChameleonHashing/test/edu/ecu/hsim/ray/
- ChameleonHashing/test/edu/ecu/hsim/ray/chameleonhash/
- ChameleonHashing/test/edu/ecu/hsim/ray/chameleonhash/PCCHTest.java
- ChameleonHashing/test/edu/ecu/hsim/ray/chameleonhash/RSATest.java
- HealthChainServer/
- HealthChainServer/build.xml
- HealthChainServer/lib/
- HealthChainServer/lib/ChameleonHashing.jar
- HealthChainServer/lib/DatabaseUtils.jar
- HealthChainServer/lib/gson-2.5.jar
- HealthChainServer/lib/HikariCP-2.6.3.jar
- HealthChainServer/lib/javassist-3.22.0-CR2.jar
- HealthChainServer/lib/jpbc-api-2.0.0.jar
- HealthChainServer/lib/jpbc-plaf-2.0.0.jar
- HealthChainServer/lib/log4j-api-2.8.2.jar
- HealthChainServer/lib/log4j-core-2.8.2.jar
- HealthChainServer/lib/log4j-slf4j-impl-2.8.2.jar
- HealthChainServer/lib/Logger.jar
- HealthChainServer/lib/postgresql-9.2-1002.jdbc4.jar
- HealthChainServer/lib/ProgressBar.jar
- HealthChainServer/lib/ProxyReEncryption.jar
- HealthChainServer/lib/SecurityUtils.jar
- HealthChainServer/lib/slf4j-api-1.7.25.jar
- HealthChainServer/lib/SystemUtils.jar
- HealthChainServer/manifest.mf
- HealthChainServer/nbproject/
- HealthChainServer/nbproject/build-impl.xml
- HealthChainServer/nbproject/genfiles.properties
- HealthChainServer/nbproject/private/
- HealthChainServer/nbproject/private/config.properties
- HealthChainServer/nbproject/private/private.properties
- HealthChainServer/nbproject/private/private.xml
- HealthChainServer/nbproject/project.properties
- HealthChainServer/nbproject/project.xml
- HealthChainServer/server.properties
- HealthChainServer/src/
- HealthChainServer/src/edu/
- HealthChainServer/src/edu/ecu/
- HealthChainServer/src/edu/ecu/hsim/
- HealthChainServer/src/edu/ecu/hsim/ray/
- HealthChainServer/src/edu/ecu/hsim/ray/cli/
- HealthChainServer/src/edu/ecu/hsim/ray/cli/menu/
- HealthChainServer/src/edu/ecu/hsim/ray/cli/menu/Menu.java
- HealthChainServer/src/edu/ecu/hsim/ray/cli/reader/
- HealthChainServer/src/edu/ecu/hsim/ray/cli/reader/CLIReader.java
- HealthChainServer/src/edu/ecu/hsim/ray/consoleTableFormatter/
- HealthChainServer/src/edu/ecu/hsim/ray/consoleTableFormatter/ConsoleTableFormatter.java
- HealthChainServer/src/edu/ecu/hsim/ray/consoleTableFormatter/Header.java
- HealthChainServer/src/edu/ecu/hsim/ray/constants/
- HealthChainServer/src/edu/ecu/hsim/ray/constants/Constants.java
- HealthChainServer/src/edu/ecu/hsim/ray/healthchain/
- HealthChainServer/src/edu/ecu/hsim/ray/healthchain/aes/
- HealthChainServer/src/edu/ecu/hsim/ray/healthchain/aes/AESPassword.java
- HealthChainServer/src/edu/ecu/hsim/ray/healthchain/aes/AESRandom.java
- HealthChainServer/src/edu/ecu/hsim/ray/healthchain/aes/SymmetricKeyPropertiesPassword.java
- HealthChainServer/src/edu/ecu/hsim/ray/healthchain/aes/SymmetricKeyPropertiesRandom.java
- HealthChainServer/src/edu/ecu/hsim/ray/healthchain/Block.java
- HealthChainServer/src/edu/ecu/hsim/ray/healthchain/Blockchain.java
- HealthChainServer/src/edu/ecu/hsim/ray/healthchain/Blockchains.java
- HealthChainServer/src/edu/ecu/hsim/ray/healthchain/Blocks.java
- HealthChainServer/src/edu/ecu/hsim/ray/healthchain/Coder.java
- HealthChainServer/src/edu/ecu/hsim/ray/healthchain/communications/
- HealthChainServer/src/edu/ecu/hsim/ray/healthchain/communications/Communication.java
- HealthChainServer/src/edu/ecu/hsim/ray/healthchain/communications/CommunicationAggregateIndex.java
- HealthChainServer/src/edu/ecu/hsim/ray/healthchain/communications/CommunicationAutoSign.java
- HealthChainServer/src/edu/ecu/hsim/ray/healthchain/communications/CommunicationsAggregateIndex.java
- HealthChainServer/src/edu/ecu/hsim/ray/healthchain/data/
- HealthChainServer/src/edu/ecu/hsim/ray/healthchain/DataAESEntryNoX.java
- HealthChainServer/src/edu/ecu/hsim/ray/healthchain/DataAESEntryX.java
- HealthChainServer/src/edu/ecu/hsim/ray/healthchain/database/
- HealthChainServer/src/edu/ecu/hsim/ray/healthchain/database/Database.java
- HealthChainServer/src/edu/ecu/hsim/ray/healthchain/database/DatabaseConnection.java
- HealthChainServer/src/edu/ecu/hsim/ray/healthchain/DataEntry.java
- HealthChainServer/src/edu/ecu/hsim/ray/healthchain/DataPREEntryNoX.java
- HealthChainServer/src/edu/ecu/hsim/ray/healthchain/DataPREEntryX.java
- HealthChainServer/src/edu/ecu/hsim/ray/healthchain/data/Data.java
- HealthChainServer/src/edu/ecu/hsim/ray/healthchain/exception/
- HealthChainServer/src/edu/ecu/hsim/ray/healthchain/exception/BlockchainException.java
- HealthChainServer/src/edu/ecu/hsim/ray/healthchain/exception/MiningException.java
- HealthChainServer/src/edu/ecu/hsim/ray/healthchain/GenesisBlockTemplateGenerator.java
- HealthChainServer/src/edu/ecu/hsim/ray/healthchain/HashBytes.java
- HealthChainServer/src/edu/ecu/hsim/ray/healthchain/main/
- HealthChainServer/src/edu/ecu/hsim/ray/healthchain/main/ServerMain.java
- HealthChainServer/src/edu/ecu/hsim/ray/healthchain/main/ServerMainFull.java
- HealthChainServer/src/edu/ecu/hsim/ray/healthchain/miner/
- HealthChainServer/src/edu/ecu/hsim/ray/healthchain/miner/Miner.java
- HealthChainServer/src/edu/ecu/hsim/ray/healthchain/miner/Miners.java
- HealthChainServer/src/edu/ecu/hsim/ray/healthchain/MiningThread.java
- HealthChainServer/src/edu/ecu/hsim/ray/healthchain/node/
- HealthChainServer/src/edu/ecu/hsim/ray/healthchain/node/Node.java
- HealthChainServer/src/edu/ecu/hsim/ray/healthchain/node/Nodes.java
- HealthChainServer/src/edu/ecu/hsim/ray/healthchain/PatientBlock.java
- HealthChainServer/src/edu/ecu/hsim/ray/healthchain/server/
- HealthChainServer/src/edu/ecu/hsim/ray/healthchain/server/ReadSyncInstructions.java
- HealthChainServer/src/edu/ecu/hsim/ray/healthchain/server/requesthandler/
- HealthChainServer/src/edu/ecu/hsim/ray/healthchain/server/requesthandler/BlockRequestHandler.java
- HealthChainServer/src/edu/ecu/hsim/ray/healthchain/server/requesthandler/ChainListRequestHandler.java
- HealthChainServer/src/edu/ecu/hsim/ray/healthchain/server/requesthandler/CommunicationsRequestHandler.java
- HealthChainServer/src/edu/ecu/hsim/ray/healthchain/server/requesthandler/CurveFileRequestHandler.java
- HealthChainServer/src/edu/ecu/hsim/ray/healthchain/server/requesthandler/GenerateBlockRequestHandler.java
- HealthChainServer/src/edu/ecu/hsim/ray/healthchain/server/requesthandler/IDRequestMinerHandler.java
- HealthChainServer/src/edu/ecu/hsim/ray/healthchain/server/requesthandler/MessageRequestHandler.java
- HealthChainServer/src/edu/ecu/hsim/ray/healthchain/server/requesthandler/NodeListFileRequestHandler.java
- HealthChainServer/src/edu/ecu/hsim/ray/healthchain/server/requesthandler/PingBlockRequestHandler.java
- HealthChainServer/src/edu/ecu/hsim/ray/healthchain/server/requesthandler/PKRequestMinerHandler.java
- HealthChainServer/src/edu/ecu/hsim/ray/healthchain/server/requesthandler/PKRequestUserHandler.java
- HealthChainServer/src/edu/ecu/hsim/ray/healthchain/server/requesthandler/SmartContractExecuteRequestHandler.java
- HealthChainServer/src/edu/ecu/hsim/ray/healthchain/server/requesthandler/SmartContractInitRequestHandler.java
- HealthChainServer/src/edu/ecu/hsim/ray/healthchain/server/requesthandler/SmartContractUpdateRequestHandler.java
- HealthChainServer/src/edu/ecu/hsim/ray/healthchain/server/requesthandler/TestConnectionRequestHandler.java
- HealthChainServer/src/edu/ecu/hsim/ray/healthchain/server/requesthandler/UpdateBlockRequestHandler.java
- HealthChainServer/src/edu/ecu/hsim/ray/healthchain/server/Server.java
- HealthChainServer/src/edu/ecu/hsim/ray/healthchain/server/Servers.java
- HealthChainServer/src/edu/ecu/hsim/ray/healthchain/server/SyncInstruction.java
- HealthChainServer/src/edu/ecu/hsim/ray/healthchain/SmartContractEntry.java
- HealthChainServer/src/edu/ecu/hsim/ray/healthchain/smartcontracts/
- HealthChainServer/src/edu/ecu/hsim/ray/healthchain/smartcontracts/DateConverter.java
- HealthChainServer/src/edu/ecu/hsim/ray/healthchain/smartcontracts/ParserResult.java
- HealthChainServer/src/edu/ecu/hsim/ray/healthchain/smartcontracts/SignatureBytes.java
- HealthChainServer/src/edu/ecu/hsim/ray/healthchain/smartcontracts/SmartContract.java
- HealthChainServer/src/edu/ecu/hsim/ray/healthchain/smartcontracts/SmartContractData.java
- HealthChainServer/src/edu/ecu/hsim/ray/healthchain/smartcontracts/SmartContractExecutionHandler.java
- HealthChainServer/src/edu/ecu/hsim/ray/healthchain/smartcontracts/SmartContractExecutionHandlerException.java
- HealthChainServer/src/edu/ecu/hsim/ray/healthchain/smartcontracts/ZipSmartContractExecutionHandler.java
- HealthChainServer/src/edu/ecu/hsim/ray/messagedigest/
- HealthChainServer/src/edu/ecu/hsim/ray/messagedigest/MessageDigest.java
- HealthChainServer/start_server.bat
- HealthChainServer/test/
- HealthChainServer/variables.bat
- HealthChainServer/_database/
- HealthChainServer/_database/database_initialization.bat
- HealthChainServer/_database/database_restore_from_sample.bat
- HealthChainServer/_database/initialize.sql
- HealthChainServer/_database/_sample_databases/
- HealthChainServer/_database/_sample_databases/ASIN.backup
- HealthChainServer/_database/_sample_databases/PDIY.backup
- HealthChainWebClient/
- HealthChainWebClient/build.xml
- HealthChainWebClient/client.properties
- HealthChainWebClient/lib/
- HealthChainWebClient/lib/ChameleonHashing.jar
- HealthChainWebClient/lib/commons-io-2.5.jar
- HealthChainWebClient/lib/commons-lang3-3.5.jar
- HealthChainWebClient/lib/DatabaseUtils.jar
- HealthChainWebClient/lib/gson-2.5.jar
- HealthChainWebClient/lib/gson-2.8.0.jar
- HealthChainWebClient/lib/hapi-fhir-base-2.5.jar
- HealthChainWebClient/lib/hapi-fhir-structures-dstu3-2.5.jar
- HealthChainWebClient/lib/hapi-fhir-validation-resources-dstu3-2.5.jar
- HealthChainWebClient/lib/HikariCP-2.6.3.jar
- HealthChainWebClient/lib/javassist-3.22.0-CR2.jar
- HealthChainWebClient/lib/jpbc-api-2.0.0.jar
- HealthChainWebClient/lib/jpbc-plaf-2.0.0.jar
- HealthChainWebClient/lib/log4j-api-2.8.2.jar
- HealthChainWebClient/lib/log4j-core-2.8.2.jar
- HealthChainWebClient/lib/log4j-slf4j-impl-2.8.2.jar
- HealthChainWebClient/lib/logback-classic-1.2.2.jar
- HealthChainWebClient/lib/logback-core-1.2.2.jar
- HealthChainWebClient/lib/Logger.jar
- HealthChainWebClient/lib/postgresql-9.2-1002.jdbc4.jar
- HealthChainWebClient/lib/ProxyReEncryption.jar
- HealthChainWebClient/lib/SecurityUtils.jar
- HealthChainWebClient/lib/slf4j-api-1.7.25.jar
- HealthChainWebClient/lib/SystemUtils.jar
- HealthChainWebClient/nbproject/
- HealthChainWebClient/nbproject/ant-deploy.xml
- HealthChainWebClient/nbproject/build-impl.xml
- HealthChainWebClient/nbproject/genfiles.properties
- HealthChainWebClient/nbproject/private/
- HealthChainWebClient/nbproject/private/private.properties
- HealthChainWebClient/nbproject/private/private.xml
- HealthChainWebClient/nbproject/private/profiler/
- HealthChainWebClient/nbproject/private/profiler/attach.xml
- HealthChainWebClient/nbproject/private/profiler/settings.xml
- HealthChainWebClient/nbproject/project.properties
- HealthChainWebClient/nbproject/project.xml
- HealthChainWebClient/src/
- HealthChainWebClient/src/conf/
- HealthChainWebClient/src/conf/MANIFEST.MF
- HealthChainWebClient/src/java/
- HealthChainWebClient/src/java/edu/
- HealthChainWebClient/src/java/edu/ecu/
- HealthChainWebClient/src/java/edu/ecu/hsim/
- HealthChainWebClient/src/java/edu/ecu/hsim/ray/
- HealthChainWebClient/src/java/edu/ecu/hsim/ray/constants/
- HealthChainWebClient/src/java/edu/ecu/hsim/ray/constants/Constants.java
- HealthChainWebClient/src/java/edu/ecu/hsim/ray/healthchain/
- HealthChainWebClient/src/java/edu/ecu/hsim/ray/healthchain/client/
- HealthChainWebClient/src/java/edu/ecu/hsim/ray/healthchain/client/beans/
- HealthChainWebClient/src/java/edu/ecu/hsim/ray/healthchain/client/beans/AllergiesTableBean.java
- HealthChainWebClient/src/java/edu/ecu/hsim/ray/healthchain/client/beans/BlockchainTableBean.java
- HealthChainWebClient/src/java/edu/ecu/hsim/ray/healthchain/client/beans/ConditionsTableBean.java
- HealthChainWebClient/src/java/edu/ecu/hsim/ray/healthchain/client/beans/EncountersTableBean.java
- HealthChainWebClient/src/java/edu/ecu/hsim/ray/healthchain/client/beans/InfoAddressTableBean.java
- HealthChainWebClient/src/java/edu/ecu/hsim/ray/healthchain/client/beans/InfoEmailTableBean.java
- HealthChainWebClient/src/java/edu/ecu/hsim/ray/healthchain/client/beans/InfoPhoneTableBean.java
- HealthChainWebClient/src/java/edu/ecu/hsim/ray/healthchain/client/beans/LabsTableBean.java
- HealthChainWebClient/src/java/edu/ecu/hsim/ray/healthchain/client/beans/MedicationsTableBean.java
- HealthChainWebClient/src/java/edu/ecu/hsim/ray/healthchain/client/beans/PersonalTrackerTableBean.java
- HealthChainWebClient/src/java/edu/ecu/hsim/ray/healthchain/client/beans/PractitionersTableBean.java
- HealthChainWebClient/src/java/edu/ecu/hsim/ray/healthchain/client/beans/ProceduresTableBean.java
- HealthChainWebClient/src/java/edu/ecu/hsim/ray/healthchain/client/beans/SmartContractPendingTableBean.java
- HealthChainWebClient/src/java/edu/ecu/hsim/ray/healthchain/client/beans/SmartContractTableBean.java
- HealthChainWebClient/src/java/edu/ecu/hsim/ray/healthchain/client/beans/VitalsTableBean.java
- HealthChainWebClient/src/java/edu/ecu/hsim/ray/healthchain/client/blockchain/
- HealthChainWebClient/src/java/edu/ecu/hsim/ray/healthchain/client/blockchain/Block.java
[truncated: 529 more entries]
