# Supplementary material for: A Blockchain Framework for Patient-Centered Health Records and Exchange (HealthChain): Evaluation and Proof-of-Concept Study
Source: J Med Internet Res. 2019 Aug 31;21(8):e13592. doi: 10.2196/13592 (PMC6743266; doi:10.2196/13592)
Supplement: Multimedia Appendix 3 [file jmir_v21i8e13592_app3.zip › ChameleonHashing/nbproject/private/private.properties]

compile.on.save=true
do.depend=false
do.jar=true
javac.debug=true
javadoc.preview=true
user.properties.file=C:\\Users\\hylockr\\AppData\\Roaming\\NetBeans\\8.1\\build.properties
