# Supplementary material for: A Blockchain Framework for Patient-Centered Health Records and Exchange (HealthChain): Evaluation and Proof-of-Concept Study
Source: J Med Internet Res. 2019 Aug 31;21(8):e13592. doi: 10.2196/13592 (PMC6743266; doi:10.2196/13592)
Supplement: Multimedia Appendix 3 [file jmir_v21i8e13592_app3.zip › ChameleonHashing/src/edu/ecu/hsim/ray/chameleonhash/ChameleonHash.java]

/*
 * Copyright (c) 2018 Ray Hylock
 * Department of Health Services and Information Management
 * College of Allied Health Sciences
 * East Carolina University
 *
 * Licensed under the Apache License, Version 2.0 (the "License");
 * you may not use this file except in compliance with the License.
 * You may obtain a copy of the License at
 *
 *      http://www.apache.org/licenses/LICENSE-2.0
 *
 * Unless required by applicable law or agreed to in writing, software
 * distributed under the License is distributed on an "AS IS" BASIS,
 * WITHOUT WARRANTIES OR CONDITIONS OF ANY KIND, either express or implied.
 * See the License for the specific language governing permissions and
 * limitations under the License.
 */
package edu.ecu.hsim.ray.chameleonhash;

import java.io.File;
import java.io.FileInputStream;
import java.io.FileOutputStream;
import java.io.IOException;
import java.io.StringReader;
import java.io.StringWriter;
import static java.lang.System.out;
import java.math.BigInteger;
import java.nio.charset.Charset;
import java.nio.charset.StandardCharsets;
import java.security.NoSuchAlgorithmException;
import java.security.SecureRandom;
import java.util.Properties;

/**
 * Abstract Chameleon Hash class. This manages {@code p}, {@code q} and the
 * property files.
 * @author Ray Hylock
 */
public abstract class ChameleonHash {
    /**
     * Storage volatility options:
     * Storage volatility refers how the generated keys will be stored and read.
     * {@link STORAGE#NONVOLATILE} means they will be stored to and read from
     * files, as indicated by either the default settings or a provided path and
     * file template. This is best when one does not desire to manage keys.
     * {@link STORAGE#VOLATILE} indicates a memory-only approach. This requires
     * the user to maintain the generated public and secret keys as
     * {@link String} objects, which are then to be provided during
     * reinitialization.
     */
    protected static enum STORAGE { 
        /** Nonvolatile storage. */ NONVOLATILE, 
        /** Volatile storage. */    VOLATILE 
    }
    
    /** {@link Charset} encoding. */
    public static final Charset ENCODING = StandardCharsets.UTF_8;
    
    // defaults
    private static final int DEFAULT_CERTAINTY = 10_000;
    private static final String P = "p";
    private static final String Q = "q";
    private static final String DEFAULT_PUB_EXT = ".pub";
    private static final String DEFAULT_SEC_EXT = ".sec";
    
    /** Default bit length. */
    protected static final int DEFAULT_BIT_LENGTH = 256;
    
    // variables
    /** {@link STORAGE} parameter. */
    protected final STORAGE storage;
    
    /** Public properties {@link File}. */
    protected File publicFile;
    
    /** Public properties as {@link String}. */
    protected String publicStringProperties; 
    
    /** Secret properties {@link File}. */
    protected File secretFile;
    
    /** Secret properties as {@link String}. */
    protected String secretStringProperties; 
    
    /** Public properties {@link FileInputStream}. */
    protected FileInputStream fisPub = null;
    
    /** Secret properties {@link FileInputStream}. */
    protected FileInputStream fisSec = null;
    
    /** Public properties {@link FileOutputStream}. */
    protected FileOutputStream fosPub = null;
    
    /** Secret properties {@link FileOutputStream}. */
    protected FileOutputStream fosSec = null;
    
    /** Public properties {@link StringReader}. */
    protected StringReader sisPub = null;
    
    /** Secret properties {@link StringReader}. */
    protected StringReader sisSec = null;
    
    /** Public properties {@link StringWriter}. */
    protected StringWriter sosPub = null;
    
    /** Secret properties {@link StringWriter}. */
    protected StringWriter sosSec = null;
    
    /** Public {@link Properties} file. */
    protected final Properties propsPublic;
    
    /** Secret {@link Properties} file. */
    protected final Properties propsSecret;
    
    /** Create properties file {@link boolean} parameter. */
    protected boolean createProperties;
    
    /** {@code q}. */
    protected BigInteger q;
    
    /** {@code p = 2q+1}. */
    protected BigInteger p;
    
    /** {@code N = pq}. */
    protected BigInteger N;
    
    /** . */
    protected BigInteger pm1;
    
    /** {@code q-1}. */
    protected BigInteger qm1;
    
    /** Phi of {@code N}. */
    protected BigInteger phiN;
    
    /** Zero as {@link BigInteger}. */
    protected final BigInteger zero = BigInteger.ZERO;
    
    /** One as {@link BigInteger}. */
    protected final BigInteger one = BigInteger.ONE;
    
    /** Two as {@link BigInteger}. */
    protected final BigInteger two = BigInteger.valueOf(2);
    
    ////////////////////////////////////////////////////////////////////////////
    //                              CONSTRUCTORS                              //
    ////////////////////////////////////////////////////////////////////////////
    /**
     * Constructor. This generates the base {@link STORAGE#NONVOLATILE}
     * structures and files used by all extending classes.
     * @param p          prime p or {@code null}
     * @param q          prime q or {@code null}
     * @param bitLength  bit length
     * @param file       file name
     * @throws IOException {@link IOException}
     */
    protected ChameleonHash(BigInteger p, BigInteger q, int bitLength, 
            String file) throws IOException{
        // set storage option
        storage = STORAGE.NONVOLATILE;
        
        // read/write file
        this.publicFile = new File(file+DEFAULT_PUB_EXT);
        this.secretFile = new File(file+DEFAULT_SEC_EXT);

        // read file if exists
        if(this.publicFile.exists()){
            createProperties = false; // remaining data are written by subclasses

            // load public (this must exist as we don't share secret keys)
            propsPublic = new Properties();
            fisPub = new FileInputStream(this.publicFile);
            propsPublic.load(fisPub);
            readPQ();
            publicStringProperties = fisPub.toString();
            
            // write public to string
            if(sosPub != null) sosPub.close();
            sosPub = new StringWriter();
            propsPublic.store(sosPub, "");
            publicStringProperties = sosPub.toString();

            // load secret if exists
            if(this.secretFile.exists()){
                propsSecret = new Properties();
                fisSec = new FileInputStream(this.secretFile);
                propsSecret.load(fisSec);
                secretStringProperties = fisSec.toString();
                
                // write secret to string
                if(sosSec != null) sosSec.close();
                sosSec = new StringWriter();
                propsSecret.store(sosSec, "");
                secretStringProperties = sosSec.toString();
            } else propsSecret = null;

        // create file if does not exist
        } else {
            // create directory if necessary
            createProperties = true;
            if(this.publicFile.getParentFile() != null && 
                    !this.publicFile.getParentFile().exists()) 
                this.publicFile.getParentFile().mkdirs();
            this.publicFile.createNewFile();
            propsPublic = new Properties();
            propsSecret = new Properties();
            processPQ(p, q, bitLength);
            
            // write and save public (partial) only
            propsPublic.setProperty(P, this.p.toString());
            propsPublic.setProperty(Q, this.q.toString());
            fosPub = new FileOutputStream(publicFile);
            propsPublic.store(fosPub, "");
        }
        setResiduals();
    }
    
    /**
     * Constructor. This generates the base {@link STORAGE#VOLATILE} structures
     * and files used by all extending classes.
     * @param p                prime p or {@code null}
     * @param q                prime q or {@code null}
     * @param bitLength        bit length
     * @param publicProperties public properties in {@link String} form
     * @param secretProperties secret properties in {@link String} form
     * @throws IOException {@link IOException}
     */
    protected ChameleonHash(BigInteger p, BigInteger q, int bitLength,
            String publicProperties, String secretProperties) throws IOException{
        // set storage option
        storage = STORAGE.VOLATILE;

        // read public properties if exists
        if(publicProperties != null){
            createProperties = false; // remaining data are written by subclasses

            // load public (this must exist as we don't share secret keys)
            propsPublic = new Properties();
            sisPub = new StringReader(publicProperties);
            propsPublic.load(sisPub);
            readPQ();
            publicStringProperties = publicProperties;

            // load secret if exists
            if(secretProperties != null){
                propsSecret = new Properties();
                sisSec = new StringReader(secretProperties);
                propsSecret.load(sisSec);
                secretStringProperties = secretProperties;
            } else propsSecret = null;

        // create if properties do not exist
        } else {
            createProperties = true;
            propsPublic = new Properties();
            propsSecret = new Properties();
            processPQ(p, q, bitLength);

            // write and save public (partial) only
            propsPublic.setProperty(P, this.p.toString());
            propsPublic.setProperty(Q, this.q.toString());
            sosPub = new StringWriter();
            propsPublic.store(sosPub, "");
            publicStringProperties = sosPub.toString();
        }
        setResiduals();
    }
    
    ////////////////////////////////////////////////////////////////////////////
    //                                SETTERS                                 //
    ////////////////////////////////////////////////////////////////////////////
    /**
     * Reads in {@link #p} and {@link #q} from {@link #propsPublic}.
     */
    private void readPQ(){
        this.p = new BigInteger(propsPublic.getProperty(P));
        this.q = new BigInteger(propsPublic.getProperty(Q));
    }
    
    /**
     * Either validates non-{@code null} {@code p} and {@code q} values or
     * generates them.
     * @param p {@code p} to validate or {@code null} to generate
     * @param q {@code q} to validate or {@code null} to generate
     * @param bitLength bit length
     */
    private void processPQ(BigInteger p, BigInteger q, int bitLength){
        // check p and q
        if(p != null && q != null &&
           p.isProbablePrime(DEFAULT_CERTAINTY) &&
           q.isProbablePrime(DEFAULT_CERTAINTY) &&
           q.multiply(two).add(one).equals(p)){
            
            // parameters p and q accepted
            this.p = p;
            this.q = q;

        // else generate p and q
        } else {
            // ended up here due to error above
            if(p != null || q != null)
                out.println("Parameters p and q are invalid. Generating.");

            SecureRandom sr = new SecureRandom();
            BigInteger pp, pq;
            while(true){
                pp = BigInteger.probablePrime(bitLength, sr);
                pq = (pp.subtract(one)).divide(two);
                if(pq.isProbablePrime(DEFAULT_CERTAINTY)){
                    this.p = pp;
                    this.q = pq;
                    break;
                }
            }
        }
    }
    
    /**
     * Sets the residual variables: {@link #N}, {@link #pm1}, {@link #qm1}, and
     * {@link #phiN}.
     */
    private void setResiduals(){
        // set N
        N = this.p.multiply(this.q);

        // set p-1 and q-1
        pm1 = this.p.subtract(one);
        qm1 = this.q.subtract(one);
        phiN = pm1.multiply(qm1);
    }
    
    ////////////////////////////////////////////////////////////////////////////
    //                                GETTERS                                 //
    ////////////////////////////////////////////////////////////////////////////
    /**
     * Returns the public file if {@link #storage} {@literal ==} 
     * {@link STORAGE#NONVOLATILE}.
     * @return the public file
     */
    public File getPublicFile(){
        switch(storage){
            case NONVOLATILE: return publicFile;
            default: return null;
        }
    }
    
    /**
     * Returns the secret file if {@link #storage} {@literal ==} 
     * {@link STORAGE#NONVOLATILE}.
     * @return the secret file
     */
    public File getSecretFile(){
        switch(storage){
            case NONVOLATILE: return secretFile;
            default: return null;
        }
    }
    
    /**
     * Returns public properties as a {@link String}.
     * @return public properties as a {@link String}
     */
    public String getPublicProperties(){
        return publicStringProperties;
    }
    
    /**
     * Returns secret properties as a {@link String}.
     * @return secret properties as a {@link String}
     */
    public String getSecretProperties(){
        return secretStringProperties;
    }
    
    ////////////////////////////////////////////////////////////////////////////
    //                                 CLOSE                                  //
    ////////////////////////////////////////////////////////////////////////////
    /**
     * Closes the file input and output streams.
     * @throws IOException {@link IOException}
     */
    public void close() throws IOException{
        if(fosPub != null) fosPub.close();
        if(fosSec != null) fosSec.close();
        if(fisPub != null) fisPub.close();
        if(fisSec != null) fisSec.close();
        if(sosPub != null) sosPub.close();
        if(sosSec != null) sosSec.close();
        if(sisPub != null) sisPub.close();
        if(sisSec != null) sisSec.close();
    }
    
    ////////////////////////////////////////////////////////////////////////////
    //                       HASHING/VERIFYING/FORGING                        //
    ////////////////////////////////////////////////////////////////////////////
    /**
     * Hashes a message.
     * @param message message to hash
     * @return {@link Hash} of message
     * @throws IOException {@link IOException}
     * @throws NoSuchAlgorithmException {@link NoSuchAlgorithmException}
     */
    public abstract Hash hash(String message) throws IOException, 
            NoSuchAlgorithmException;
    
    /**
     * Hashes a message.
     * @param message message to hash
     * @return {@link Hash} of message
     * @throws IOException {@link IOException}
     * @throws NoSuchAlgorithmException {@link NoSuchAlgorithmException}
     */
    public abstract Hash hash(byte[] message) throws IOException, 
            NoSuchAlgorithmException;
    
    /**
     * Verifies a message against a known {@link Hash}.
     * @param message message to verify
     * @param hash    {@link Hash}
     * @return {@code true} if verified, {@code false} otherwise
     * @throws IOException {@link IOException}
     * @throws NoSuchAlgorithmException {@link NoSuchAlgorithmException}
     */
    public abstract boolean verify(String message, Hash hash) 
            throws IOException, NoSuchAlgorithmException;
    
    /**
     * Verifies a message against a known {@link Hash}.
     * @param message message to verify
     * @param hash    {@link Hash}
     * @return {@code true} if verified, {@code false} otherwise
     * @throws IOException {@link IOException}
     * @throws NoSuchAlgorithmException {@link NoSuchAlgorithmException}
     */
    public abstract boolean verify(byte[] message, Hash hash) 
            throws IOException, NoSuchAlgorithmException;
    
    /**
     * Forges the hash by creating new {@code r} and {@code s} parameters for
     * the new message and prior hash.
     * @param message      message
     * @param previousHash previous {@link Hash}
     * @return the forged {@link Hash}
     * @throws IOException {@link IOException}
     * @throws NoSuchAlgorithmException {@link NoSuchAlgorithmException}
     */
    public abstract Hash forge(String message, Hash previousHash) 
            throws IOException, NoSuchAlgorithmException;
    
    /**
     * Forges the hash by creating new {@code r} and {@code s} parameters for
     * the new message and prior hash.
     * @param message      message
     * @param previousHash previous {@link Hash}
     * @return the forged {@link Hash}
     * @throws IOException {@link IOException}
     * @throws NoSuchAlgorithmException {@link NoSuchAlgorithmException}
     */
    public abstract Hash forge(byte[] message, Hash previousHash) 
            throws IOException, NoSuchAlgorithmException;
    
    ////////////////////////////////////////////////////////////////////////////
    //                            RANDOM UTILITIES                            //
    ////////////////////////////////////////////////////////////////////////////
    /**
     * Generates a random {@link BigInteger} with upper bound.
     * @param bound upper bound
     * @return a random {@link BigInteger}
     */
    protected BigInteger random(BigInteger bound){
        BigInteger ret;
        SecureRandom sr = new SecureRandom();
        int bl = bound.bitLength();
        do {
            ret = new BigInteger(bl, sr);
        } while(ret.compareTo(bound) >= 0);
        return ret;
    }
    
    /**
     * Generates a random {@link BigInteger} with upper and lower bounds.
     * @param lower lower bound
     * @param upper upper bound
     * @return a random {@link BigInteger}
     */
    protected BigInteger random(BigInteger lower, BigInteger upper){
        BigInteger ret;
        SecureRandom sr = new SecureRandom();
        int bl = upper.bitLength();
        do {
            ret = new BigInteger(bl, sr);
        } while(ret.compareTo(lower) < 0 || ret.compareTo(upper) > 0);
        return ret;
    }
}
