# Supplementary material for: A Blockchain Framework for Patient-Centered Health Records and Exchange (HealthChain): Evaluation and Proof-of-Concept Study
Source: J Med Internet Res. 2019 Aug 31;21(8):e13592. doi: 10.2196/13592 (PMC6743266; doi:10.2196/13592)
Supplement: Multimedia Appendix 3 [file jmir_v21i8e13592_app3.zip › ChameleonHashing/src/edu/ecu/hsim/ray/chameleonhash/PublicCoinChameleonHash.java]

/*
 * Copyright (c) 2018 Ray Hylock
 * Department of Health Services and Information Management
 * College of Allied Health Sciences
 * East Carolina University
 *
 * Licensed under the Apache License, Version 2.0 (the "License");
 * you may not use this file except in compliance with the License.
 * You may obtain a copy of the License at
 *
 *      http://www.apache.org/licenses/LICENSE-2.0
 *
 * Unless required by applicable law or agreed to in writing, software
 * distributed under the License is distributed on an "AS IS" BASIS,
 * WITHOUT WARRANTIES OR CONDITIONS OF ANY KIND, either express or implied.
 * See the License for the specific language governing permissions and
 * limitations under the License.
 */
package edu.ecu.hsim.ray.chameleonhash;

import edu.ecu.hsim.ray.messagedigest.MessageDigest;
import edu.ecu.hsim.ray.messagedigest.MessageDigest.Algorithms;
import java.io.FileOutputStream;
import java.io.IOException;
import java.io.StringWriter;
import java.math.BigInteger;
import java.security.NoSuchAlgorithmException;

/**
 * Public-coin chameleon hash function as described in:
 * <blockquote>
 * G. Ateniese, B. Magri, D. Venturi, and E. Andrade, "Redactable Blockchain -
 * or - Rewriting History in Bitcoin and Friends," in 2017 IEEE European
 * Symposium on Security and Privacy (EuroS P), 2017, pp. 111–126.
 * <a href="https://eprint.iacr.org/2016/757.pdf" target="_blank">Expanded
 * version</a>.</blockquote>
 * 
 * @author Ray Hylock
 */
public class PublicCoinChameleonHash extends ChameleonHash {
    private static final String G_KEY = "g";
    private static final String TK_KEY = "tk";
    private static final String HK_KEY = "hk";
    private static final Algorithms ALGO = Algorithms.SHA512;
    private BigInteger g, hashKey, trapKey;
    private MessageDigest md;
    
    ////////////////////////////////////////////////////////////////////////////
    //                              CONSTRUCTORS                              //
    ////////////////////////////////////////////////////////////////////////////
    /**
     * Constructs a new {@link STORAGE#VOLATILE} public-coin chameleon hash.
     * @throws IOException {@link IOException}
     */
    public PublicCoinChameleonHash() throws IOException{
        // |hash| is tied to p not N = pq
        this(null, null, DEFAULT_BIT_LENGTH+1, null, null); 
    }
    
    /**
     * Constructs a new {@link STORAGE#NONVOLATILE} public-coin chameleon hash
     * and stores it in {@code file}. If {@code file} exists, then it reads in
     * the parameters.
     * @param file file name
     * @throws IOException {@link IOException}
     */
    public PublicCoinChameleonHash(String file) throws IOException{
        // |hash| is tied to p not N = pq
        this(null, null, DEFAULT_BIT_LENGTH+1, file); 
    }
    
    /**
     * Constructs a new {@link STORAGE#VOLATILE} public-coin chameleon hash from
     * existing {@link String}-based properties.
     * @param publicProperties public properties in {@code byte[]} form
     * @param secretProperties secret properties in {@code byte[]} form
     * @throws IOException {@link IOException}
     */
    public PublicCoinChameleonHash(byte[] publicProperties, 
            byte[] secretProperties) throws IOException{
        // |hash| is tied to p not N = pq
        this(null, null, DEFAULT_BIT_LENGTH+1, 
             (publicProperties == null) ? null : 
                     new String(publicProperties, ENCODING), 
             (secretProperties == null) ? null : 
                     new String(secretProperties, ENCODING)
        ); 
    }
    
    /**
     * Constructs a new {@link STORAGE#VOLATILE} public-coin chameleon hash from
     * existing {@link String}-based properties.
     * @param publicProperties public properties in {@link String} form
     * @param secretProperties secret properties in {@link String} form
     * @throws IOException {@link IOException}
     */
    public PublicCoinChameleonHash(String publicProperties, 
            String secretProperties) throws IOException{
        // |hash| is tied to p not N = pq
        this(null, null, DEFAULT_BIT_LENGTH+1, publicProperties, 
                secretProperties); 
    }
    
    /**
     * Constructs a new {@link STORAGE#VOLATILE} public-coin chameleon hash with
     * hash key of length {@code bitLength}.
     * @param bitLength length of the 
     * @throws IOException {@link IOException}
     */
    public PublicCoinChameleonHash(int bitLength) throws IOException{
        // |hash| is tied to p not N = pq
        this(null, null, bitLength+1, null, null);
    }
    
    /**
     * Constructs a new {@link STORAGE#NONVOLATILE} public-coin chameleon hash
     * with hash key of length {@code bitLength} and stores it in {@code file}.
     * If {@code file} exists, then it reads in the parameters, ignoring what is
     * passed.
     * @param bitLength length of the 
     * @param file      file name
     * @throws IOException {@link IOException}
     */
    public PublicCoinChameleonHash(int bitLength, String file) 
            throws IOException{
        // |hash| is tied to p not N = pq
        this(null, null, bitLength+1, file);
    }
    
    /**
     * Constructs a new {@link STORAGE#VOLATILE} public-coin chameleon hash with
     * the given primes. Note: {@code p = 2q-1}.
     * @param p prime p
     * @param q prime q
     * @throws IOException {@link IOException}
     */
    public PublicCoinChameleonHash(BigInteger p, BigInteger q) 
            throws IOException{
        // |hash| is tied to p not N = pq
        this(p, q, p.bitLength(), null, null); 
    }
    
    /**
     * Constructs a new {@link STORAGE#NONVOLATILE} public-coin chameleon hash
     * with the given primes and stores it in {@code file}. If {@code file}
     * exists, then it reads in the parameters, ignoring what is passed. Note:
     * {@code p = 2q-1}.
     * @param p    prime p
     * @param q    prime q
     * @param file file name
     * @throws IOException {@link IOException}
     */
    public PublicCoinChameleonHash(BigInteger p, BigInteger q,  String file) 
            throws IOException{
        // |hash| is tied to p not N = pq
        this(p, q, p.bitLength(), file); 
    }
    
    /**
     * Constructor. This generates the base {@link STORAGE#NONVOLATILE}
     * structures and files used by all extending classes.
     * @param p         prime p or {@code null}
     * @param q         prime q or {@code null}
     * @param bitLength bit length
     * @param file      file name
     * @throws IOException {@link IOException}
     */
    private PublicCoinChameleonHash(BigInteger p, BigInteger q, int bitLength,
            String file) throws IOException {
        super(p, q, bitLength, file);
        md = new MessageDigest();
        
        // read file if exists
        if(!createProperties) read();
            
        // create file if does not exist
        else {
            // generator g and keys
            generate();

            // add new public properties (extension to super) - 
            //  two "store" commands stack the output (i.e., duplicates)
            //  closing then reopening "appends" by overwriting the old with the
            //  old plus new properties
            propsPublic.setProperty(G_KEY, g.toString());
            propsPublic.setProperty(HK_KEY, hashKey.toString());
            if(fosPub != null) fosPub.close();
            fosPub = new FileOutputStream(publicFile);
            propsPublic.store(fosPub, "");
            
            // write public to string
            if(sosPub != null) sosPub.close();
            sosPub = new StringWriter();
            propsPublic.store(sosPub, "");
            publicStringProperties = sosPub.toString();

            // add new secret properties (extension to super)
            propsSecret.setProperty(TK_KEY, trapKey.toString());
            if(fosSec != null) fosSec.close();
            fosSec = new FileOutputStream(secretFile);
            propsSecret.store(fosSec, "");
            
            // write secret to string
            if(sosSec != null) sosSec.close();
            sosSec = new StringWriter();
            propsSecret.store(sosSec, "");
            secretStringProperties = sosSec.toString();
        }
    }
    
    /**
     * Constructor. This generates the base {@link STORAGE#VOLATILE} structures
     * and files used by all extending classes.
     * @param p                prime p or {@code null}
     * @param q                prime q or {@code null}
     * @param bitLength        bit length
     * @param publicProperties public properties in {@link String} form
     * @param secretProperties secret properties in {@link String} form
     * @throws IOException {@link IOException}
     */
    private PublicCoinChameleonHash(BigInteger p, BigInteger q, int bitLength,
            String publicProperties, String secretProperties) throws IOException {
        super(p, q, bitLength, publicProperties, secretProperties);
        md = new MessageDigest();
        
        // read file if exists
        if(!createProperties) read();
            
        // create file if does not exist
        else {
            // generator g and keys
            generate();

            // add new public properties (extension to super) - 
            //  two "store" commands stack the output (i.e., duplicates)
            //  closing then reopening "appends" by overwriting the old with the
            //  old plus new properties
            propsPublic.setProperty(G_KEY, g.toString());
            propsPublic.setProperty(HK_KEY, hashKey.toString());
            if(sosPub != null) sosPub.close();
            sosPub = new StringWriter();
            propsPublic.store(sosPub, "");
            publicStringProperties = sosPub.toString();

            // add new secret properties (extension to super)
            propsSecret.setProperty(TK_KEY, trapKey.toString());
            if(sosSec != null) sosSec.close();
            sosSec = new StringWriter();
            propsSecret.store(sosSec, "");
            secretStringProperties = sosSec.toString();
        }
    }
    
    ////////////////////////////////////////////////////////////////////////////
    //                                SETTERS                                 //
    ////////////////////////////////////////////////////////////////////////////
    /**
     * Reads in {@link #g} and {@link #hashKey} from {@link #propsPublic}, and
     * {@link #trapKey} from {@link #propsSecret} if exists.
     */
    private void read(){
        // public properties must exist as we don't share secret keys
        g = new BigInteger(propsPublic.getProperty(G_KEY));
        hashKey = new BigInteger(propsPublic.getProperty(HK_KEY));

        // if secret key exists (doesn't have to)
        if(propsSecret != null)
            trapKey = new BigInteger(propsSecret.getProperty(TK_KEY));
        else trapKey = null;
    }
    
    /**
     * Generates {@link #g}, {@link #trapKey}, and {@link #hashKey}.
     */
    private void generate(){
        // generator g construction partly based on Ateniese et al. (2011)
        // https://web.njit.edu/~crix/publications/acm-tissec11a.pdf
        while(true){
            BigInteger a = random(this.p);
            BigInteger amp = a.mod(this.p);
            BigInteger amq = a.mod(this.q);
            if(amp.compareTo(zero) == 0 || amp.compareTo(one) == 0 
                    || amp.compareTo(pm1) == 0) continue;
            if(amq.compareTo(zero) == 0 || amq.compareTo(one) == 0 
                    || amq.compareTo(qm1) == 0) { // continue
            } else {
                g = (a.multiply(a)).mod(this.p);
                break;
            }
        }

        // generate keys
        trapKey = random(one, qm1);             // x = random[1, q-1]
        hashKey = g.modPow(trapKey, this.p);    // y = g^x
    }
    
    ////////////////////////////////////////////////////////////////////////////
    //                       HASHING/VERIFYING/FORGING                        //
    ////////////////////////////////////////////////////////////////////////////
    @Override
    public PublicCoinHash hash(String message) throws IOException, 
            NoSuchAlgorithmException{
        return hash(message.getBytes(ENCODING));
    }
    
    @Override
    public PublicCoinHash hash(byte[] message) throws IOException, 
            NoSuchAlgorithmException{
        // random parameters
        BigInteger r = random(one, qm1);    // x = random[1, q-1]
        BigInteger s = random(one, qm1);    // x = random[1, q-1]
        
        // standard collision-resistant message digest: H(m||r) -> Zq
        byte[] rb = r.toByteArray();
        byte[] mr = new byte[message.length+rb.length];
        System.arraycopy(message, 0, mr, 0, message.length);
        System.arraycopy(rb, 0, mr, message.length, rb.length);
        BigInteger H = new BigInteger(md.hash(ALGO, mr)).mod(q);
        
        // hash
        BigInteger h = hash(hashKey, r, s, p, q, g, H);
        return new PublicCoinHash(h, r, s);
    }
    
    @Override
    public boolean verify(String message, Hash hash) throws IOException, 
            NoSuchAlgorithmException{
        return verify(message.getBytes(ENCODING), hash);
    }
    
    @Override
    public boolean verify(byte[] message, Hash hash) throws IOException, 
            NoSuchAlgorithmException{
        // cast
        PublicCoinHash pch = (PublicCoinHash)hash;
        
        // standard collision-resistant message digest: H(m||r) -> Zq
        byte[] rb = pch.getR().toByteArray();
        byte[] mr = new byte[message.length+rb.length];
        System.arraycopy(message, 0, mr, 0, message.length);
        System.arraycopy(rb, 0, mr, message.length, rb.length);
        BigInteger H = new BigInteger(md.hash(ALGO, mr)).mod(q);
        
        // hash passed message
        BigInteger h = hash(hashKey, pch.getR(), pch.getS(), p, q, g, H);
        
        // compare current hash to passed hash
        return h.equals(hash.getHash());
    }
    
    @Override
    public PublicCoinHash forge(String message, Hash previousHash) 
            throws IOException, NoSuchAlgorithmException{
        return forge(message.getBytes(ENCODING), previousHash);
    }
    
    @Override
    public PublicCoinHash forge(byte[] message, Hash previousHash) 
            throws IOException, NoSuchAlgorithmException{
        ////////////////////////////////////////////////////       
        //         COMPUTE COLLISION VIA TRAPDOOR         //
        ////////////////////////////////////////////////////       
        // random k [1, q-1]
        BigInteger k = random(one, qm1);
        
        // r' = h + (g^k mod p) mod q
        BigInteger rp = (previousHash.getHash().add(g.modPow(k, p))).mod(q);
        
        // H' = H(m'||r') mod q (in Zq)
        byte[] rb = rp.toByteArray();
        byte[] mr = new byte[message.length+rb.length];
        System.arraycopy(message, 0, mr, 0, message.length);
        System.arraycopy(rb, 0, mr, message.length, rb.length);
        BigInteger Hp = new BigInteger(md.hash(ALGO, mr)).mod(q);
        
        // s' = k - (H' * x) mod q
        BigInteger sp = k.subtract(Hp.multiply(trapKey)).mod(q);
        
        ////////////////////////////////////////////////////     
        //                   FORGE HASH                   //
        ////////////////////////////////////////////////////
        // compute h'
        BigInteger hp = hash(hashKey, rp, sp, p, q, g, Hp);
        
        // test h = h'
        if(!hp.equals(previousHash.getHash())) 
            throw new IOException("Collision failed.");
        
        // return forged hash
        return new PublicCoinHash(hp, rp, sp);
    }
    
    /**
     * Performs the hash operation.
     * <a href="https://eprint.iacr.org/2016/757.pdf" target="_blank">Page 14</a>.
     * @param hashKey hash key (y in the paper)
     * @param r       parameter r
     * @param s       parameter s
     * @param p       prime p
     * @param q       prime q
     * @param g       generator q
     * @param H       message digest of m
     * @return        the hash
     */
    private BigInteger hash(BigInteger hashKey, BigInteger r, 
            BigInteger s, BigInteger p, BigInteger q, BigInteger g,
            BigInteger H) {
        // r - (y^(H(m||r)) * g^s mod p) mod q, where H(m||r) -> Zq
        // (r - ((y^H(m||r) mod p) * (g^s mod p)) mod p) mod q
        BigInteger p1 = hashKey.modPow(H, p);       // p1 = y^H(m||r) mod p
        BigInteger p2 = g.modPow(s, p);             // p2 = g^s mod p
        BigInteger p3 = (p1.multiply(p2)).mod(p);   // p3 = (p1 * p2) mod p
        return (r.subtract(p3)).mod(q);             // (r - p3) mod q
    }
}
