# Supplementary material for: A Blockchain Framework for Patient-Centered Health Records and Exchange (HealthChain): Evaluation and Proof-of-Concept Study
Source: J Med Internet Res. 2019 Aug 31;21(8):e13592. doi: 10.2196/13592 (PMC6743266; doi:10.2196/13592)
Supplement: Multimedia Appendix 3 [file jmir_v21i8e13592_app3.zip › ChameleonHashing/src/edu/ecu/hsim/ray/chameleonhash/PublicCoinHash.java]

/*
 * Copyright (c) 2018 Ray Hylock
 * Department of Health Services and Information Management
 * College of Allied Health Sciences
 * East Carolina University
 *
 * Licensed under the Apache License, Version 2.0 (the "License");
 * you may not use this file except in compliance with the License.
 * You may obtain a copy of the License at
 *
 *      http://www.apache.org/licenses/LICENSE-2.0
 *
 * Unless required by applicable law or agreed to in writing, software
 * distributed under the License is distributed on an "AS IS" BASIS,
 * WITHOUT WARRANTIES OR CONDITIONS OF ANY KIND, either express or implied.
 * See the License for the specific language governing permissions and
 * limitations under the License.
 */
package edu.ecu.hsim.ray.chameleonhash;

import java.math.BigInteger;

/**
 * Hash container for {@link PublicCoinChameleonHash}.
 * @author Ray Hylock
 */
public class PublicCoinHash extends Hash {
    private BigInteger s;
    
    /**
     * Constructs a new {@link Hash} object.
     * @param hash hash
     * @param r    parameter r
     * @param s    parameter s
     */
    public PublicCoinHash(BigInteger hash, BigInteger r, BigInteger s){
        super(hash, r);
        this.s = s;
    }
    
    /**
     * Returns the parameter {@code s}.
     * @return the parameter {@code s}
     */
    public BigInteger getS(){
        return s;
    }
}
