# Supplementary material for: A Blockchain Framework for Patient-Centered Health Records and Exchange (HealthChain): Evaluation and Proof-of-Concept Study
Source: J Med Internet Res. 2019 Aug 31;21(8):e13592. doi: 10.2196/13592 (PMC6743266; doi:10.2196/13592)
Supplement: Multimedia Appendix 3 [file jmir_v21i8e13592_app3.zip › ChameleonHashing/src/edu/ecu/hsim/ray/chameleonhash/RSAChameleonHash.java]

/*
 * Copyright (c) 2018 Ray Hylock
 * Department of Health Services and Information Management
 * College of Allied Health Sciences
 * East Carolina University
 *
 * Licensed under the Apache License, Version 2.0 (the "License");
 * you may not use this file except in compliance with the License.
 * You may obtain a copy of the License at
 *
 *      http://www.apache.org/licenses/LICENSE-2.0
 *
 * Unless required by applicable law or agreed to in writing, software
 * distributed under the License is distributed on an "AS IS" BASIS,
 * WITHOUT WARRANTIES OR CONDITIONS OF ANY KIND, either express or implied.
 * See the License for the specific language governing permissions and
 * limitations under the License.
 */
package edu.ecu.hsim.ray.chameleonhash;

import java.io.FileOutputStream;
import java.io.IOException;
import java.io.StringWriter;
import java.math.BigInteger;

/**
 * RSA-based chameleon hash function as described in Appendix A of:
 * <blockquote>
 * S. Hohenberger and B. Waters, "Realizing Hash-and-Sign Signatures under
 * Standard Assumptions," in Advances in Cryptology - EUROCRYPT 2009, 2009, pp.
 * 333–350. <a href="http://eprint.iacr.org/2009/028.pdf" target="_blank">
 * Paper</a>.</blockquote>
 * <p>
 * Of note: we do not constrain by {@code l} bits as suggested on page 20. This
 * value affects the size of {@code e} and {@code H}, but has no impact on the
 * output.</p>
 * @author Ray Hylock
 */
public class RSAChameleonHash extends ChameleonHash {
    private static final String N_KEY = "N"; // public key
    private static final String E_KEY = "e"; // public key
    private static final String J_KEY = "J"; // public key
    private static final String D_KEY = "d"; // secret key (plus p and q in super)
    private BigInteger J, e, d;
    
    /**
     * Constructs a new {@link STORAGE#VOLATILE} RSA chameleon hash.
     * @throws IOException {@link IOException}
     */
    public RSAChameleonHash() throws IOException{
        // |hash| is tied to N = pq, so b/2+1
        this(null, null, DEFAULT_BIT_LENGTH/2+1, null, null); 
    }
    
    /**
     * Constructs a new {@link STORAGE#NONVOLATILE} RSA chameleon hash and
     * stores it in {@code file}. If {@code file} exists, then it reads in the
     * parameters.
     * @param file file name
     * @throws IOException {@link IOException}
     */
    public RSAChameleonHash(String file) throws IOException{
        // |hash| is tied to N = pq, so b/2+1
        this(null, null, DEFAULT_BIT_LENGTH/2+1, file); 
    }
    
    /**
     * Constructs a new {@link STORAGE#VOLATILE} RSA chameleon hash from
     * existing {@link String}-based properties.
     * @param publicProperties public properties in {@link String} form
     * @param secretProperties secret properties in {@link String} form
     * @throws IOException {@link IOException}
     */
    public RSAChameleonHash(String publicProperties, 
            String secretProperties) throws IOException{
        // |hash| is tied to N = pq, so b/2+1
        this(null, null, DEFAULT_BIT_LENGTH/2+1, publicProperties, 
                secretProperties); 
    }
    
    /**
     * Constructs a new {@link STORAGE#VOLATILE} RSA chameleon hash with hash
     * key of length {@code bitLength}.
     * @param bitLength length of the 
     * @throws IOException {@link IOException}
     */
    public RSAChameleonHash(int bitLength) throws IOException{
        // |hash| is tied to N = pq, so b/2+1
        this(null, null, bitLength/2+1, null, null);
    }
    
    /**
     * Constructs a new {@link STORAGE#NONVOLATILE} RSA chameleon hash with hash
     * key of length {@code bitLength} and stores it in {@code file}. If
     * {@code file} exists, then it reads in the parameters, ignoring what is
     * passed.
     * @param bitLength length of the 
     * @param file      file name
     * @throws IOException {@link IOException}
     */
    public RSAChameleonHash(int bitLength, String file) throws IOException{
        // |hash| is tied to N = pq, so b/2+1
        this(null, null, bitLength/2+1, file); 
    }
    
    /**
     * Constructs a new {@link STORAGE#VOLATILE} RSA chameleon hash with the
     * given primes. Note: {@code p = 2q-1}.
     * @param p prime p
     * @param q prime q
     * @throws IOException {@link IOException}
     */
    public RSAChameleonHash(BigInteger p, BigInteger q) throws IOException{
        // |hash| is tied to N = pq, so p/2+1
        this(p, q, p.bitLength()/2+1, null, null); 
    }
    
    /**
     * Constructs a new {@link STORAGE#NONVOLATILE} RSA chameleon hash with the
     * given primes and stores it in {@code file}. If {@code file} exists, then
     * it reads in the parameters, ignoring what is passed. Note:
     * {@code p = 2q-1}.
     * @param p    prime p
     * @param q    prime q
     * @param file file name
     * @throws IOException {@link IOException}
     */
    public RSAChameleonHash(BigInteger p, BigInteger q, String file) 
            throws IOException{
        // |hash| is tied to N = pq, so p/2+1
        this(p, q, p.bitLength()/2+1, file); 
    }
    
    /**
     * Constructor. This generates the base {@link STORAGE#NONVOLATILE}
     * structures and files used by all extending classes.
     * @param p1        prime p or {@code null}
     * @param q1        prime q or {@code null}
     * @param bitLength bit length
     * @param file      file name
     */
    private RSAChameleonHash(BigInteger p1, BigInteger q1, int bitLength,
            String file) throws IOException{
        super(p1, q1, bitLength, file);
        
        // read file if exists
        if(!createProperties) read();
            
        // create file if does not exist
        else {
            // generate J, e, and d
            generate();
            
            // add new public properties (extension to super) - 
            //  two "store" commands stack the output (i.e., duplicates)
            //  closing then reopening "appends" by overwriting the old with the
            //  old plus new properties
            propsPublic.setProperty(N_KEY, N.toString()); // save N to share file
            if(fosPub != null) fosPub.close();
            fosPub = new FileOutputStream(publicFile);
            propsPublic.store(fosPub, "");
            
            // write public to string
            if(sosPub != null) sosPub.close();
            sosPub = new StringWriter();
            propsPublic.store(sosPub, "");
            publicStringProperties = sosPub.toString();
            
            // add new secret properties (extension to super)
            propsSecret.setProperty(E_KEY, e.toString());
            propsSecret.setProperty(J_KEY, J.toString());
            propsSecret.setProperty(D_KEY, d.toString());
            if(fosSec != null) fosSec.close();
            fosSec = new FileOutputStream(secretFile);
            propsSecret.store(fosSec, "");
            
            // write secret to string
            if(sosSec != null) sosSec.close();
            sosSec = new StringWriter();
            propsSecret.store(sosSec, "");
            secretStringProperties = sosSec.toString();
        }
    }
    
    /**
     * Constructor. This generates the base {@link STORAGE#VOLATILE} structures
     * and files used by all extending classes.
     * @param p1               prime p or {@code null}
     * @param q1               prime q or {@code null}
     * @param bitLength        bit length
     * @param publicProperties public properties in {@link String} form
     * @param secretProperties secret properties in {@link String} form
     */
    private RSAChameleonHash(BigInteger p1, BigInteger q1, int bitLength,
            String publicProperties, String secretProperties) throws IOException{
        super(p1, q1, bitLength, publicProperties, secretProperties);
        
        // read file if exists
        if(!createProperties) read();
            
        // create file if does not exist
        else {
            // generate J, e, and d
            generate();
            
            // add new public properties (extension to super) - 
            //  two "store" commands stack the output (i.e., duplicates)
            //  closing then reopening "appends" by overwriting the old with the
            //  old plus new properties
            propsPublic.setProperty(N_KEY, N.toString()); // save N to share file
            if(sosPub != null) sosPub.close();
            sosPub = new StringWriter();
            propsPublic.store(sosPub, "");
            publicStringProperties = sosPub.toString();
            
            // add new secret properties (extension to super)
            propsSecret.setProperty(E_KEY, e.toString());
            propsSecret.setProperty(J_KEY, J.toString());
            propsSecret.setProperty(D_KEY, d.toString());
            if(sosSec != null) sosSec.close();
            sosSec = new StringWriter();
            propsSecret.store(sosSec, "");
            secretStringProperties = sosSec.toString();
        }
    }
    
    ////////////////////////////////////////////////////////////////////////////
    //                                SETTERS                                 //
    ////////////////////////////////////////////////////////////////////////////
    /**
     * If {@link #propsSecret} is not {@code null}, then reads in {@link #e},
     * {@link #J}, and {@link #d}. If {@code null}, then it nulls those
     * variables.
     */
    private void read(){
        // if secret key exists (doesn't have to)
        if(propsSecret != null){
            // N is computed by pq in super, store N to share file
            e = new BigInteger(propsSecret.getProperty(E_KEY));
            J = new BigInteger(propsSecret.getProperty(J_KEY));
            d = new BigInteger(propsSecret.getProperty(D_KEY));
        } else e = J = d = null;
    }
    
    /**
     * Generates {@link #J}, {@link #e}, and {@link #d}.
     */
    private void generate(){
        // J must be relatively prime to N or it will not invert using modPow
        J = random(N);
        while(!J.gcd(N).equals(one)) J = random(N);

        // e must be relatively prime to phiN (coprime)
        e = random(phiN);
        while(!e.gcd(phiN).equals(one)) e = random(phiN);

        // ed congruent to 1 mod phiN
        // solve for d: modular multiplicative inverse iff e is coprime to phiN
        d = e.modInverse(phiN);
    }
    
    ////////////////////////////////////////////////////////////////////////////
    //                       HASHING/VERIFYING/FORGING                        //
    ////////////////////////////////////////////////////////////////////////////
    @Override
    public RSAHash hash(String message) {
        return hash(message.getBytes(ENCODING));
    }
    
    @Override
    public RSAHash hash(byte[] message) {
        BigInteger m = toBigInteger(message);
        BigInteger r = random(N); // prevents h = h' for identical min prefix
        BigInteger h = hash(J, e, r, m, N);
        return new RSAHash(h, r, N, e, J, m);
    }
    
    @Override
    public boolean verify(String message, Hash hash){
        return verify(message.getBytes(ENCODING), hash);
    }
    
    @Override
    public boolean verify(byte[] message, Hash hash){
        // hash passed message
        BigInteger h = hash(J, e, hash.getR(), toBigInteger(message), N);
        
        // compare current hash to passed hash
        return h.equals(hash.getHash());
    }
    
    @Override
    public RSAHash forge(String message, Hash previousHash){
        return forge(message.getBytes(ENCODING), previousHash);
    }
    
    @Override
    public RSAHash forge(byte[] message, Hash previousHash){
        // r' = r(J^d)^(m-m') mod N
        //    = r(J^(d(m-m'))) mod N
        //    = ((r mod N)(J^(d(m-m')) mod N)) mod N
        BigInteger mp = toBigInteger(message);
        BigInteger rN = previousHash.getR().mod(N);
        BigInteger dm = d.multiply(((RSAHash)previousHash).getM().subtract(mp));
        BigInteger JN = J.modPow(dm, N);
        BigInteger rp = rN.multiply(JN).mod(N);
        BigInteger hp = hash(J, e, rp, mp, N);
        return new RSAHash(hp, rp, N, e, J, mp);
    }
    
    /**
     * Performs the hash operation.
     * <a href="http://eprint.iacr.org/2009/028.pdf" target="_blank">Page 20</a>.
     * @param J parameter J
     * @param e parameter e
     * @param r parameter r
     * @param m message digest of the message m
     * @param N p times q
     * @return  the hash
     */
    private BigInteger hash(BigInteger J, BigInteger e, BigInteger r,
            BigInteger m, BigInteger N){
        // a*b mod c = ((a mod c)*(b mod c)) mod c
        BigInteger Jm = J.modPow(m, N);     // a = (J^m) mod N
        BigInteger re = r.modPow(e, N);     // b = (r^e) mod N
        BigInteger Jmre = Jm.multiply(re);  // ab
        return Jmre.mod(N);                 // hash = ab mod N
    }
    
    /**
     * Converts a message to a {@link BigInteger}.
     * @param message message to convert
     * @return message as {@link BigInteger}
     */
    private BigInteger toBigInteger(byte[] message){
        // message -> binary string -> extract bits -> integer
        String s = new BigInteger(message).toString(2);
        int min = Math.min(N.bitLength(), s.length());
        return new BigInteger(s.substring(0, min), 2);
    }
}
