# Supplementary material for: A Blockchain Framework for Patient-Centered Health Records and Exchange (HealthChain): Evaluation and Proof-of-Concept Study
Source: J Med Internet Res. 2019 Aug 31;21(8):e13592. doi: 10.2196/13592 (PMC6743266; doi:10.2196/13592)
Supplement: Multimedia Appendix 3 [file jmir_v21i8e13592_app3.zip › ChameleonHashing/src/edu/ecu/hsim/ray/messagedigest/MessageDigest.java]

/*
 * Copyright (c) 2018 Ray Hylock
 * Department of Health Services and Information Management
 * College of Allied Health Sciences
 * East Carolina University
 *
 * Licensed under the Apache License, Version 2.0 (the "License");
 * you may not use this file except in compliance with the License.
 * You may obtain a copy of the License at
 *
 *      http://www.apache.org/licenses/LICENSE-2.0
 *
 * Unless required by applicable law or agreed to in writing, software
 * distributed under the License is distributed on an "AS IS" BASIS,
 * WITHOUT WARRANTIES OR CONDITIONS OF ANY KIND, either express or implied.
 * See the License for the specific language governing permissions and
 * limitations under the License.
 */
package edu.ecu.hsim.ray.messagedigest;

import java.io.IOException;
import java.security.NoSuchAlgorithmException;

/**
 * Simple message digest class with various options - see {@link Algorithms}.
 * @author Ray Hylock
 */
public class MessageDigest {
    // default variables
    private static final Algorithms DEFAULT_ALGORITHM = Algorithms.SHA512;
    
    /**
     * Java 7+ compliant message digest algorithms:
     * <ul>
     * <li><a href="https://docs.oracle.com/javase/7/docs/technotes/guides/security/StandardNames.html#MessageDigest" target="_blank">Java 7</a>:
     * {@code MD2}, {@code  MD5}, {@code SHA-1}, {@code SHA-256}, {@code SHA-384}, {@code SHA-512}</li>
     * <li><a href="https://docs.oracle.com/javase/8/docs/technotes/guides/security/StandardNames.html#MessageDigest" target="_blank">Java 8</a>:
     * {@code MD2}, {@code MD5}, {@code SHA-1}, {@code SHA-224}, {@code SHA-256}, {@code SHA-384}, {@code SHA-512}</li>
     * </ul>
     * Algorithm details:
     * <ul>
     * <li>{@code MD2} (<b>BROKEN</b>) - 128 bit hash, arbitrarily large input (<a href="https://tools.ietf.org/html/rfc1319" target="_blank">RFC 1319</a>)</li>
     * <li>{@code MD5} (<b>BROKEN</b>) - 128 bit hash, arbitrarily large input (<a href="https://tools.ietf.org/html/rfc1321" target="_blank">RFC 1321</a>)</li>
     * <li>{@code SHA-1}* (<b>BROKEN</b>) - 160 bit hash, hashes up to first 2<sup>64</sup>-1 bits</li>
     * <li>{@code SHA-224}* - SHA-2 standard, 224 bit hash, 2<sup>64</sup>-1 bits ~ 2 exabytes (2*1024<sup>6</sup>)</li>
     * <li>{@code SHA-256}* - SHA-2 standard, 256 bit hash, 2<sup>64</sup>-1 bits ~ 2 exabytes (2*1024<sup>6</sup>)</li>
     * <li>{@code SHA-384}* - SHA-2 standard, 384 bit hash, 2<sup>128</sup>-1 bits ~ 35 trillion yottabytes (32*1024<sup>12</sup>)</li>
     * <li>{@code SHA-512}* (default) - SHA-2 standard, 512 bit hash, 2<sup>128</sup>-1 bits ~ 35 trillion yottabytes (32*1024<sup>12</sup>)</li>
     * <li style="list-style-type: none;">*<a href="http://nvlpubs.nist.gov/nistpubs/FIPS/NIST.FIPS.180-4.pdf" target="_blank">FIPS PUB 180-4, Secure Hash Standard, NSA</a></li>
     * </ul>
     * <p>
     * Note: <a href="http://openjdk.java.net/jeps/287" target="_blank">JEP 287 SHA-3 Hash Algorithms</a>
     * is slated for release in JDK 9. Implements <a href="http://nvlpubs.nist.gov/nistpubs/FIPS/NIST.FIPS.202.pdf" target="_blank">NIST FIPS 202</a>,
     * which defines the current <a href="http://csrc.nist.gov/groups/ST/toolkit/secure_hashing.html" target="_blank">NIST approved hash algorithms</a>.
     * </p>
     */
    public static enum Algorithms { 
        MD2("MD2"), MD5("MD5"), SHA1("SHA-1"), SHA224("SHA-224"), 
        SHA256("SHA-256"), SHA384("SHA-384"), SHA512("SHA-512");
        String name;
        Algorithms(String algorithm){ name = algorithm; }
    }
    
    /**
     * Returns the message digest given the file. 
     * @param bytes bytes to hash
     * @return      message digest as {@code byte[]} or {@code null} if any 
     *              parameters are {@code null} or empty
     * @throws IOException {@link IOException}
     * @throws NoSuchAlgorithmException {@link NoSuchAlgorithmException}
     */
    public byte[] hash(byte[] bytes) throws IOException, 
            NoSuchAlgorithmException {
        return hash(DEFAULT_ALGORITHM, bytes);
    }

    /**
     * Returns the message digest given the file. 
     * @param algorithm hashing algorithm from {@link Algorithms}
     * @param bytes     bytes to hash
     * @return          message digest as {@code byte[]} or {@code null} if any 
     *                  parameters are {@code null} or empty
     * @throws IOException {@link IOException}
     * @throws NoSuchAlgorithmException {@link NoSuchAlgorithmException}
     */
    public byte[] hash(Algorithms algorithm, byte[] bytes) throws IOException, 
            NoSuchAlgorithmException {
        // check if null or empty
        if(algorithm == null) return null;

        // setup digest
        java.security.MessageDigest md = 
                java.security.MessageDigest.getInstance(algorithm.name);

        // read in bytes
        md.update(bytes, 0, bytes.length);

        // return
        return md.digest();
    }
}
