# Supplementary material for: A Blockchain Framework for Patient-Centered Health Records and Exchange (HealthChain): Evaluation and Proof-of-Concept Study
Source: J Med Internet Res. 2019 Aug 31;21(8):e13592. doi: 10.2196/13592 (PMC6743266; doi:10.2196/13592)
Supplement: Multimedia Appendix 3 [file jmir_v21i8e13592_app3.zip › ChameleonHashing/test/edu/ecu/hsim/ray/chameleonhash/PCCHTest.java]

/*
 * Copyright (c) 2018 Ray Hylock
 * Department of Health Services and Information Management
 * College of Allied Health Sciences
 * East Carolina University
 *
 * Licensed under the Apache License, Version 2.0 (the "License");
 * you may not use this file except in compliance with the License.
 * You may obtain a copy of the License at
 *
 *      http://www.apache.org/licenses/LICENSE-2.0
 *
 * Unless required by applicable law or agreed to in writing, software
 * distributed under the License is distributed on an "AS IS" BASIS,
 * WITHOUT WARRANTIES OR CONDITIONS OF ANY KIND, either express or implied.
 * See the License for the specific language governing permissions and
 * limitations under the License.
 */
package edu.ecu.hsim.ray.chameleonhash;

import java.io.IOException;
import static java.lang.System.out;
import java.math.BigInteger;
import java.security.NoSuchAlgorithmException;
import org.junit.Test;
import static org.junit.Assert.*;

/**
 * {@link PublicCoinChameleonHash} test cases.
 * @author Ray Hylock
 */
public class PCCHTest {
    // primes such that p = 2q+1
    private static BigInteger p = new BigInteger("1649608925563798438527479604"
            + "427035550694422625002421707854961414081910256537911499601176819"
            + "349828634367632702879980624858365334367319793917620528696206523"
            + "825024508105631925320798396171632264595066192697395448152494580"
            + "160885051874903299681022140039292858436340170827022660036947869"
            + "19671197914296386150563930299");
    private static BigInteger q = new BigInteger("8248044627818992192637398022"
            + "135177753472113125012108539274807070409551282689557498005884096"
            + "749143171838163514399903124291826671836598969588102643481032619"
            + "125122540528159626603991980858161322975330963486977240762472900"
            + "804425259374516498405110700196464292181700854135113300184739345"
            + "9835598957148193075281965149");
    
    // test messages
    private static final String MESSAGE = "This is a test message";
    private static final String MESSAGE_ALT = "This is a test message - altered";
    private static final String PRINT_ORIG = "Original hash: ";
    private static final String VERIFY_ORIG = "Verify original message\t";
    private static final String VERIFY_ALT = "Verify alternate message";
    private static final String VERIFY_FORGED = "Verify forged message\t";
    
    /**
     * Non-volatile public-coin chameleon hash test using existing values for
     * {@link #p} and {@link #q}.
     * @throws IOException {@link IOException}
     * @throws NoSuchAlgorithmException {@link NoSuchAlgorithmException}
     */
    @Test
    public void nonvolatilePublicCoinExistingPQTest() throws IOException, 
            NoSuchAlgorithmException {
        out.println("----- NONVOLATILE PUBLIC-COIN TEST - EXISTING PQ -----");
        
        // use p and q
        ChameleonHash pc = new PublicCoinChameleonHash(p, q, 
                "_test\\public_coin_existing_pq");
        
        // original hash
        PublicCoinHash h = (PublicCoinHash)pc.hash(MESSAGE);
        printHash(h, PRINT_ORIG);
        
        // verify original message -> success
        verify(pc, h, MESSAGE, true, VERIFY_ORIG);
        
        // verify altered message -> fail
        verify(pc, h, MESSAGE_ALT, false, VERIFY_ALT);
        
        // forge -> success
        h = (PublicCoinHash)pc.forge(MESSAGE_ALT, h);
        verify(pc, h, MESSAGE_ALT, true, VERIFY_FORGED);
    }
    
    /**
     * Non-volatile public-coin chameleon hash test using generated values for
     * {@link #p} and {@link #q}.
     * @throws IOException {@link IOException}
     * @throws NoSuchAlgorithmException {@link NoSuchAlgorithmException}
     */
    @Test
    public void nonvolatilePublicCoinGeneratedPQTest() throws IOException, 
            NoSuchAlgorithmException {
        out.println("----- NONVOLATILE PUBLIC-COIN TEST - GENERATED PQ -----");
        
        // generate p and q such that p = 256 bits (based on p not N = pq)
        ChameleonHash pc = new PublicCoinChameleonHash(256, 
                "_test\\public_coin_generated_pq");
        
        // original hash
        PublicCoinHash h = (PublicCoinHash)pc.hash(MESSAGE);
        printHash(h, PRINT_ORIG);
        
        // verify original message -> success
        verify(pc, h, MESSAGE, true, VERIFY_ORIG);
        
        // verify altered message -> fail
        verify(pc, h, MESSAGE_ALT, false, VERIFY_ALT);
        
        // forge -> success
        h = (PublicCoinHash)pc.forge(MESSAGE_ALT, h);
        verify(pc, h, MESSAGE_ALT, true, VERIFY_FORGED);
    }
    
    /**
     * Non-volatile public-coin chameleon hash test using read in values for
     * {@link #p} and {@link #q}.
     * @throws IOException {@link IOException}
     * @throws NoSuchAlgorithmException {@link NoSuchAlgorithmException}
     */
    @Test
    public void nonvolatilePublicCoinReadPQTest() throws IOException, 
            NoSuchAlgorithmException {
        out.println("----- NONVOLATILE PUBLIC-COIN TEST - READ PQ -----");
        
        // read p and q
        ChameleonHash pc = new PublicCoinChameleonHash( 
                "_test\\public_coin_generated_pq");
        
        // original hash
        PublicCoinHash h = (PublicCoinHash)pc.hash(MESSAGE);
        printHash(h, PRINT_ORIG);
        
        // verify original message -> success
        verify(pc, h, MESSAGE, true, VERIFY_ORIG);
        
        // verify altered message -> fail
        verify(pc, h, MESSAGE_ALT, false, VERIFY_ALT);
        
        // forge -> success
        h = (PublicCoinHash)pc.forge(MESSAGE_ALT, h);
        verify(pc, h, MESSAGE_ALT, true, VERIFY_FORGED);
    }
    
    /**
     * Volatile public-coin chameleon hash test using existing values for
     * {@link #p} and {@link #q}.
     * @throws IOException {@link IOException}
     * @throws NoSuchAlgorithmException {@link NoSuchAlgorithmException}
     */
    @Test
    public void volatilePublicCoinExistingPQTest() throws IOException, 
            NoSuchAlgorithmException {
        out.println("\n----- VOLATILE PUBLIC-COIN TEST - EXISTING PQ -----");
        
        // use p and q
        ChameleonHash pc = new PublicCoinChameleonHash(p, q);
        
        // original hash
        PublicCoinHash h = (PublicCoinHash)pc.hash(MESSAGE);   
        printHash(h, PRINT_ORIG);
        
        // verify original message -> success
        verify(pc, h, MESSAGE, true, VERIFY_ORIG);
        
        // verify altered message -> fail
        verify(pc, h, MESSAGE_ALT, false, VERIFY_ALT);
        
        // forge -> success
        h = (PublicCoinHash)pc.forge(MESSAGE_ALT, h);
        verify(pc, h, MESSAGE_ALT, true, VERIFY_FORGED);
    }
    
    /**
     * Volatile public-coin chameleon hash test using generated values for
     * {@link #p} and {@link #q}.
     * @throws IOException {@link IOException}
     * @throws NoSuchAlgorithmException {@link NoSuchAlgorithmException}
     */
    @Test
    public void volatilePublicCoinGenerateedPQTest() throws IOException, 
            NoSuchAlgorithmException {
        out.println("\n----- VOLATILE PUBLIC-COIN TEST - GENERATED PQ -----");
        
        // generate p and q such that p = 256 bits (based on p not N = pq)
        ChameleonHash pc = new PublicCoinChameleonHash(256);
        
        // original hash
        PublicCoinHash h = (PublicCoinHash)pc.hash(MESSAGE);   
        printHash(h, PRINT_ORIG);
        
        // verify original message -> success
        verify(pc, h, MESSAGE, true, VERIFY_ORIG);
        
        // verify altered message -> fail
        verify(pc, h, MESSAGE_ALT, false, VERIFY_ALT);
        
        // forge -> success
        h = (PublicCoinHash)pc.forge(MESSAGE_ALT, h);
        verify(pc, h, MESSAGE_ALT, true, VERIFY_FORGED);
    }
    
    /**
     * Volatile public-coin chameleon hash test using read in values for
     * {@link #p} and {@link #q}.
     * @throws IOException {@link IOException}
     * @throws NoSuchAlgorithmException {@link NoSuchAlgorithmException}
     */
    @Test
    public void volatilePublicCoinTest() throws IOException, 
            NoSuchAlgorithmException {
        out.println("\n----- VOLATILE PUBLIC-COIN TEST - READ PQ -----");
        
        // use p and q
        ChameleonHash pc = new PublicCoinChameleonHash(p, q);
        
        // create a new instance using the exisint properties
        String pk = pc.getPublicProperties();
        String sk = pc.getSecretProperties();
        pc = new PublicCoinChameleonHash(pk, sk);
        
        // original hash
        PublicCoinHash h = (PublicCoinHash)pc.hash(MESSAGE);   
        printHash(h, PRINT_ORIG);
        
        // verify original message -> success
        verify(pc, h, MESSAGE, true, VERIFY_ORIG);
        
        // verify altered message -> fail
        verify(pc, h, MESSAGE_ALT, false, VERIFY_ALT);
        
        // forge -> success
        h = (PublicCoinHash)pc.forge(MESSAGE_ALT, h);
        verify(pc, h, MESSAGE_ALT, true, VERIFY_FORGED);
    }
    
    /**
     * Verifies the given {@code message} given the {@link Hash} and 
     * {@code expected} result.
     * @param chash     {@link ChameleonHash} environment
     * @param hash      known {@link Hash} for comparison
     * @param message   message to hash and compare
     * @param expected  expected Boolean result
     * @param output    output text
     * @throws IOException {@link IOException}
     * @throws NoSuchAlgorithmException {@link NoSuchAlgorithmException}
     */
    private void verify(ChameleonHash chash, Hash hash, String message, 
            boolean expected, String output) throws IOException, 
            NoSuchAlgorithmException{
        boolean hv = chash.verify(message, hash);
        out.println(output+" ("+expected+")? "+hv);
        assertEquals(expected, hv);
    }
    
    /**
     * Prints out the {@link Hash} with the given {@code output} text.
     * @param hash      {@link Hash}
     * @param output    output text
     */
    private void printHash(Hash hash, String output){
        out.println(output+hash.getHash());
    }
}
