# Supplementary material for: A Blockchain Framework for Patient-Centered Health Records and Exchange (HealthChain): Evaluation and Proof-of-Concept Study
Source: J Med Internet Res. 2019 Aug 31;21(8):e13592. doi: 10.2196/13592 (PMC6743266; doi:10.2196/13592)
Supplement: Multimedia Appendix 3 [file jmir_v21i8e13592_app3.zip › HealthChainServer/nbproject/project.properties]

annotation.processing.enabled=true
annotation.processing.enabled.in.editor=false
annotation.processing.processors.list=
annotation.processing.run.all.processors=true
annotation.processing.source.output=${build.generated.sources.dir}/ap-source-output
application.title=HealthChainServer
application.vendor=HYLOCKR
build.classes.dir=${build.dir}/classes
build.classes.excludes=**/*.java,**/*.form
# This directory is removed when the project is cleaned:
build.dir=build
build.generated.dir=${build.dir}/generated
build.generated.sources.dir=${build.dir}/generated-sources
# Only compile against the classpath explicitly listed here:
build.sysclasspath=ignore
build.test.classes.dir=${build.dir}/test/classes
build.test.results.dir=${build.dir}/test/results
# Uncomment to specify the preferred debugger connection transport:
#debug.transport=dt_socket
debug.classpath=\
    ${run.classpath}
debug.modulepath=\
    ${run.modulepath}
debug.test.classpath=\
    ${run.test.classpath}
debug.test.modulepath=\
    ${run.test.modulepath}
# Files in build.classes.dir which should be excluded from distribution jar
dist.archive.excludes=
# This directory is removed when the project is cleaned:
dist.dir=dist
dist.jar=${dist.dir}/HealthChainServer.jar
dist.javadoc.dir=${dist.dir}/javadoc
endorsed.classpath=
excludes=
file.reference.ChameleonHashing.jar=lib/ChameleonHashing.jar
file.reference.DatabaseUtils.jar=lib/DatabaseUtils.jar
file.reference.gson-2.5.jar=lib/gson-2.5.jar
file.reference.HikariCP-2.6.3.jar=lib/HikariCP-2.6.3.jar
file.reference.javassist-3.22.0-CR2.jar=lib/javassist-3.22.0-CR2.jar
file.reference.jpbc-api-2.0.0.jar=lib/jpbc-api-2.0.0.jar
file.reference.jpbc-plaf-2.0.0.jar=lib/jpbc-plaf-2.0.0.jar
file.reference.log4j-api-2.8.2.jar=lib/log4j-api-2.8.2.jar
file.reference.log4j-core-2.8.2.jar=lib/log4j-core-2.8.2.jar
file.reference.log4j-slf4j-impl-2.8.2.jar=lib/log4j-slf4j-impl-2.8.2.jar
file.reference.Logger.jar=lib/Logger.jar
file.reference.postgresql-9.2-1002.jdbc4.jar=lib/postgresql-9.2-1002.jdbc4.jar
file.reference.ProgressBar.jar=lib/ProgressBar.jar
file.reference.ProxyReEncryption.jar=lib/ProxyReEncryption.jar
file.reference.SecurityUtils.jar=lib/SecurityUtils.jar
file.reference.slf4j-api-1.7.25.jar=lib/slf4j-api-1.7.25.jar
file.reference.SystemUtils.jar=lib/SystemUtils.jar
includes=**
jar.compress=false
javac.classpath=\
    ${file.reference.jpbc-api-2.0.0.jar}:\
    ${file.reference.jpbc-plaf-2.0.0.jar}:\
    ${file.reference.ChameleonHashing.jar}:\
    ${file.reference.DatabaseUtils.jar}:\
    ${file.reference.Logger.jar}:\
    ${file.reference.ProgressBar.jar}:\
    ${file.reference.ProxyReEncryption.jar}:\
    ${file.reference.SecurityUtils.jar}:\
    ${file.reference.SystemUtils.jar}:\
    ${file.reference.postgresql-9.2-1002.jdbc4.jar}:\
    ${file.reference.HikariCP-2.6.3.jar}:\
    ${file.reference.gson-2.5.jar}:\
    ${file.reference.javassist-3.22.0-CR2.jar}:\
    ${file.reference.log4j-api-2.8.2.jar}:\
    ${file.reference.log4j-core-2.8.2.jar}:\
    ${file.reference.log4j-slf4j-impl-2.8.2.jar}:\
    ${file.reference.slf4j-api-1.7.25.jar}
# Space-separated list of extra javac options
javac.compilerargs=
javac.deprecation=false
javac.external.vm=true
javac.modulepath=
javac.processormodulepath=
javac.processorpath=\
    ${javac.classpath}
javac.source=1.8
javac.target=1.8
javac.test.classpath=\
    ${javac.classpath}:\
    ${build.classes.dir}:\
    ${libs.junit_4.classpath}:\
    ${libs.hamcrest.classpath}
javac.test.modulepath=\
    ${javac.modulepath}
javac.test.processorpath=\
    ${javac.test.classpath}
javadoc.additionalparam=
javadoc.author=false
javadoc.encoding=${source.encoding}
javadoc.noindex=false
javadoc.nonavbar=false
javadoc.notree=false
javadoc.private=false
javadoc.splitindex=true
javadoc.use=true
javadoc.version=false
javadoc.windowtitle=
main.class=edu.ecu.hsim.ray.healthchain.main.ServerMain
manifest.file=manifest.mf
meta.inf.dir=${src.dir}/META-INF
mkdist.disabled=false
platform.active=default_platform
run.classpath=\
    ${javac.classpath}:\
    ${build.classes.dir}
# Space-separated list of JVM arguments used when running the project.
# You may also define separate properties like run-sys-prop.name=value instead of -Dname=value.
# To set system properties for unit tests define test-sys-prop.name=value:
run.jvmargs=
run.modulepath=\
    ${javac.modulepath}
run.test.classpath=\
    ${javac.test.classpath}:\
    ${build.test.classes.dir}
run.test.modulepath=\
    ${javac.test.modulepath}
source.encoding=UTF-8
src.dir=src
test.src.dir=test
