# Supplementary material for: A Blockchain Framework for Patient-Centered Health Records and Exchange (HealthChain): Evaluation and Proof-of-Concept Study
Source: J Med Internet Res. 2019 Aug 31;21(8):e13592. doi: 10.2196/13592 (PMC6743266; doi:10.2196/13592)
Supplement: Multimedia Appendix 3 [file jmir_v21i8e13592_app3.zip › HealthChainServer/server.properties]

#################################
# HealthChain server properties #
#################################
# database host - default: localhost
host=localhost

# database name - default: healthchain
name=healthchain

# database port - default: 5432
port=5432

# database username - default: healthchain_user
user=healthchain_user

# database password - no default
pass=kh8h4872kjlfhjH875h

# database schema - default: server
schema=server

# HikariCP max thread pool size - default: 5
cpmaxpool=5

# maximum number of executor threads - default: 5
maxthreads=5

# log level (DEBUG, INFO, WARN, ERROR) - default: INFO
loglevel=INFO

# smart contract export directory (the proof-of-concept
#  exports the results of an executed smart contract as
#  a zipped file to this directory) - default:_export
export=_export

# import directory (the proof-of-concept can import 
#  files placed in this directory automatically, which
#  it then syncs to the client - nothing to configure
#  on the client's side as this is done in the background
#  automatically) - default: _import
import=_import
