# Supplementary material for: A Blockchain Framework for Patient-Centered Health Records and Exchange (HealthChain): Evaluation and Proof-of-Concept Study
Source: J Med Internet Res. 2019 Aug 31;21(8):e13592. doi: 10.2196/13592 (PMC6743266; doi:10.2196/13592)
Supplement: Multimedia Appendix 3 [file jmir_v21i8e13592_app3.zip › HealthChainServer/src/edu/ecu/hsim/ray/cli/menu/Menu.java]

/*
 * Copyright (c) 2018 Ray Hylock
 * Department of Health Services and Information Management
 * College of Allied Health Sciences
 * East Carolina University
 *
 * Licensed under the Apache License, Version 2.0 (the "License");
 * you may not use this file except in compliance with the License.
 * You may obtain a copy of the License at
 *
 *      http://www.apache.org/licenses/LICENSE-2.0
 *
 * Unless required by applicable law or agreed to in writing, software
 * distributed under the License is distributed on an "AS IS" BASIS,
 * WITHOUT WARRANTIES OR CONDITIONS OF ANY KIND, either express or implied.
 * See the License for the specific language governing permissions and
 * limitations under the License.
 */
package edu.ecu.hsim.ray.cli.menu;

import edu.ecu.hsim.ray.cli.reader.CLIReader;
import edu.ecu.hsim.ray.consoleTableFormatter.ConsoleTableFormatter;
import edu.ecu.hsim.ray.consoleTableFormatter.Header;
import java.text.ParseException;
import java.util.Iterator;
import java.util.LinkedHashMap;
import java.util.Map.Entry;
import java.util.logging.Level;
import java.util.logging.Logger;

/**
 * A basic command prompt menu class with error checking.
 * @author Ray
 */
public class Menu {
    /** Title formatting:
     * <ol>
     * <li>BOX - adds a box around the title</li>
     * <li>NONE - no formatting</li>
     * <li>UNDERLINE - underlines the title</li>
     * </ol>*/
    public static enum TITLE_FORMAT { BOX_TITLE, NONE, UNDERLINE_TITLE };
    /** Item formatting:
     * <ol>
     * <li>INDENT - index the items by two spaces</li>
     * <li>NONE - no formatting</li>
     * </ol>*/
    public static enum ITEM_FORMAT { INDENT, NONE };
    private LinkedHashMap<Integer, Object> menu = null; // menu items
    private LinkedHashMap<Integer, Boolean> vis = null; // item visibility
    private String title = null;                        // menu title
    private String EXIT_WORD = "exit";                  // exit word
    private Header[] header = null;
    
    /**
     * Creates a new {@link Menu} without a {@code title}.
     */
    public Menu(){
        this(null, null);
    }
    
    /**
     * Creates a new {@link Menu} with a {@code header}.
     * @param header header
     */
    public Menu(Header[] header){
        this(null, header);
    }
    
    /**
     * Creates a new {@link Menu} with a {@code title}.
     * @param title the title
     */
    public Menu(String title){
        menu = new LinkedHashMap<>();
        vis = new LinkedHashMap<>();
        setTitle(title);
    }
    
    /**
     * Creates a new {@link Menu} with a {@code title} and {@code header}.
     * @param title the title
     * @param header the header
     */
    public Menu(String title, Header[] header){
        menu = new LinkedHashMap<>();
        vis = new LinkedHashMap<>();
        setHeader(header);
        setTitle(title);
    }
    
    /**
     * Sets the {@code header} of the {@link Menu}.
     * @param header the header of the menu
     */
    public void setHeader(Header[] header){
        this.header = header;
    }
    
    /**
     * Sets the {@code title} of the {@link Menu}.
     * @param title the title of the menu
     */
    public void setTitle(String title){
        this.title = title;
    }
    
    /**
     * Gets the {@link #EXIT_WORD}.
     * @return the {@link #EXIT_WORD}
     */
    public String getExitWord(){
        return EXIT_WORD;
    }
    
    /**
     * Sets the {@link #EXIT_WORD}.
     * @param exitWord new exit word
     */
    public void setExitWord(String exitWord){
        EXIT_WORD = exitWord;
    }
    
    /**
     * Clears the {@link Menu}.
     */
    public void clearMenu(){
        menu.clear();
        vis.clear();
    }
    
    /**
     * Add a menu item as a key-value pair.
     * @param key   the option number
     * @param value the option text
     */
    public void addMenuItem(int key, Object value){
        addMenuItem(key, value, true);
    }
    
    /**
     * Add a menu item as a key-value pair with visibility setting. If 
     * {@code true}, then the item will be shown. If {@code false}, then the
     * item will not be shown, but can still be selected.
     * @param key        the option number
     * @param value      the option text
     * @param visibility {@code true} to show, {@code false} to hide
     */
    public void addMenuItem(int key, Object value, boolean visibility){
        menu.put(key, value);
        vis.put(key, visibility);
    }
    
    /**
     * Prints the menu and reads the input. Returns either a valid option number
     * or {@code null}. Type the {@link #EXIT_WORD} to quit.
     * @return a valid menu option or {@code null}
     */
    public Integer displayMenu(){
        return displayMenu(TITLE_FORMAT.NONE, ITEM_FORMAT.NONE);
    }
    
    /**
     * Prints the menu following the provided format and reads the input.
     * Returns either a valid option number or {@code null}. Type the
     * {@link #EXIT_WORD} to quit.
     * @param titleFormat {@link TITLE_FORMAT}
     * @return a valid menu option or {@code null}
     */
    public Integer displayMenu(TITLE_FORMAT titleFormat){
        return displayMenu(titleFormat, ITEM_FORMAT.NONE);
    }
    
    /**
     * Prints the menu following the provided format and reads the input.
     * Returns either a valid option number or {@code null}. Type the
     * {@link #EXIT_WORD} to quit.
     * @param itemFormat {@link ITEM_FORMAT}
     * @return a valid menu option or {@code null}
     */
    public Integer displayMenu(ITEM_FORMAT itemFormat){
        return displayMenu(TITLE_FORMAT.NONE, itemFormat);
    }
    
    /**
     * Prints the menu following the provided format and reads the input.
     * Returns either a valid option number or {@code null}. Type the
     * {@link #EXIT_WORD} to quit.
     * @param titleFormat {@link TITLE_FORMAT}
     * @param itemFormat {@link ITEM_FORMAT}
     * @return a valid menu option or {@code null}
     */
    public Integer displayMenu(TITLE_FORMAT titleFormat, ITEM_FORMAT itemFormat){
        // output the menu
        outputMenu(titleFormat, itemFormat);
        
        // handle input
        return readMenuSelection();
    }
    
    /**
     * Prints the menu. To read the value, call {@link #readMenuSelection()}.
     */
    public void displayMenuNoRead(){
        displayMenuNoRead(TITLE_FORMAT.NONE, ITEM_FORMAT.NONE);
    }
    
    /**
     * Prints the menu following the provided format. To read the value, call 
     * {@link #readMenuSelection()}.
     * @param titleFormat {@link TITLE_FORMAT}
     */
    public void displayMenuNoRead(TITLE_FORMAT titleFormat){
        displayMenuNoRead(titleFormat, ITEM_FORMAT.NONE);
    }
    
    /**
     * Prints the menu following the provided format. To read the value, call 
     * {@link #readMenuSelection()}.
     * @param itemFormat {@link ITEM_FORMAT}
     */
    public void displayMenuNoRead(ITEM_FORMAT itemFormat){
        displayMenuNoRead(TITLE_FORMAT.NONE, itemFormat);
    }
    
    /**
     * Prints the menu following the provided format. To read the value, call 
     * {@link #readMenuSelection()}.
     * @param titleFormat {@link TITLE_FORMAT}
     * @param itemFormat {@link ITEM_FORMAT}
     */
    public void displayMenuNoRead(TITLE_FORMAT titleFormat, ITEM_FORMAT itemFormat){
        outputMenu(titleFormat, itemFormat);
    }
    
    /**
     * Outputs the menu. 
     * @param titleFormat {@link TITLE_FORMAT}
     * @param itemFormat {@link ITEM_FORMAT}
     */
    private void outputMenu(TITLE_FORMAT titleFormat, ITEM_FORMAT itemFormat){
        // print menu title if one exists
        if(title != null) 
            System.out.println(formatTitle(title, titleFormat));
        
        // print out the menu
        Iterator<Entry<Integer, Object>> it = menu.entrySet().iterator();
        if(header == null){
            while(it.hasNext()){
                Entry<Integer, Object> entry = it.next();
                if(vis.get(entry.getKey()))
                    System.out.println(formatItem(entry.getKey(), 
                            entry.getValue(), itemFormat));
            }
        } else {
            Object[][] data = new Object[menu.entrySet().size()][header.length];
            ConsoleTableFormatter ctf = new ConsoleTableFormatter();
            try {
                int row = 0, col = 0;
                while(it.hasNext()){
                    Entry<Integer, Object> entry = it.next();
                    if(vis.get(entry.getKey())){
                        data[row][col++] = entry.getKey();
                        Object[] s = (Object[])entry.getValue();
                        for(Object t : s) data[row][col++] = t;
                        col = 0;
                        row++;
                    }
                }
                ctf.print(header, data, 2);
            } catch (ParseException ex) {
                Logger.getLogger(Menu.class.getName()).log(Level.SEVERE, null, ex);
            }
        }
    }
    
    /**
     * Returns a valid menu option or {@code null}.
     * @return a valid menu option or {@code null}
     */
    public Integer readMenuSelection(){
        Integer key = null;
        while(true){
            key = null;
            String r = CLIReader.read();
            if(!r.equalsIgnoreCase(EXIT_WORD)){
                try {
                    key = Integer.parseInt(r);
                    if(menu.containsKey(key)) break;
                    else error(r);
                } catch(NumberFormatException ex){
                    error(r);
                }
            } else {
                break;
            }
        }
        return key;
    }
    
    /**
     * Returns valid menu options (from comma-separated entries) or {@code null}.
     * @return valid menu options or {@code null}
     */
    public Integer[] readMenuSelections(){
        Integer[] keys = null;
        while(true){
            keys = null;
            String r = CLIReader.read();
            if(!r.equalsIgnoreCase(EXIT_WORD)){
                String[] split = r.split(",");
                keys = new Integer[split.length];
                boolean valid = true;
                try {
                    for(int i=0; i<split.length; i++){
                        keys[i] = Integer.parseInt(split[i].trim());
                        if(!menu.containsKey(keys[i])) {
                            error(r);
                            valid = false;
                            break;
                        }
                    }
                } catch(NumberFormatException ex){
                    error(r);
                }
                if(valid) break;
            } else {
                break;
            }
        }
        return keys;
    }
    
    /**
     * Returns a formatted title.
     * @param title  title
     * @param format {@link TITLE_FORMAT}
     * @return formatted title
     */
    private String formatTitle(String title, TITLE_FORMAT format){
        if(title != null && title.length() > 0 && format != TITLE_FORMAT.NONE){
            String ret = "";
            switch(format){
                case BOX_TITLE:
                    if(title.charAt(0) == '\n') {
                        String bar = "+"+repeat('-', title.length()+3)+"+";
                        ret = ret = "\n"+bar+"\n|  "+
                                title.substring(1, title.length())+"  |\n"+bar;
                    } else {
                        String bar = "+"+repeat('-', title.length()+4)+"+";
                        ret = bar+"\n|  "+title+"  |\n"+bar;
                    }
                    break;
                case UNDERLINE_TITLE:
                    ret = title+"\n"+repeat('-', title.length());
                    break;
            }
            return ret;
        }
        return title;
    }
    
    /**
     * Returns a formatted item.
     * @param key    key
     * @param value  value
     * @param format {@link ITEM_FORMAT}
     * @return formatted item
     */
    private String formatItem(Integer key, Object value, ITEM_FORMAT format){
        if(title != null && title.length() > 0 && format != ITEM_FORMAT.NONE){
            String ret = "";
            switch(format){
                case INDENT: ret = "  "+key+". "+value; break;
            }
            return ret;
        }
        return key+". "+value;
    }
    
    /**
     * Repeats a character a number of times.
     * @param replace   character to repeat
     * @param times     number of times to repeat
     * @return          repeated character string
     */
    private String repeat(char replace, int times){
        return new String(new char[times]).replace("\u0000", ""+replace);
    }

    /**
     * This prints out error messages.
     * @param message   the error message to print
     */
    private void error(String message){
        try {
            System.err.println(message + " is not a valid option. Please try again"
                    + " or type " + EXIT_WORD + " to quit.");
            // err takes longer than reprinting the menu (due to the color formatting)
            //  so there is line jumbling; therefore, we give err a 100ms headstart
            Thread.sleep(100);
        } catch (InterruptedException ex) {
            Logger.getLogger(Menu.class.getName()).log(Level.SEVERE, null, ex);
        }
    }
}
