# Supplementary material for: A Blockchain Framework for Patient-Centered Health Records and Exchange (HealthChain): Evaluation and Proof-of-Concept Study
Source: J Med Internet Res. 2019 Aug 31;21(8):e13592. doi: 10.2196/13592 (PMC6743266; doi:10.2196/13592)
Supplement: Multimedia Appendix 3 [file jmir_v21i8e13592_app3.zip › HealthChainServer/src/edu/ecu/hsim/ray/cli/reader/CLIReader.java]

/*
 * Copyright (c) 2018 Ray Hylock
 * Department of Health Services and Information Management
 * College of Allied Health Sciences
 * East Carolina University
 *
 * Licensed under the Apache License, Version 2.0 (the "License");
 * you may not use this file except in compliance with the License.
 * You may obtain a copy of the License at
 *
 *      http://www.apache.org/licenses/LICENSE-2.0
 *
 * Unless required by applicable law or agreed to in writing, software
 * distributed under the License is distributed on an "AS IS" BASIS,
 * WITHOUT WARRANTIES OR CONDITIONS OF ANY KIND, either express or implied.
 * See the License for the specific language governing permissions and
 * limitations under the License.
 */
package edu.ecu.hsim.ray.cli.reader;

import java.io.BufferedReader;
import java.io.Console;
import java.io.IOException;
import java.io.InputStreamReader;
import static java.lang.System.err;
import static java.lang.System.out;

/**
 * <p>
 * This class provides a few simple command line readers. It accepts prompt text 
 * and handles plaintext and password entry. While the former is quite simple, 
 * the latter requires a little background to avoid common mistakes.
 * </p>
 * <p>
 * Reading from the command line (as {@link #read()} and {@link #read(java.lang.String)}
 * do), results in a {@link String} return value. While this appears innocuous,
 * it is actually quite unsafe for sensitive information. Why is that? Simply
 * put, Java stores {@link String}'s in a string pool (i.e., Java's implementation 
 * of string interning - storing a single, immutable copy a string and sharing
 * the reference), which is subject to potential attacks. Therefore, sensitive
 * information should only be read via {@code char[]} which can (1) be 
 * overwritten and (2) destroyed by the Garbage Collector (eventually). The next
 * obvious question is, do we mask characters (i.e., replace with a bullet point)
 * or display nothing at all (e.g., Linux terminal password prompts)? As the 
 * former simply replaces one character with another, it might be possible to 
 * strip out the replacement font (e.g., remove it from the system entirely),
 * resulting in the actual password being displayed. Even without going to those
 * lengths, character replacement still displays the length of the password to
 * all in viewing distance. Thus, I recommend a zero-output display like the 
 * one implemented in {@link #password(java.lang.String)}, which is
 * {@link Console#readPassword()} accessed via {@link System#console()}.
 * </p>
 * <p>
 * Important! {@link Console} cannot be called from with an IDE. That is, it 
 * will not work if you run the application from within, e.g., NetBeans and
 * Eclipse. You must open a command prompt or terminal and run it there.
 * </p>
 * 
 * @author Ray Hylock
 */
public class CLIReader {
    private static final String PROMPT = ">";
    
    /** Do not instantiate. */
    private CLIReader(){}
    
    /**
     * Reads the input from the command line and passes the results back.
     * @return  the input String
     */
    public static String read() {
        return read(null);
    }
    
    /**
     * Reads the input from the command line and passes the results back. The 
     * prompt is altered from base {@literal >} output the include the passed 
     * prompt text at the head of the {@literal >}. E.g., text {@literal >}.
     * @param prompt    the prompt text
     * @return          the input String
     */
    @SuppressWarnings("CallToPrintStackTrace")
    public static String read(String prompt) {
        out.print(getPrompt(prompt));
        BufferedReader br = new BufferedReader(new InputStreamReader(System.in));
        String input = null;
        try {
            input = br.readLine();
        } catch (IOException ioe) {
            System.err.println("IO error trying to read the input!");
            ioe.printStackTrace();
            System.exit(1);
        }
        return input;
    }
    
    /**
     * Reads a password from the command line and passes the result back. This 
     * uses {@link Console#readPassword()} which does not print the
     * characters to the screen.
     * @param prompt    the prompt text
     * @return          the password as a {@code char[]}
     */
    public static char[] password(String prompt){
        Console c = System.console();
        if(c == null){
            err.println("Error, cannot create console.");
            System.exit(1);
        }
        char[] p = c.readPassword(getPrompt(prompt));
        return p;
    }
    
    /**
     * Waits for the user to press enter before continuing.
     * @throws IOException {@link IOException}
     */
    @SuppressWarnings("CallToPrintStackTrace")
    public static void pause() throws IOException {
        BufferedReader br = new BufferedReader(new InputStreamReader(System.in));
        try {
            br.readLine();
        } catch (IOException ioe) {
            System.err.println("IO error trying to read the input!");
            ioe.printStackTrace();
            System.exit(1);
        }
    }
    
    /**
     * Return the command line prompt text.
     * @param prompt preface prompt text
     * @return       prompt to output
     */
    private static String getPrompt(String prompt){
        return ((prompt == null || prompt.length() == 0) ? "" : prompt + " ") 
                + PROMPT + " ";
    }
}
