# Supplementary material for: A Blockchain Framework for Patient-Centered Health Records and Exchange (HealthChain): Evaluation and Proof-of-Concept Study
Source: J Med Internet Res. 2019 Aug 31;21(8):e13592. doi: 10.2196/13592 (PMC6743266; doi:10.2196/13592)
Supplement: Multimedia Appendix 3 [file jmir_v21i8e13592_app3.zip › HealthChainServer/src/edu/ecu/hsim/ray/consoleTableFormatter/ConsoleTableFormatter.java]

/*
 * Copyright (c) 2018 Ray Hylock
 * Department of Health Services and Information Management
 * College of Allied Health Sciences
 * East Carolina University
 *
 * Licensed under the Apache License, Version 2.0 (the "License");
 * you may not use this file except in compliance with the License.
 * You may obtain a copy of the License at
 *
 *      http://www.apache.org/licenses/LICENSE-2.0
 *
 * Unless required by applicable law or agreed to in writing, software
 * distributed under the License is distributed on an "AS IS" BASIS,
 * WITHOUT WARRANTIES OR CONDITIONS OF ANY KIND, either express or implied.
 * See the License for the specific language governing permissions and
 * limitations under the License.
 */
package edu.ecu.hsim.ray.consoleTableFormatter;

import static java.lang.System.out;
import java.text.ParseException;
import java.text.SimpleDateFormat;
import java.util.Date;

/**
 *
 * @author Ray Hylock
 */
public class ConsoleTableFormatter {
    // cell padding
    private final static int DEFAULT_PADDDING = 2;
    
    // data types
    public static enum DATA_TYPE {
        DATE("s", ""), DECIMAL("f", ""), INTEGER("d", ""), STRING("s", "-"),
        TIME("s", ""), TIMESTAMP("s", "");
        String format, justified;
        private DATA_TYPE(String format, String justified){
            this.format = format;
            this.justified = justified;
        }
    }
    
    // date options
    public static enum DATE_FORMAT {
        DMY_S("dd/MM/yyyy"), MDY_S("MM/dd/yyyy"), YMD_D("yyyy-MM-dd");
        String format;
        private DATE_FORMAT(String format) { this.format = format; }
    }
    
    // time options
    public static enum TIME_FORMAT {
        HM_12("hh:mm aa"), HM_24("HH:mm"), HMS_12("hh:mm:ss aa"), HMS_24("HH:mm:ss"),
        HMSM_12("hh:mm:ss.SSS aa"), HMSM_24("HH:mm:ss.SSS");
        String format;
        private TIME_FORMAT(String format) { this.format = format; }
    }
    
    // timestamp options
    public static enum TIMESTAMP_FORMAT {
        // dmy_s
        DMY_S_HM_12(DATE_FORMAT.DMY_S.format+" "+TIME_FORMAT.HM_12.format),
        DMY_S_HM_24(DATE_FORMAT.DMY_S.format+" "+TIME_FORMAT.HM_24.format),
        DMY_S_HMS_12(DATE_FORMAT.DMY_S.format+" "+TIME_FORMAT.HMS_12.format),
        DMY_S_HMS_24(DATE_FORMAT.DMY_S.format+" "+TIME_FORMAT.HMS_24.format),
        DMY_S_HMSM_12(DATE_FORMAT.DMY_S.format+" "+TIME_FORMAT.HMSM_12.format),
        DMY_S_HMSM_24(DATE_FORMAT.DMY_S.format+" "+TIME_FORMAT.HMSM_24.format),
        // mdy_s
        MDY_S_HM_12(DATE_FORMAT.MDY_S.format+" "+TIME_FORMAT.HM_12.format),
        MDY_S_HM_24(DATE_FORMAT.MDY_S.format+" "+TIME_FORMAT.HM_24.format),
        MDY_S_HMS_12(DATE_FORMAT.MDY_S.format+" "+TIME_FORMAT.HMS_12.format),
        MDY_S_HMS_24(DATE_FORMAT.MDY_S.format+" "+TIME_FORMAT.HMS_24.format),
        MDY_S_HMSM_12(DATE_FORMAT.MDY_S.format+" "+TIME_FORMAT.HMSM_12.format),
        MDY_S_HMSM_24(DATE_FORMAT.MDY_S.format+" "+TIME_FORMAT.HMSM_24.format),
        // ymd_d
        YMD_D_HM_12(DATE_FORMAT.YMD_D.format+" "+TIME_FORMAT.HM_12.format),
        YMD_D_HM_24(DATE_FORMAT.YMD_D.format+" "+TIME_FORMAT.HM_24.format),
        YMD_D_HMS_12(DATE_FORMAT.YMD_D.format+" "+TIME_FORMAT.HMS_12.format),
        YMD_D_HMS_24(DATE_FORMAT.YMD_D.format+" "+TIME_FORMAT.HMS_24.format),
        YMD_D_HMSM_12(DATE_FORMAT.YMD_D.format+" "+TIME_FORMAT.HMSM_12.format),
        YMD_D_HMSM_24(DATE_FORMAT.YMD_D.format+" "+TIME_FORMAT.HMSM_24.format);
        String format;
        private TIMESTAMP_FORMAT(String format) { this.format = format; }
    }
    
    /**
     * Prints the table to the console in formatted fashion.
     * @param header the header
     * @param data   the data
     * @throws ParseException {@link ParseException}
     */
    public void print(Header[] header, Object[][] data) throws ParseException{
        print(header, data, DEFAULT_PADDDING);
    }
    
    /**
     * Prints the table to the console in formatted fashion.
     * @param header    the header
     * @param data      the data
     * @param padding   cell padding
     * @throws ParseException {@link ParseException}
     */
    public void print(Header[] header, Object[][] data, int padding) throws ParseException{
        // determine column width
        int[] w = new int[header.length];   // column widths
        int totalLength = 0;
        
        // header width
        for(int c=0; c<header.length; c++) w[c] = header[c].text.length();
        
        // data width
        for(int r=0; r<data.length; r++){
            for(int c=0; c<data[r].length; c++) {
                int cl = data[r][c].toString().trim().length();
                
                // adjust for precision formatting differences
                if(header[c].dataType == DATA_TYPE.DECIMAL){
                    String[] s = data[r][c].toString().split("\\.");
                    if(s != null && s.length == 2) {
                        int pl = header[c].precision - s[1].length();
                        cl += pl;
                    }
                }
                if(cl > w[c]) w[c] = cl;
            }
        }
        
        // adjust column widths based on static formatting differences
        for(int c=0; c<w.length; c++){
            Header h = header[c];
            if(h.inDate != null) 
                w[c] += h.outDate.format.length() - h.inDate.format.length();
            if(h.inTime != null) 
                w[c] += h.outTime.format.length() - h.inTime.format.length();
            if(h.inTimestamp != null)
                w[c] += h.outTimestamp.format.length() - h.inTimestamp.format.length();
            totalLength += w[c]+padding;
        }
        
        // print header
        for(int c=0; c<header.length; c++)
            out.format("%-"+(w[c]+padding)+"s", header[c].text);
        
        // print carriage return and line separator (columns*columnWidth)
        out.println("\n"+(new String(new char[totalLength])).replace("\u0000", "-"));
        
        // print data
        for(int r=0; r<data.length; r++){
            // print header
            int len = data[r].length;
            for(int c=0; c<len; c++)
                out.print(format(header[c], w[c], data[r][c], (c==len-1), padding));
            out.println();      // print carriage return
        }
    }
    
    /**
     * Formats the string.
     * @param h         {@link Header}
     * @param w         column width
     * @param d         cell data
     * @param last      is the last column in row
     * @param padding   cell padding
     * @return          the formatted string
     * @throws ParseException 
     */
    private String format(Header h, int w, Object d, boolean last, int padding) 
            throws ParseException{
        int leftPad = w;        // width of column
        String rightPad = "";   // right padding
        
        // if left justified or end, then add padding which will push right out
        if(h.format.length() == 0 || last) leftPad += padding;
        
        // if right justified, then we add blank characters to extent the right out
        else rightPad = new String(new char[padding]).replace("\u0000", " ");
        
        // process date
        if(h.inDate != null) {
            SimpleDateFormat sdf = new SimpleDateFormat(h.inDate.format);
            Date date = sdf.parse((String)d);
            sdf.applyPattern(h.outDate.format);
            d = sdf.format(date);
        }
        
        // process time
        if(h.inTime != null){
            SimpleDateFormat sdf = new SimpleDateFormat(h.inTime.format);
            Date date = sdf.parse((String)d);
            sdf.applyPattern(h.outTime.format);
            d = sdf.format(date);
        }
        
        // process timestamp
        if(h.inTimestamp != null){
            SimpleDateFormat sdf = new SimpleDateFormat(h.inTimestamp.format);
            Date date = sdf.parse((String)d);
            sdf.applyPattern(h.outTimestamp.format);
            d = sdf.format(date);
        }
        
        // rturn the formatted string
        return String.format("%"+h.justified+leftPad+h.precisionFormat+h.format, d)+rightPad;
    }
}
