# Supplementary material for: A Blockchain Framework for Patient-Centered Health Records and Exchange (HealthChain): Evaluation and Proof-of-Concept Study
Source: J Med Internet Res. 2019 Aug 31;21(8):e13592. doi: 10.2196/13592 (PMC6743266; doi:10.2196/13592)
Supplement: Multimedia Appendix 3 [file jmir_v21i8e13592_app3.zip › HealthChainServer/src/edu/ecu/hsim/ray/consoleTableFormatter/Header.java]

/*
 * Copyright (c) 2018 Ray Hylock
 * Department of Health Services and Information Management
 * College of Allied Health Sciences
 * East Carolina University
 *
 * Licensed under the Apache License, Version 2.0 (the "License");
 * you may not use this file except in compliance with the License.
 * You may obtain a copy of the License at
 *
 *      http://www.apache.org/licenses/LICENSE-2.0
 *
 * Unless required by applicable law or agreed to in writing, software
 * distributed under the License is distributed on an "AS IS" BASIS,
 * WITHOUT WARRANTIES OR CONDITIONS OF ANY KIND, either express or implied.
 * See the License for the specific language governing permissions and
 * limitations under the License.
 */
package edu.ecu.hsim.ray.consoleTableFormatter;

import edu.ecu.hsim.ray.consoleTableFormatter.ConsoleTableFormatter.DATA_TYPE;
import edu.ecu.hsim.ray.consoleTableFormatter.ConsoleTableFormatter.DATE_FORMAT;
import edu.ecu.hsim.ray.consoleTableFormatter.ConsoleTableFormatter.TIMESTAMP_FORMAT;
import edu.ecu.hsim.ray.consoleTableFormatter.ConsoleTableFormatter.TIME_FORMAT;

/**
 * Header for {@link ConsoleTableFormatter}.
 * @author Ray Hylock
 */
public class Header {
    private static final int DEFAULT_PRECISION = 2;
    protected String text;                      // text
    protected DATA_TYPE dataType;               // data types
    protected String format;                    // 'd' integer, 'f' decimal, 's' string 'D' date
    protected String justified;                 // '-' for left, '' for right
    protected int precision;                    // if floating point, then precision
    protected String precisionFormat;           // if floating point, then '.#"
    protected DATE_FORMAT inDate;               // if date, then the input format
    protected DATE_FORMAT outDate;              // if date, then the output format
    protected TIME_FORMAT inTime;               // if time, then the input  ormat
    protected TIME_FORMAT outTime;              // if time, then the output format
    protected TIMESTAMP_FORMAT inTimestamp;     // if timestamp, then the input format
    protected TIMESTAMP_FORMAT outTimestamp;    // if timestamp, then the output format
    protected int formatSizeDifference;         // formatting change alter the size
    
    /**
     * Default header object.
     * @param text      column name
     * @param dataType  {@link DATA_TYPE}
     */
    public Header(String text, DATA_TYPE dataType){
        this(text, dataType, DEFAULT_PRECISION, null, null, null, null, null, null);
    }
    
    /**
     * Decimal data type with precision.
     * @param text      column name
     * @param dataType  {@link DATA_TYPE}
     * @param precision decimal precision
     */
    public Header(String text, DATA_TYPE dataType, int precision){
        this(text, dataType, precision, null, null, null, null, null, null);
    }
    
    /**
     * Date data type with formatting change during output.
     * @param text      column name
     * @param dataType  {@link DATA_TYPE}
     * @param inDate    in {@link DATE_FORMAT}
     * @param outDate   out {@link DATE_FORMAT}
     */
    public Header(String text, DATA_TYPE dataType, DATE_FORMAT inDate, 
            DATE_FORMAT outDate){
        this(text, dataType, DEFAULT_PRECISION, inDate, outDate, null, null, null, null);
    }
    
    /**
     * Time data type with formatting change during output.
     * @param text      column name
     * @param dataType  {@link DATA_TYPE}
     * @param inTime    in {@link TIME_FORMAT}
     * @param outTime   out {@link TIME_FORMAT}
     */
    public Header(String text, DATA_TYPE dataType, TIME_FORMAT inTime, 
            TIME_FORMAT outTime){
        this(text, dataType, DEFAULT_PRECISION, null, null, inTime, outTime, null, null);
    }
    
    /**
     * Timestamp data type with formatting change during output.
     * @param text          column name
     * @param dataType      {@link DATA_TYPE}
     * @param inTimestamp   in {@link TIMESTAMP_FORMAT}
     * @param outTimestamp  out {@link TIMESTAMP_FORMAT}
     */
    public Header(String text, DATA_TYPE dataType, TIMESTAMP_FORMAT inTimestamp, 
            TIMESTAMP_FORMAT outTimestamp){
        this(text, dataType, DEFAULT_PRECISION, null, null, null, null, 
                inTimestamp, outTimestamp);
    }
    
    /**
     * Constructs the header object.
     * @param text          column name
     * @param dataType      {@link DATA_TYPE}
     * @param precision     decimal precision
     * @param inDate        in {@link DATE_FORMAT}
     * @param outDate       out {@link DATE_FORMAT}
     * @param inTime        in {@link TIME_FORMAT}
     * @param outTime       out {@link TIME_FORMAT}
     * @param inTimestamp   in {@link TIMESTAMP_FORMAT}
     * @param outTimestamp  out {@link TIMESTAMP_FORMAT}
     */
    private Header(String text, DATA_TYPE dataType, int precision, 
            DATE_FORMAT inDate, DATE_FORMAT outDate, 
            TIME_FORMAT inTime, TIME_FORMAT outTime,
            TIMESTAMP_FORMAT inTimestamp, TIMESTAMP_FORMAT outTimestamp){
        this.text = text.trim();
        this.dataType = dataType;
        this.format = dataType.format;
        this.justified = dataType.justified;
        this.precision = precision;
        this.precisionFormat = (dataType == DATA_TYPE.DECIMAL) ? "."+precision : "";
        this.inDate = inDate;
        this.outDate = outDate;
        this.inTime = inTime;
        this.outTime = outTime;
        this.inTimestamp = inTimestamp;
        this.outTimestamp = outTimestamp;
    }
}
