# Supplementary material for: A Blockchain Framework for Patient-Centered Health Records and Exchange (HealthChain): Evaluation and Proof-of-Concept Study
Source: J Med Internet Res. 2019 Aug 31;21(8):e13592. doi: 10.2196/13592 (PMC6743266; doi:10.2196/13592)
Supplement: Multimedia Appendix 3 [file jmir_v21i8e13592_app3.zip › HealthChainServer/src/edu/ecu/hsim/ray/healthchain/aes/SymmetricKeyPropertiesRandom.java]

/*
 * Copyright (c) 2018 Ray Hylock
 * Department of Health Services and Information Management
 * College of Allied Health Sciences
 * East Carolina University
 *
 * Licensed under the Apache License, Version 2.0 (the "License");
 * you may not use this file except in compliance with the License.
 * You may obtain a copy of the License at
 *
 *      http://www.apache.org/licenses/LICENSE-2.0
 *
 * Unless required by applicable law or agreed to in writing, software
 * distributed under the License is distributed on an "AS IS" BASIS,
 * WITHOUT WARRANTIES OR CONDITIONS OF ANY KIND, either express or implied.
 * See the License for the specific language governing permissions and
 * limitations under the License.
 */
package edu.ecu.hsim.ray.healthchain.aes;

import com.google.gson.Gson;
import com.google.gson.GsonBuilder;
import edu.ecu.hsim.ray.constants.Constants;
import static edu.ecu.hsim.ray.constants.Constants.DEFAULT_AES_KEY_LENGTH;
import java.security.NoSuchAlgorithmException;
import java.security.SecureRandom;
import java.util.logging.Level;
import java.util.logging.Logger;
import javax.crypto.KeyGenerator;
import javax.crypto.SecretKey;

/**
 * If the data is encrypted using {@link AESRandom}, then the information
 * necessary to encrypt/decrypt the data is herein.
 * @author Ray Hylock
 */
public class SymmetricKeyPropertiesRandom {
    private static final int IV_BYTES = 16;
    private final int keyLength;
    private final byte[] key, iv;
    
    /**
     * Constructor for new {@link SymmetricKeyPropertiesRandom} that generates a
     * random {@link #key} with {@link #keyLength} of
     * {@link Constants#DEFAULT_AES_KEY_LENGTH} and random {@link #iv} of length
     * 16.
     */
    public SymmetricKeyPropertiesRandom(){
        KeyGenerator kg = null;
        try {
            kg = KeyGenerator.getInstance(AESRandom.AES);
        } catch (NoSuchAlgorithmException ex) {
            Logger.getLogger(SymmetricKeyPropertiesRandom.class.getName())
                    .log(Level.SEVERE, null, ex);
        }
        SecureRandom sr = new SecureRandom();
        keyLength = DEFAULT_AES_KEY_LENGTH;
        kg.init(128, sr);
        SecretKey sk = kg.generateKey();
        key = sk.getEncoded();
        iv = new byte[IV_BYTES];
        new SecureRandom().nextBytes(iv);
    }
    
    /**
     * Constructor for new {@link SymmetricKeyPropertiesRandom}
     * @param key key
     * @param iv  initialization vector
     */
    public SymmetricKeyPropertiesRandom(final byte[] key, final byte[] iv){
        this(key,  iv, DEFAULT_AES_KEY_LENGTH);
    }
    
    /**
     * Constructor for new {@link SymmetricKeyPropertiesRandom}
     * @param key       key
     * @param iv        initialization vector
     * @param keyLength AES key length in bits
     */
    public SymmetricKeyPropertiesRandom(final byte[] key, final byte[] iv, 
            final int keyLength){
        this.key = key;
        this.iv = iv;
        this.keyLength = keyLength;
    }
    
    /**
     * Returns the iv.
     * @return the iv
     */
    public byte[] getIV(){
        return iv;
    }
    
    /**
     * Returns the key.
     * @return the key
     */
    public byte[] getKey(){
        return key;
    }
    
    /**
     * Returns the key length.
     * @return the key length
     */
    public int getKeyLength(){
        return keyLength;
    }
    
    /**
     * Returns a new {@link SymmetricKeyPropertiesRandom} from a JSON string.
     * Default pretty printing is {@code true}.
     * @param json JSON string
     * @return a new {@link SymmetricKeyPropertiesRandom} from a JSON string
     */
    public static SymmetricKeyPropertiesRandom fromJson(String json){
        return fromJson(json, true);
    }
    
    /**
     * Returns a new {@link SymmetricKeyPropertiesRandom} from a JSON string
     * with specified {@code prettyPrint} parameter.
     * @param json        JSON string
     * @param prettyPrint {@code true} to pretty print, {@code false} otherwise
     * @return a new {@link SymmetricKeyPropertiesRandom} from a JSON string
     */
    public static SymmetricKeyPropertiesRandom fromJson(String json, 
            boolean prettyPrint){
        Gson gson;
        if(prettyPrint) gson = new GsonBuilder().setPrettyPrinting().create();
        else gson = new Gson();
        return gson.fromJson(json, SymmetricKeyPropertiesRandom.class);
    }
    
    /**
     * Returns {@code this} as a JSON string. Default pretty printing is 
     * {@code true}.
     * @return {@code this} as a JSON string
     */
    public String toJson(){
        return toJson(true);
    }
    
    /**
     * Returns {@code this} as a JSON string with specified {@code prettyPrint}
     * parameter.
     * @param prettyPrint {@code true} to pretty print, {@code false} otherwise
     * @return {@code this} as a JSON string
     */
    public String toJson(boolean prettyPrint){
        Gson gson;
        if(prettyPrint) gson = new GsonBuilder().setPrettyPrinting().create();
        else gson = new Gson();
        return gson.toJson(this);
    }
}
