# Supplementary material for: A Blockchain Framework for Patient-Centered Health Records and Exchange (HealthChain): Evaluation and Proof-of-Concept Study
Source: J Med Internet Res. 2019 Aug 31;21(8):e13592. doi: 10.2196/13592 (PMC6743266; doi:10.2196/13592)
Supplement: Multimedia Appendix 3 [file jmir_v21i8e13592_app3.zip › HealthChainServer/src/edu/ecu/hsim/ray/healthchain/Block.java]

/*
 * Copyright (c) 2018 Ray Hylock
 * Department of Health Services and Information Management
 * College of Allied Health Sciences
 * East Carolina University
 *
 * Licensed under the Apache License, Version 2.0 (the "License");
 * you may not use this file except in compliance with the License.
 * You may obtain a copy of the License at
 *
 *      http://www.apache.org/licenses/LICENSE-2.0
 *
 * Unless required by applicable law or agreed to in writing, software
 * distributed under the License is distributed on an "AS IS" BASIS,
 * WITHOUT WARRANTIES OR CONDITIONS OF ANY KIND, either express or implied.
 * See the License for the specific language governing permissions and
 * limitations under the License.
 */
package edu.ecu.hsim.ray.healthchain;

import edu.ecu.hsim.ray.healthchain.database.Database;
import static edu.ecu.hsim.ray.healthchain.main.ServerMain.log;
import edu.ecu.hsim.ray.healthchain.miner.Miner;
import edu.ecu.hsim.ray.chameleonhash.PublicCoinChameleonHash;
import edu.ecu.hsim.ray.chameleonhash.PublicCoinHash;
import static edu.ecu.hsim.ray.healthchain.Block.BLOCK_ENCRYPTION.PRE_FULL_NO_X;
import static edu.ecu.hsim.ray.healthchain.Block.BLOCK_ENCRYPTION.PRE_FULL_X;
import static edu.ecu.hsim.ray.healthchain.Block.BLOCK_ENCRYPTION.PRE_KEYS_AES_DATA_NO_X;
import static edu.ecu.hsim.ray.healthchain.Block.BLOCK_ENCRYPTION.PRE_KEYS_AES_DATA_X;
import edu.ecu.hsim.ray.healthchain.server.SyncInstruction;
import edu.ecu.hsim.ray.logger.Logger;
import edu.ecu.hsim.ray.proxyreencryption.ProxyReEncryption;
import java.io.IOException;
import java.math.BigInteger;
import java.sql.SQLException;
import java.sql.Timestamp;
import java.util.HashMap;
import java.util.concurrent.atomic.AtomicBoolean;

/**
 * Generic block structure. 
 * @author Ray Hylock
 */
public class Block {
    /**
     * Block encryption options: Proxy re-encryption can be employed in one of
     * two ways. First, as is traditionally defined in a key exchange capacity,
     * in which it controls access to symmetric keys (AES keys, salts, and
     * initialization vectors in this instance) -
     * {@link BLOCK_ENCRYPTION#PRE_KEYS_AES_DATA_NO_X} and
     * {@link BLOCK_ENCRYPTION#PRE_KEYS_AES_DATA_X}. Second, as the sole source
     * of encryption - {@link BLOCK_ENCRYPTION#PRE_FULL_NO_X} and
     * {@link BLOCK_ENCRYPTION#PRE_FULL_X}. While unconventional and slower
     * than, e.g., AES, depending upon the underlying formulation (ElGamal
     * herein), it is generally more malleable and suitable to homomorphic
     * encryption.
     */
    public static enum BLOCK_ENCRYPTION {
        PRE_FULL_X(0), PRE_KEYS_AES_DATA_X(1), PRE_FULL_NO_X(2), 
        PRE_KEYS_AES_DATA_NO_X(3);
        public final int code;
        private BLOCK_ENCRYPTION(int code) {
            this.code = code;
        }
    };
    public static final HashMap<Integer, BLOCK_ENCRYPTION> blockEncHM = new HashMap<>();
    static {
        blockEncHM.put(PRE_FULL_X.code, PRE_FULL_X);
        blockEncHM.put(PRE_KEYS_AES_DATA_X.code, PRE_KEYS_AES_DATA_X);
        blockEncHM.put(PRE_FULL_NO_X.code, PRE_FULL_NO_X);
        blockEncHM.put(PRE_KEYS_AES_DATA_NO_X.code, PRE_KEYS_AES_DATA_NO_X);
    }

    /**
     * Incremental storage: This determines how incremental updates to data are
     * handled (both block data and smart contracts). If
     * {@link INCREMENTAL_STORAGE#FALSE}, the data are stored in a single chunk
     * of bytes. The benefits of this are: (1)
     */
    public static enum INCREMENTAL_STORAGE {
        FALSE(0), TRUE(1);
        public final int code;

        private INCREMENTAL_STORAGE(int code) {
            this.code = code;
        }
    };
    public static final HashMap<Integer, INCREMENTAL_STORAGE> incStorageHM = new HashMap<>();
    static {
        incStorageHM.put(INCREMENTAL_STORAGE.FALSE.code, INCREMENTAL_STORAGE.FALSE);
        incStorageHM.put(INCREMENTAL_STORAGE.TRUE.code, INCREMENTAL_STORAGE.TRUE);
    }
    
    // variables
    protected final long id;
    protected final BLOCK_ENCRYPTION blockEnc;
    protected final ProxyReEncryption.ENCRYPTION_MODE encMode;
    protected final INCREMENTAL_STORAGE incStorage;
    protected final Timestamp timestamp;
    protected long nonce;
    protected final long minerID;
    protected byte[] signature;
    protected final Long prevBlockID;
    protected Long nextBlockID = null;
    protected final long ownerID;
    protected final PublicCoinChameleonHash ch;
    protected PublicCoinHash pch = null;
    protected byte[] prePK = null, aesPREKey;
    protected Blockchain chain;
    protected final boolean isGenesis;
    protected Miner miner;
    protected final AtomicBoolean mining;
    protected final Coder coder; // encoding, decoding, recoding, scanning
    protected final Database db;
    
    /**
     * Constructs a new, empty block.
     * @param id         block id
     * @param chain      {@link Blockchain}
     * @param blockEnc   the {@link BLOCK_ENCRYPTION#code}
     * @param encMode    the {@link ProxyReEncryption.ENCRYPTION_MODE#code}
     * @param incStorage the {@link INCREMENTAL_STORAGE#code}
     * @param isGenesis  {@code true} if genesis block, {@code false} otherwise
     * @param ownerID    owner ID
     * @param ch         {@link PublicCoinChameleonHash}
     * @param prePK      block owner's PRE public key   
     * @param miner      {@link Miner}
     */
    protected Block(long id, Blockchain chain, int blockEnc, int encMode, 
            int incStorage, boolean isGenesis, long ownerID, 
            PublicCoinChameleonHash ch, byte[] prePK, Miner miner) {
        setChain(chain);
        this.blockEnc = blockEncHM.get(blockEnc);
        this.encMode = ProxyReEncryption.encModeHM.get(encMode);
        this.incStorage = incStorageHM.get(incStorage);
        timestamp = new Timestamp(System.currentTimeMillis());
        this.isGenesis = isGenesis;
        this.id = id;
        this.prevBlockID = chain.getHeadBlock().getID();
        this.ownerID = ownerID;
        this.ch = ch;
        this.prePK = prePK;
        this.miner = miner;
        minerID = miner.getID();
        coder = new Coder();
        mining = new AtomicBoolean(false);
        db = new Database();
    }
    
    /**
     * Constructs a new {@link Block} from an existing source.
     * @param id          block id
     * @param blockEnc    the {@link BLOCK_ENCRYPTION#code}
     * @param encMode     the {@link ProxyReEncryption.ENCRYPTION_MODE#code}
     * @param incStorage  the {@link INCREMENTAL_STORAGE#code}
     * @param ts          timestamp
     * @param nonce       nonce
     * @param ownerID     owner id
     * @param hash        hash hash value
     * @param r           hash R parameter
     * @param s           hash S parameter
     * @param minerID     miner id
     * @param sig         miner signature
     * @param prevBlockID previous block id
     * @param nextBlockID next block id or {@code null}
     * @param pcchPK      block owner's PCCH public key
     * @param prePK       block owner's PRE public key
     * @param aesPREKey   PRE-encrypted AES key or {@code null} if not AES mode
     * @param isGenesis   {@code true} if genesis block, {@code false} otherwise
     * @throws IOException {@link IOException}
     */
    protected Block(long id, int blockEnc, int encMode, int incStorage, 
            java.sql.Timestamp ts, long nonce, long ownerID, byte[] hash, 
            byte[] r, byte[] s, long minerID, byte[] sig, Long prevBlockID, 
            Long nextBlockID, byte[] pcchPK, byte[] prePK, byte[] aesPREKey,
            boolean isGenesis) throws IOException{
        db = new Database();
        this.id = id;
        this.blockEnc = blockEncHM.get(blockEnc);
        this.encMode = ProxyReEncryption.encModeHM.get(encMode);
        this.incStorage = incStorageHM.get(incStorage);
        this.timestamp = ts;
        this.nonce = nonce;
        this.ownerID = ownerID;
        this.pch = new PublicCoinHash(new BigInteger(hash), 
                new BigInteger(r), new BigInteger(s));
        this.minerID = minerID;
        this.signature = sig;
        this.prevBlockID = prevBlockID;
        this.nextBlockID = nextBlockID;
        this.ch = new PublicCoinChameleonHash(pcchPK, null);
        this.prePK = prePK;
        this.aesPREKey = aesPREKey;
        this.isGenesis = isGenesis;
        coder = new Coder();
        mining = new AtomicBoolean(false);
    }
    
    /**
     * Constructs a new {@link Block} from an existing source.
     * @param block {@link Block}
     * @param id    new id
     * @throws IOException {@link IOException}
     */
    protected Block(Block block, long id) throws IOException{
        db = new Database();
        this.id = id;
        blockEnc = block.blockEnc;
        encMode = block.encMode;
        incStorage = block.incStorage;
        timestamp = block.timestamp;
        nonce = block.nonce;
        ownerID = block.ownerID;
        pch = new PublicCoinHash(block.pch.getHash(), 
                block.pch.getR(), block.pch.getS());
        minerID = block.minerID;
        signature = new byte[block.signature.length];
        System.arraycopy(block.signature, 0, signature, 0, block.signature.length);
        prevBlockID = block.prevBlockID;
        nextBlockID = block.nextBlockID;
        ch = new PublicCoinChameleonHash(block.ch.getPublicProperties(), null);
        prePK = new byte[block.prePK.length];
        System.arraycopy(block.prePK, 0, prePK, 0, block.prePK.length);
        if(aesPREKey != null){
            aesPREKey = new byte[block.aesPREKey.length];
            System.arraycopy(block.aesPREKey, 0, aesPREKey, 0, block.aesPREKey.length);
        }
        isGenesis = block.isGenesis;
        coder = new Coder();
        mining = new AtomicBoolean(false);
    }
    
    ////////////////////////////////////////////////////////////////////////////
    //                                GETTERS                                 //
    ////////////////////////////////////////////////////////////////////////////
    /**
     * Returns the PRE-encrypted AES key.
     * @return the PRE-encrypted AES key
     */
    public byte[] getAESPREKey(){
        return aesPREKey;
    }
    
    /**
     * Returns the {@link Blockchain}.
     * @return the {@link Blockchain}
     */
    public Blockchain getBlockchain(){
        return chain;
    }
    
    /**
     * Returns the {@link BLOCK_ENCRYPTION}.
     * @return the {@link BLOCK_ENCRYPTION}
     */
    public BLOCK_ENCRYPTION getBlockEncryption(){
        return blockEnc;
    }
    
    /**
     * Returns the {@link ProxyReEncryption.ENCRYPTION_MODE}.
     * @return the {@link ProxyReEncryption.ENCRYPTION_MODE}
     */
    public ProxyReEncryption.ENCRYPTION_MODE getEncryptionMode(){
        return encMode;
    }
    
    /**
     * Returns the block's {@link PublicCoinHash}.
     * @return the block's {@link PublicCoinHash}
     */
    public PublicCoinHash getHash(){
        return pch;
    }
    /**
     * Returns the block's id.
     * @return the block's id
     */
    public long getID(){
        return id;
    }
    
    /**
     * Returns the {@link INCREMENTAL_STORAGE}.
     * @return the {@link INCREMENTAL_STORAGE}
     */
    public INCREMENTAL_STORAGE getIncrementalStorage(){
        return incStorage;
    }
    
    /**
     * Returns the miner's ID.
     * @return the miner's ID
     */
    public long getMinerID(){
        return minerID;
    }
    
    /**
     * Returns the next {@link Block}.
     * @return the next {@link Block}
     */
    public Block getNextBlock(){
        if(nextBlockID == null) return null;
        return db.getBlock(nextBlockID);
    }
    
    /**
     * Returns the next block ID.
     * @return the next block ID
     */
    public Long getNextBlockID(){
        return nextBlockID;
    }
    
    /**
     * Returns the block's nonce.
     * @return the block's nonce
     */
    public long getNonce(){
        return nonce;
    }
    
    /**
     * Returns the block's owner ID.
     * @return the block's owner ID
     */
    public long getOwnerID(){
        return ownerID;
    }
    
    /**
     * Returns the {@link PublicCoinChameleonHash}.
     * @return the {@link PublicCoinChameleonHash}
     */
    public PublicCoinChameleonHash getPCCH(){
        return ch;
    }
    
    /**
     * Returns the proxy re-encryption public key.
     * @return the proxy re-encryption public key
     */
    public byte[] getPrePK(){
        return prePK;
    }
    
    /**
     * Returns the previous {@link Block}.
     * @return the previous {@link Block}
     */
    public Block getPreviousBlock(){
        if(prevBlockID == null) return null;
        return db.getBlock(prevBlockID);
    }
    
    /**
     * Returns the previous block ID.
     * @return the previous block ID
     */
    public Long getPreviousBlockID(){
        return prevBlockID;
    }
    
    /**
     * Returns the signature.
     * @return the signature
     */
    public byte[] getSignature(){
        return signature;
    }
    
    /**
     * Returns the timestamp.
     * @return the timestamp
     */
    public Timestamp getTimestamp(){
        return timestamp;
    }
    
    /**
     * Returns {@code true} if genesis block, {@code false} otherwise.
     * @return {@code true} if genesis block, {@code false} otherwise
     */
    public boolean isGenesis(){
        return isGenesis;
    }
    
    /**
     * Returns {@code true} if currently mining, {@code false} otherwise.
     * @return {@code true} if currently mining, {@code false} otherwise
     */
    public boolean isMining(){
        return mining.get();
    }
    
    ////////////////////////////////////////////////////////////////////////////
    //                                SETTERS                                 //
    ////////////////////////////////////////////////////////////////////////////
    /**
     * Applies a data {@link SyncInstruction}.
     * @param syncInstruction the {@link SyncInstruction}
     * @throws SQLException {@link SQLException}
     */
    public void applySyncDataInstruction(SyncInstruction syncInstruction) 
            throws SQLException{
        db.updateBlockDataEntry(this, syncInstruction);
    }
    
    /**
     * Applies a smart contract {@link SyncInstruction}.
     * @param syncInstruction the {@link SyncInstruction}
     * @throws SQLException {@link SQLException}
     */
    public void applySyncSmartContractInstruction(SyncInstruction syncInstruction) 
            throws SQLException{
        db.updateBlockSmartContractEntry(this, syncInstruction);
    }
    
    /**
     * Applies the AES PRE key instruction.
     * @param aesPREKey AES PRE key value
     * @throws SQLException {@link SQLException}
     */
    public void applySyncInstructionAESPREKey(byte[] aesPREKey)
            throws SQLException{
        this.aesPREKey = new byte[aesPREKey.length];
        System.arraycopy(aesPREKey, 0, this.aesPREKey, 0, aesPREKey.length);
        db.updateAESPREKey(this);
    }
    
    /**
     * Applies a PRE scalar instruction.
     * @param scalar PRE scalar in bytes
     * @throws SQLException {@link SQLException}
     */
    public void applySyncInstructionPREScalar(byte[] scalar) 
            throws SQLException{
        db.scaleBlockDataEntries(scalar, this);
    }
    
    /**
     * Applies a set hash sync instruction. This is a collection of three 
     * distinct {@link SyncInstruction}'s of types 
     * {@link SyncInstruction.INSTRUCTION_TYPE#BLOCK_HASH_HASH}, 
     * {@link SyncInstruction.INSTRUCTION_TYPE#BLOCK_HASH_R}, and 
     * {@link SyncInstruction.INSTRUCTION_TYPE#BLOCK_HASH_S}.
     * @param hash hash bytes
     * @param r    R bytes
     * @param s    S bytes
     * @throws SQLException {@link SQLException}
     */
    public void applySyncInstructionSetHash(byte[] hash, byte[] r, byte[] s) 
            throws SQLException{
        pch = new PublicCoinHash(new BigInteger(hash), new BigInteger(r), 
                new BigInteger(s));
        db.updateBlockHash(this, hash, r, s);
    }
    
    /**
     * Sets the {@link Blockchain} reference.
     * @param chain {@link Blockchain}
     */
    public void setChain(Blockchain chain){
        this.chain = chain;
    }
    
    /**
     * Sets the next block id.
     * @param id next block id
     * @throws SQLException {@link SQLException}
     */
    protected void setNextBlockID(long id) throws SQLException{
        nextBlockID = id;
        db.updateNextBlockID(this.id, id);
    }
    
    ////////////////////////////////////////////////////////////////////////////
    //                          PRINT FORMATTED DATA                          //
    ////////////////////////////////////////////////////////////////////////////
    /**
     * Prints the contents of the block
     */
    @SuppressWarnings("LocalVariableHidesMemberVariable")
    public void print(){
        // suppress logger prefix if necessary
        boolean suppressed = log.isPrefixSuppressed();
        if(!suppressed) log.setSuppressPrefix(Logger.SUPPRESS_PREFIX.TRUE);
        
        boolean bothB64H = true; 
        byte[] hash = getHash().getHash().toByteArray();
        int maxEntry = (bothB64H) ? 
                ("| Hash16: "+coder.toHex(hash)+" |").length() : 
                ("| Hash64: "+coder.toBase64(hash)+" |").length();
        boolean genesisBlock = prevBlockID == null;
        log.info(
                ((genesisBlock) ?
                  header("GENESIS BLOCK "+getID(), maxEntry)+"\n" :
                  header("BLOCK "+getID(), maxEntry)+"\n")
                + line("Block ID: "+getID(), maxEntry)+"\n"
                + line("Nonce: "+getNonce(), maxEntry)+"\n"
                + line("Ownder ID: "+getOwnerID(), maxEntry)+"\n"
                + line("Hash64: "+coder.toBase64(hash), maxEntry)+"\n"
                + ((bothB64H) ? 
                    line("Hash16: "+coder.toHex(hash), maxEntry)+"\n"
                    : "")       
                + line("Prev ID: "+prevBlockID, maxEntry)+"\n"
                //+ line("Data bytes: "+data.length, maxEntry)+"\n"
                + footer(maxEntry)+"\n"
                + ((genesisBlock) ? "" :
                  "     ||\n"
                + "     || CHAIN "+prevBlockID+": "
                + ""+coder.toBase64(getPreviousBlock().getHash().getHash().toByteArray())+"\n"
                + "     \\/")
        );
        
        // reset logger prefix if necessary
        if(!suppressed) log.setSuppressPrefix(Logger.SUPPRESS_PREFIX.FALSE);
    }
    
    /**
     * Constructs the header line.
     * @param header   header text
     * @param maxEntry max length
     * @return formatted header
     */
    protected String header(String header, int maxEntry){
        int headerSpace = header.length() + 2; // header plus surrounding space
        int sides = (maxEntry - headerSpace - 2)/2;     // minus 2 '+'
        int remainder = (maxEntry - headerSpace - 2)%2;
        StringBuilder sb = new StringBuilder("+");
        for(int i=0; i<sides; i++) sb.append("-");
        sb.append(" ").append(header).append(" ");
        for(int i=0; i<sides; i++) sb.append("-");
        for(int i=0; i<remainder; i++) sb.append("-");
        sb.append("+");
        
        return sb.toString();
    }
    
    /**
     * Constructs a new line entry.
     * @param line     line text
     * @param maxEntry max length
     * @return formatted line
     */
    protected String line(String line, int maxEntry){
        StringBuilder sb = new StringBuilder("| ");
        sb.append(line);
        int whiteSpace = maxEntry - sb.length() - 1; // -1 for last '|'
        for(int i=0; i<whiteSpace; i++) sb.append(" ");
        sb.append("|");
        return sb.toString();
    }
    
    /**
     * Constructs a new footer.
     * @param maxEntry max length
     * @return formatted footer
     */
    protected String footer(int maxEntry){
        StringBuilder sb = new StringBuilder("+");
        for(int i=0; i<maxEntry-2; i++) sb.append("-");
        sb.append("+");
        return sb.toString();
    }
}
