# Supplementary material for: A Blockchain Framework for Patient-Centered Health Records and Exchange (HealthChain): Evaluation and Proof-of-Concept Study
Source: J Med Internet Res. 2019 Aug 31;21(8):e13592. doi: 10.2196/13592 (PMC6743266; doi:10.2196/13592)
Supplement: Multimedia Appendix 3 [file jmir_v21i8e13592_app3.zip › HealthChainServer/src/edu/ecu/hsim/ray/healthchain/Blockchain.java]

/*
 * Copyright (c) 2018 Ray Hylock
 * Department of Health Services and Information Management
 * College of Allied Health Sciences
 * East Carolina University
 *
 * Licensed under the Apache License, Version 2.0 (the "License");
 * you may not use this file except in compliance with the License.
 * You may obtain a copy of the License at
 *
 *      http://www.apache.org/licenses/LICENSE-2.0
 *
 * Unless required by applicable law or agreed to in writing, software
 * distributed under the License is distributed on an "AS IS" BASIS,
 * WITHOUT WARRANTIES OR CONDITIONS OF ANY KIND, either express or implied.
 * See the License for the specific language governing permissions and
 * limitations under the License.
 */
package edu.ecu.hsim.ray.healthchain;

import edu.ecu.hsim.ray.healthchain.database.Database;
import edu.ecu.hsim.ray.chameleonhash.PublicCoinHash;
import static edu.ecu.hsim.ray.constants.Constants.PRE_LENGTH;
import edu.ecu.hsim.ray.healthchain.main.ServerMain;
import static edu.ecu.hsim.ray.healthchain.main.ServerMain.log;
import edu.ecu.hsim.ray.healthchain.server.SyncInstruction;
import edu.ecu.hsim.ray.logger.Logger;
import edu.ecu.hsim.ray.proxyreencryption.AFGH;
import edu.ecu.hsim.ray.proxyreencryption.ProxyReEncryption;
import edu.ecu.hsim.ray.proxyreencryption.ProxyReEncryption.STORAGE;
import edu.uiowa.icts.ray.systemutils.SystemUtils;
import edu.uiowa.icts.ray.systemutils.Timer;
import java.io.IOException;
import java.sql.SQLException;
import java.util.HashMap;
import java.util.LinkedHashMap;
import java.util.List;
import java.util.Random;

/**
 * Basic blockchain implementation. Data is simply placed into the block without
 * accumulating transactions. 
 * @author Ray Hylock
 */
public class Blockchain {
    // blockchain variables
    private final long id, minerID;
    private final String name, prefix, curveParams;
    private Block genesis, head = null;
    private final Database db;
    private final HashMap<Long, Block> blockIdToBlockMap;
    private final HashMap<Long, PublicCoinHash> blockIdToHashMap;
    private final HashMap<PublicCoinHash, Long> hashToBlockIdMap;
    private final ProxyReEncryption pre;
    
    /**
     * Constructs a new {@link Blockchain}. This creates the genesis block.
     * @param name   chain name
     * @param prefix hex prefix
     * @param url    miner URL
     * @param port   miner port
     * @throws SQLException {@link SQLException}
     * @throws IOException {@link IOException}
     */
    @SuppressWarnings("LeakingThisInConstructor")
    public Blockchain(String name, String prefix, String url, int port) 
            throws SQLException, IOException{
        // initialize id and maps
        blockIdToBlockMap = new LinkedHashMap<>();
        blockIdToHashMap = new LinkedHashMap<>();
        hashToBlockIdMap = new LinkedHashMap<>();
        
        // set variables
        db = new Database();
        this.pre = new AFGH(PRE_LENGTH);
        this.id = new Random().nextLong();
        this.name = name;
        this.prefix = prefix;
        this.curveParams = pre.getCurveProperties();
        this.minerID = ServerMain.getSystemMiner().getID();
        
        ///////////////////////////////////////
        // CREATE AND SAVE THE GENESIS BLOCK //
        ///////////////////////////////////////
        // create gensis block
        Block b = db.addBlock(db.getGenesisBlockTemplate(), true);
        b.setChain(this);
        addBlock(b);
        
        // insert the genesis block into the database
        db.insertBlock(genesis);
        
        // insert the chain into the database
        db.insertBlockchain(this);
        
        // insert blockchain block
        db.insertBlockchainBlock(this, genesis);
    }
    
    /**
     * Constructs a {@link Blockchain} from an existing source.
     * @param id             id
     * @param name           name
     * @param prefix         hex prefix
     * @param curveParams    curve parameters
     * @param minerID        the id of the miner who created the block
     * @param genesisBlockID the genesis block id
     * @param headBlockID    the head block id
     */
    public Blockchain(long id, String name, String prefix, byte[] curveParams,
            long minerID, long genesisBlockID, long headBlockID) {
        // initialize id and maps
        blockIdToBlockMap = new LinkedHashMap<>();
        blockIdToHashMap = new LinkedHashMap<>();
        hashToBlockIdMap = new LinkedHashMap<>();
        
        // set variables
        db = new Database();
        this.pre = new AFGH(curveParams, STORAGE.VOLATILE);
        this.id = id;
        this.name = name;
        this.prefix = prefix;
        this.curveParams = new String(curveParams);
        this.minerID = minerID;
        this.genesis = db.getBlock(genesisBlockID);
        this.head = db.getBlock(headBlockID);
    }
    
    ////////////////////////////////////////////////////////////////////////////
    //                                SETTERS                                 //
    ////////////////////////////////////////////////////////////////////////////
    /**
     * Add an existing {@link Block} to the blockchain. This sets the head 
     * {@link Block} to {@code block}.
     * @param block {@link Block} to add
     * @throws IOException {@link IOException}
     * @throws SQLException {@link SQLException}
     */
    public void addBlock(Block block) throws SQLException, IOException{
        long blockID = block.getID();
        
        // if genesis block
        if(block.isGenesis()) genesis = block;
        
        // if head exists (can only exist after genesis block entry)
        else if(head != null) head.setNextBlockID(blockID);

        // set head (mining sets the previous block id)
        head = block;

        // update head block
        db.updateHeadBlockID(id, blockID);
        
        // add to maps
        addToMaps(block);
    }
    
    /**
     * Applies the list of {@link SyncInstruction}'s.
     * @param blockID          block ID
     * @param syncInstructions the list of {@link SyncInstruction}'s
     * @param serverLog        {@link Logger} for the server (output to file)
     * @throws SQLException {@link SQLException}
     */
    public void applySyncInstructions(long blockID, 
            List<SyncInstruction> syncInstructions, Logger serverLog) 
            throws SQLException{
        // apply sync instruction to the appropriate block
        Block b = getBlock(blockID);
        byte[] hash = null, r = null, s = null;
        
        Timer timer = new SystemUtils().newTimer();
        double aesPreKey = 0.0, data = 0.0, sc = 0.0, scalar = 0.0;
        long bytesSynced = 0L, scalarBytes = 0L;
        
        for(SyncInstruction si : syncInstructions){
            bytesSynced += si.getBytes().length;
            switch(si.getInstructionType()){
                // new hash variables
                case BLOCK_HASH_HASH:   hash = si.getBytes();   break;
                case BLOCK_HASH_R:      r = si.getBytes();      break;
                case BLOCK_HASH_S:      s = si.getBytes();      break;
                
                case AES_PRE_KEY:
                    timer.start();
                    b.applySyncInstructionAESPREKey(si.getBytes());
                    timer.stop(); aesPreKey += timer.getDifference();
                    break;
                    
                // new/remove/update data/smart contract
                case DATA: 
                    timer.start();
                    b.applySyncDataInstruction(si);
                    timer.stop(); data += timer.getDifference();
                    break;
                case SMART_CONTRACT:
                    timer.start();
                    b.applySyncSmartContractInstruction(si);
                    timer.stop(); sc += timer.getDifference();
                    break;
                    
                // apply PRE scalar to data (this must be first, but that is
                // handled by Client.updateBlockRequest(...))
                case PRE_SCALAR:
                    scalarBytes = si.getBytes().length;
                    timer.start();
                    b.applySyncInstructionPREScalar(si.getBytes());
                    timer.stop(); scalar += timer.getDifference();
                    break;
            }
        }
        
        serverLog.info("Applies sync instructions:");
        serverLog.info("AES_PRE_KEY:    "+aesPreKey+" MS");
        serverLog.info("DATA:           "+data+" MS");
        serverLog.info("SMART_CONTRACT: "+sc+" MS");
        serverLog.info("PRE_SCALAR:     "+scalar+" MS");
        serverLog.info("BYTES:          "+bytesSynced+" B");
        serverLog.info("SCALAR BYTES:   "+scalarBytes+" B");
        serverLog.info("-----------------------------------");
        
        // set hash
        if(hash != null && r != null && s != null)
            b.applySyncInstructionSetHash(hash, r, s);
    }
    
    /**
     * Adds block to the maps.
     * @param block {@link Block}
     */
    protected void addToMaps(Block block){
        long blockID = block.getID();
        PublicCoinHash hash = block.getHash();
        blockIdToBlockMap.put(blockID, block);
        blockIdToHashMap.put(blockID, hash);
        hashToBlockIdMap.put(hash, blockID);
    }
    
    /**
     * Sets the log level.
     * @param logLevel {@link Logger.Level}
     */
    public void setLogLevel(Logger.Level logLevel){
        log.setLevel(logLevel);
    }
    
    ////////////////////////////////////////////////////////////////////////////
    //                                GETTERS                                 //
    ////////////////////////////////////////////////////////////////////////////
    /**
     * Returns the {@link Block} for the given {@code blockId}.
     * @param blockId block id
     * @return the {@link Block} for the given {@code blockId}
     */
    public Block getBlock(long blockId){
        return blockIdToBlockMap.get(blockId);
    }
    
    /**
     * Returns the block id for the given block hash.
     * @param hash block hash
     * @return the block id for the given block hash
     */
    public long getBlockId(String hash){
        return hashToBlockIdMap.get(hash);
    }
    
    /**
     * Returns the curve parameters.
     * @return the curve parameters
     */
    public String getCurveParams(){
        return curveParams;
    }
    
    /**
     * Returns the genesis {@link Block}.
     * @return the genesis {@link Block}
     */
    public Block getGenesisBlock(){
        return genesis;
    }
    
    /**
     * Returns the block hash for the given {@code blockId}.
     * @param blockId block id
     * @return the {@link PublicCoinHash} for the given {@code blockId}
     */
    public PublicCoinHash getHash(long blockId){
        return blockIdToHashMap.get(blockId);
    }
    
    /**
     * Returns the head (last) {@link Block}.
     * @return the head (last) {@link Block}
     */
    public Block getHeadBlock(){
        return head;
    }
    
    /**
     * Returns the chain's ID.
     * @return the chain's ID
     */
    public long getID(){
        return id;
    }
    
    /**
     * Returns the log level.
     * @return the log level
     */
    public Logger.Level getLogLevel(){
        return log.getLevel();
    }
    
    /**
     * Returns the miner id.
     * @return the miner id
     */
    public long getMinerID(){
        return minerID;
    }
    
    /**
     * Returns the chain's name.
     * @return the chain's name
     */
    public String getName(){
        return name;
    }
    
    /**
     * Returns the hex prefix.
     * @return the hex prefix
     */
    public String getPrefix(){
        return prefix;
    }
    
    ////////////////////////////////////////////////////////////////////////////
    //                               ITERATORS                                //
    ////////////////////////////////////////////////////////////////////////////
    /**
     * Blockchain iterator (head {@literal ->} genesis).
     */
    public class Iterator {
        private Block current = null;
        
        /**
         * Returns {@code true} if another {@link Block} exists,
         * {@code false} otherwise.
         * @return {@code true} if another {@link Block} exists,
         * {@code false} otherwise
         */
        public boolean hashNext(){
            if(current == null){
                current = head;
                return true;
            } else return (current = current.getPreviousBlock()) != null;
        }
        
        /**
         * Returns the next {@link Block}.
         * @return the next {@link Block}
         */
        public Block next(){
            return current;
        }
    }
    
    ////////////////////////////////////////////////////////////////////////////
    //                                PRINTERS                                //
    ////////////////////////////////////////////////////////////////////////////
    /**
     * Print the block chain.
     */
    public void print(){
        // suppress logger prefix if necessary
        boolean suppressed = log.isPrefixSuppressed();
        if(!suppressed) log.setSuppressPrefix(Logger.SUPPRESS_PREFIX.TRUE);
        
        // print blocks from last to genesis
        Block c = head;
        while(true) {
            // print block
            c.print();
            
            // move to previous block
            c = c.getPreviousBlock();
            
            // break if null
            if(c == null) break;
        }
        
        // reset logger prefix if necessary
        if(!suppressed) log.setSuppressPrefix(Logger.SUPPRESS_PREFIX.FALSE);
    }
}
