# Supplementary material for: A Blockchain Framework for Patient-Centered Health Records and Exchange (HealthChain): Evaluation and Proof-of-Concept Study
Source: J Med Internet Res. 2019 Aug 31;21(8):e13592. doi: 10.2196/13592 (PMC6743266; doi:10.2196/13592)
Supplement: Multimedia Appendix 3 [file jmir_v21i8e13592_app3.zip › HealthChainServer/src/edu/ecu/hsim/ray/healthchain/Blockchains.java]

/*
 * Copyright (c) 2018 Ray Hylock
 * Department of Health Services and Information Management
 * College of Allied Health Sciences
 * East Carolina University
 *
 * Licensed under the Apache License, Version 2.0 (the "License");
 * you may not use this file except in compliance with the License.
 * You may obtain a copy of the License at
 *
 *      http://www.apache.org/licenses/LICENSE-2.0
 *
 * Unless required by applicable law or agreed to in writing, software
 * distributed under the License is distributed on an "AS IS" BASIS,
 * WITHOUT WARRANTIES OR CONDITIONS OF ANY KIND, either express or implied.
 * See the License for the specific language governing permissions and
 * limitations under the License.
 */
package edu.ecu.hsim.ray.healthchain;

import edu.ecu.hsim.ray.healthchain.database.Database;
import java.io.IOException;
import java.sql.SQLException;
import java.util.ArrayList;
import java.util.Collections;
import java.util.HashMap;
import java.util.List;

/**
 * This class stores a list and index of {@link Blockchain} elements.
 * @author Ray Hylock
 */
public class Blockchains {
    private final Database db;
    private final List<Long> chainIDs;                 // sorted list of IDs
    private final HashMap<Long, Blockchain> idMap;     // id = Blockchain
    private final HashMap<String, Blockchain> nameMap; // name = Blockchain
    
    /**
     * Constructs a new {@link Blockchains} object.
     * @throws SQLException {@link SQLException}
     * @throws IOException {@link IOException}
     */
    public Blockchains() throws SQLException, IOException{
        db = new Database();
        chainIDs = new ArrayList<>();
        idMap = new HashMap<>();
        nameMap = new HashMap<>();
    }
    
    ////////////////////////////////////////////////////////////////////////////
    //                                SETTERS                                 //
    ////////////////////////////////////////////////////////////////////////////
    /**
     * Creates a new {@link Blockchain} object from an existing source.
     * @param id           id
     * @param name         name
     * @param prefix       hex prefix
     * @param curveParams  curve parameters
     * @param minerID      the id of the miner who created the block
     * @param firstBlockID the first, non-genesis block id
     * @param headBlockID  the head block id
     * @return the new {@link Blockchain} object
     * @throws SQLException {@link SQLException}
     */
    public Blockchain addBlockchain(long id, String name, String prefix, 
            byte[] curveParams, long minerID, long firstBlockID, 
            long headBlockID) throws SQLException{
        Blockchain bc = new Blockchain(id, name, prefix, curveParams, minerID, 
                firstBlockID, headBlockID);
        idMap.put(id, bc);
        nameMap.put(name, bc);
        chainIDs.add(id);
        Collections.sort(chainIDs);
        return bc;
    }
    
    /**
     * Creates a new {@link Blockchain} object.
     * @param name        name
     * @param prefix      hex prefix
     * @param url         miner URL
     * @param port        miner port
     * @return the new {@link Blockchain} object
     * @throws SQLException {@link SQLException}
     * @throws IOException {@link IOException}
     */
    public Blockchain newBlockchain(String name, String prefix, String url, 
            int port) throws SQLException, IOException{
        Blockchain bc = new Blockchain(name, prefix, url, port);
        idMap.put(bc.getID(), bc);
        nameMap.put(name, bc);
        chainIDs.add(bc.getID());
        Collections.sort(chainIDs);
        return bc;
    }
    
    ////////////////////////////////////////////////////////////////////////////
    //                                GETTERS                                 //
    ////////////////////////////////////////////////////////////////////////////
    /**
     * Returns the {@link Blockchain} object for the given {@code chainID}.
     * @param chainID chain ID
     * @return the {@link Blockchain} object for the given {@code chainID}
     */
    public Blockchain getChain(long chainID){
        return idMap.get(chainID);
    }
    
    /**
     * Returns the {@link Blockchain} object for the given {@code name}.
     * @param name chain name
     * @return the {@link Blockchain} object for the given {@code name}
     */
    public Blockchain getChain(String name){
        return nameMap.get(name);
    }
    
    /**
     * Returns a sorted list of chain IDs.
     * @return a sorted list of chain IDs
     */
    public List<Long> getChainIDs(){
        return chainIDs;
    }
    
    /**
     * Reads data from the database.
     * @throws SQLException {@link SQLException}
     * @throws IOException {@link IOException}
     */
    public void read() throws SQLException, IOException{
        // read blockchains from database
        db.readBlockchains();
        
        // read chain blocks from database
        db.readBlockchainBlocks();
        
        // read chain miners from database
        db.readBlockchainMiners();
        
        // read chain nodes from database
        db.readBlockchainNodes();
    }
}
