# Supplementary material for: A Blockchain Framework for Patient-Centered Health Records and Exchange (HealthChain): Evaluation and Proof-of-Concept Study
Source: J Med Internet Res. 2019 Aug 31;21(8):e13592. doi: 10.2196/13592 (PMC6743266; doi:10.2196/13592)
Supplement: Multimedia Appendix 3 [file jmir_v21i8e13592_app3.zip › HealthChainServer/src/edu/ecu/hsim/ray/healthchain/Blocks.java]

/*
 * Copyright (c) 2018 Ray Hylock
 * Department of Health Services and Information Management
 * College of Allied Health Sciences
 * East Carolina University
 *
 * Licensed under the Apache License, Version 2.0 (the "License");
 * you may not use this file except in compliance with the License.
 * You may obtain a copy of the License at
 *
 *      http://www.apache.org/licenses/LICENSE-2.0
 *
 * Unless required by applicable law or agreed to in writing, software
 * distributed under the License is distributed on an "AS IS" BASIS,
 * WITHOUT WARRANTIES OR CONDITIONS OF ANY KIND, either express or implied.
 * See the License for the specific language governing permissions and
 * limitations under the License.
 */
package edu.ecu.hsim.ray.healthchain;

import edu.ecu.hsim.ray.healthchain.database.Database;
import edu.ecu.hsim.ray.healthchain.miner.Miner;
import edu.ecu.hsim.ray.chameleonhash.PublicCoinChameleonHash;
import edu.ecu.hsim.ray.proxyreencryption.ProxyReEncryption;
import java.io.IOException;
import java.sql.SQLException;
import java.util.ArrayList;
import java.util.Collections;
import java.util.HashMap;
import java.util.List;
import java.util.Random;

/**
 * This class stores a list and index of {@link Block} elements.
 * @author Ray Hylock
 */
public class Blocks {
    private final Database db;
    private final List<Long> blockIDs;          // sorted block IDs
    private final HashMap<Long, Block> idMap;   // id = Block
    private final Random rand = new Random();   // random generator
    
    ////////////////////////////////////////////////////////////////////////////
    //                              CONSTRUCTORS                              //
    ////////////////////////////////////////////////////////////////////////////
    /**
     * Constructs a new {@link Blocks} object..
     * @throws SQLException {@link SQLException}
     * @throws IOException {@link IOException}
     */
    public Blocks() throws SQLException, IOException{
        db = new Database();
        blockIDs = new ArrayList<>();
        idMap = new HashMap<>();
    }
    
    ////////////////////////////////////////////////////////////////////////////
    //                                SETTERS                                 //
    ////////////////////////////////////////////////////////////////////////////
    /**
     * Creates a new {@link Block} from an existing source.
     * @param id          block id
     * @param blockEnc    the {@link Block.BLOCK_ENCRYPTION#code}
     * @param encMode     the {@link ProxyReEncryption.ENCRYPTION_MODE#code}
     * @param incStorage  the {@link Block.INCREMENTAL_STORAGE#code}
     * @param ts          timestamp
     * @param nonce       nonce
     * @param ownerID     owner ID
     * @param hash        hash hash value
     * @param r           hash R parameter
     * @param s           hash S parameter
     * @param minerID     miner id
     * @param sig         miner signature
     * @param prevBlockID previous block id
     * @param nextBlockID next block id or {@code null}
     * @param pcchPK      block owner's PCCH public key
     * @param prePK       block owner's PRE public key
     * @param aesPREKey   PRE-encrypted AES key or {@code null} if not AES mode
     * @param isGenesis   {@code true} if genesis block, {@code false} otherwise
     * @return the new {@link Block}
     * @throws IOException {@link IOException}
     */
    public Block addBlock(long id, int blockEnc, int encMode, int incStorage, 
            java.sql.Timestamp ts, long nonce, long ownerID, byte[] hash, 
            byte[] r, byte[] s, long minerID, byte[] sig, Long prevBlockID, 
            Long nextBlockID, byte[] pcchPK, byte[] prePK, byte[] aesPREKey,
            boolean isGenesis) throws IOException{
        Block b = new Block(id, blockEnc, encMode, incStorage, ts, nonce, 
                ownerID, hash, r, s, minerID, sig, prevBlockID, nextBlockID, 
                pcchPK, prePK, aesPREKey, isGenesis);
        addToMaps(b);
        return b;
    }
    
    /**
     * Constructs a new {@link Block} from an existing source.
     * @param block {@link Block}
     * @param newID {@code true} to clone the block with a new ID, {@code false}
     *              to create an exact clone
     * @return the new {@link Block}
     * @throws IOException {@link IOException}
     */
    public Block addBlock(Block block, boolean newID) throws IOException{
        Block b = new Block(block, ((newID) ? getNewBlockID() : block.getID()));
        addToMaps(b);
        return b;
    }
    
    /**
     * Constructs a new {@link Block} for {@link PatientBlock}.
     * @param id        block ID
     * @param chain     {@link Blockchain}
     * @param isGenesis {@code true} if genesis block, {@code false} otherwise
     * @param ownerID   owner ID
     * @param data      data
     * @param ch        {@link PublicCoinChameleonHash}
     * @param prePK     proxy re-encryption public key
     * @param miner     {@link Miner}
     * @return the new {@link Block}
     */
//    protected Block newBlock(long id, Blockchain chain, boolean isGenesis, 
//            long ownerID, byte[] data, PublicCoinChameleonHash ch, byte[] prePK, 
//            Miner miner){
//        Block b = new Block(id, chain, isGenesis, data, ownerID, ch, prePK, miner);
//        addToMaps(b);
//        return b;
//    }
    
    /**
     * Constructs a new, empty {@link PatientBlock}.
     * @param id          block ID
     * @param chain      {@link Blockchain}
     * @param blockEnc   the {@link Block.BLOCK_ENCRYPTION#code}
     * @param encMode    the {@link ProxyReEncryption.ENCRYPTION_MODE#code}
     * @param incStorage the {@link Block.INCREMENTAL_STORAGE#code}
     * @param ownerID    owner ID
     * @param ch         {@link PublicCoinChameleonHash}
     * @param prePK      proxy re-encryption public key
     * @param miner      {@link Miner}
     * @return the new {@link PatientBlock}
     * @throws IOException {@link IOException}
     */
    public PatientBlock newPatientBlock(long id, Blockchain chain, int blockEnc,
            int encMode, int incStorage, long ownerID, 
            PublicCoinChameleonHash ch, byte[] prePK, Miner miner) 
            throws IOException {
        PatientBlock b = new PatientBlock(id, chain, blockEnc, encMode, 
                incStorage, ownerID, ch, prePK, miner);
        addToMaps(b);
        return b;
    }
    
    /**
     * Adds the {@link Block} to the maps.
     * @param block {@link Block}
     */
    private void addToMaps(Block block){
        long id = block.getID();
        idMap.put(id, block);
        blockIDs.add(id);
        Collections.sort(blockIDs);
    }
    
    ////////////////////////////////////////////////////////////////////////////
    //                                GETTERS                                 //
    ////////////////////////////////////////////////////////////////////////////
    /**
     * Returns the {@link Block} object for the given {@code blockID}.
     * @param blockID block ID
     * @return the {@link Block} object for the given {@code blockID}
     */
    public Block get(long blockID){
        return idMap.get(blockID);
    }
    
    /**
     * Returns a sorted list of block IDs.
     * @return a sorted list of block IDs
     */
    public List<Long> getBlockIDs(){
        return blockIDs;
    }
    
    /**
     * Returns a new block ID.
     * @return a new block ID
     */
    @SuppressWarnings("empty-statement")
    public long getNewBlockID(){
        long ret;
        while(idMap.containsKey(ret = rand.nextLong()));
        return ret;
    }
    
    /**
     * Read data from database.
     * @throws SQLException {@link SQLException}
     * @throws IOException {@link IOException}
     */
    public void read() throws SQLException, IOException{
        // read from database
        db.readBlocks();
    }
    
    /**
     * Reads block data and smart contracts. This cannot be called until AFTER
     * {@link Blockchains#read()}.
     * @throws SQLException {@link SQLException}
     */
//    public void readBlockEntries() throws SQLException{
//        // read from database
//        db.readBlockEntries();
//    }
}
