# Supplementary material for: A Blockchain Framework for Patient-Centered Health Records and Exchange (HealthChain): Evaluation and Proof-of-Concept Study
Source: J Med Internet Res. 2019 Aug 31;21(8):e13592. doi: 10.2196/13592 (PMC6743266; doi:10.2196/13592)
Supplement: Multimedia Appendix 3 [file jmir_v21i8e13592_app3.zip › HealthChainServer/src/edu/ecu/hsim/ray/healthchain/Coder.java]

/*
 * Copyright (c) 2018 Ray Hylock
 * Department of Health Services and Information Management
 * College of Allied Health Sciences
 * East Carolina University
 *
 * Licensed under the Apache License, Version 2.0 (the "License");
 * you may not use this file except in compliance with the License.
 * You may obtain a copy of the License at
 *
 *      http://www.apache.org/licenses/LICENSE-2.0
 *
 * Unless required by applicable law or agreed to in writing, software
 * distributed under the License is distributed on an "AS IS" BASIS,
 * WITHOUT WARRANTIES OR CONDITIONS OF ANY KIND, either express or implied.
 * See the License for the specific language governing permissions and
 * limitations under the License.
 */
package edu.ecu.hsim.ray.healthchain;

import java.util.ArrayList;
import java.util.List;

/**
 * This class supports basic hex and base64 codecs, as well as converting select
 * primitive types to byte arrays and back.
 * @author Ray Hylock
 */
public class Coder {
    // hex character (encode) array
    private static final char[] hexArray = "0123456789ABCDEF".toCharArray();
    
    // hex to byte (decode) array
    private static final byte[] hexArrayRev = {
        99, 99, 99, 99, 99, 99, 99, 99, 99, 99,     // 0-9
        99, 99, 99, 99, 99, 99, 99, 99, 99, 99,     // 10-19
        99, 99, 99, 99, 99, 99, 99, 99, 99, 99,     // 20-29
        99, 99, 99, 99, 99, 99, 99, 99, 99, 99,     // 30-39
        99, 99, 99, 99, 99, 99, 99, 99,  0,  1,     // 40-49
         2,  3,  4,  5,  6,  7,  8,  9, 99, 99,     // 50-59
        99, 99, 99, 99, 99, 10, 11, 12, 13, 14,     // 60-69
        15, 99, 99, 99, 99, 99, 99, 99, 99, 99,     // 70-79
        99, 99, 99, 99, 99, 99, 99, 99, 99, 99,     // 80-89
        99, 99, 99, 99, 99, 99, 99, 99, 99, 99,     // 90-99
        99, 99, 99, 99, 99, 99, 99, 99, 99, 99,     // 100-109
        99, 99, 99, 99, 99, 99, 99, 99, 99, 99,     // 110-119
        99, 99, 99, 99, 99, 99, 99, 99              // 120-127
    };
    
    // base64 character (encode) array
    private static final char[] base64Array = (
            "ABCDEFGHIJKLMNOPQRSTUVWXYZ" // 0-25
          + "abcdefghijklmnopqrstuvwxyz" // 26-51
          + "0123456789+/"               // 52-63
        ).toCharArray();
    
    // base64 to byte (decode) array
    private static final byte[] base64ArrayRev = {
        99, 99, 99, 99, 99, 99, 99, 99, 99, 99,     // 0-9
        99, 99, 99, 99, 99, 99, 99, 99, 99, 99,     // 10-19
        99, 99, 99, 99, 99, 99, 99, 99, 99, 99,     // 20-29
        99, 99, 99, 99, 99, 99, 99, 99, 99, 99,     // 30-39
        99, 99, 99, 62, 99, 99, 99, 63, 52, 53,     // 40-49
        54, 55, 56, 57, 58, 59, 60, 61, 99, 99,     // 50-59
        99, 99, 99, 99, 99,  0,  1,  2,  3,  4,     // 60-69
         5,  6,  7,  8,  9, 10, 11, 12, 13, 14,     // 70-79
        15, 16, 17, 18, 19, 20, 21, 22, 23, 24,     // 80-89
        25, 99, 99, 99, 99, 99, 99, 26, 27, 28,     // 90-99
        29, 30, 31, 32, 33, 34, 35, 36, 37, 38,     // 100-109
        39, 40, 41, 42, 43, 44, 45, 46, 47, 48,     // 110-119
        49, 50, 51, 99, 99, 99, 99, 99              // 120-127
    };
    
    ////////////////////////////////////////////////////////////////////////////
    //                               CONVERTING                               //
    ////////////////////////////////////////////////////////////////////////////
    /**
     * Converts {@code n} from {@code int} to {@code byte}s, populating
     * {@code bytes} beginning at {@code start}.
     * @param bytes byte array to populate
     * @param start start position in the byte array
     * @param n     number to convert
     */
    public void toBytes(byte[] bytes, int start, int n){
        bytes[start  ] = (byte)((n >> 24) & 0xFF);
        bytes[start+1] = (byte)((n >> 16) & 0xFF);
        bytes[start+2] = (byte)((n >>  8) & 0xFF);
        bytes[start+3] = (byte) (n        & 0xFF);
    }
    
    /**
     * Converts {@code n} from {@code long} to {@code byte}s, populating
     * {@code bytes} beginning at {@code start}.
     * @param bytes byte array to populate
     * @param start start position in the byte array
     * @param n     number to convert
     */
    public void toBytes(byte[] bytes, int start, long n){
        bytes[start  ] = (byte)((n >> 56) & 0xFF);
        bytes[start+1] = (byte)((n >> 48) & 0xFF);
        bytes[start+2] = (byte)((n >> 40) & 0xFF);
        bytes[start+3] = (byte)((n >> 32) & 0xFF);
        bytes[start+4] = (byte)((n >> 24) & 0xFF);
        bytes[start+5] = (byte)((n >> 16) & 0xFF);
        bytes[start+6] = (byte)((n >>  8) & 0xFF);
        bytes[start+7] = (byte) (n        & 0xFF);
    }
    
    /**
     * Converts {@code value} to a {@code byte[]}.
     * @param value the value
     * @return a {@code byte[]}
     */
    public byte[] toBytes(long value) {
        return new byte[]{
            (byte)((value >> 56) & 0xFF),
            (byte)((value >> 48) & 0xFF),
            (byte)((value >> 40) & 0xFF),
            (byte)((value >> 32) & 0xFF),
            (byte)((value >> 24) & 0xFF),
            (byte)((value >> 16) & 0xFF),
            (byte)((value >> 8) & 0xFF),
            (byte)(value & 0xFF)
        };
    }
    
    /**
     * Returns a {@code int}.
     * @param value byte array
     * @param start start position
     * @return      a {@code int}
     */
    public int toInt(byte[] value, int start) {
        int ret = 0;
        ret |= ((value[start]   & 0xFF) << 24);
        ret |= ((value[start+1] & 0xFF) << 16);
        ret |= ((value[start+2] & 0xFF) << 8);
        ret |=  (value[start+3] & 0xFF);
        return ret;
    }
    
    /**
     * Returns a {@code long}.
     * @param value byte array
     * @param start start position
     * @return      a {@code long}
     */
    public long toLong(byte[] value, int start) {
        long ret = 0;
        ret |= ((value[start]   & 0xFFL) << 56);
        ret |= ((value[start+1] & 0xFFL) << 48);
        ret |= ((value[start+2] & 0xFFL) << 40);
        ret |= ((value[start+3] & 0xFFL) << 32);
        ret |= ((value[start+4] & 0xFFL) << 24);
        ret |= ((value[start+5] & 0xFFL) << 16);
        ret |= ((value[start+6] & 0xFFL) << 8);
        ret |=  (value[start+7] & 0xFFL);
        return ret;
    }
    
    ////////////////////////////////////////////////////////////////////////////
    //                                ENCODING                                //
    ////////////////////////////////////////////////////////////////////////////
    /**
     * Encodes a {@code byte[]} as hex.
     * @param bytes {@code byte[]} to encode.
     * @return hex encoded {@code byte[]} as a {@link String}
     */
    public String toHex(final byte[] bytes){
        int len = bytes.length;
        char[] hexChars = new char[len*2];  // 4-bits (nibble) -> hex
        for(int i=0, j=0; i<len; i++, j+=2) {
            int v = bytes[i] & 0xFF;
            hexChars[j]   = hexArray[v>>>4];
            hexChars[j+1] = hexArray[v&0x0F];
        }
        return new String(hexChars);
    }
    
    /**
     * Encodes a {@code byte[]} as base64.
     * @param bytes {@code byte[]} to encode.
     * @return base64 encoded {@code byte[]} as a {@link String}
     */
    public String toBase64(final byte[] bytes){
        // three bytes to four base64 chars
        int quotient = bytes.length/3;  // int math -> floor
        int remainder = bytes.length%3; // remainder
        
        StringBuilder sb = new StringBuilder();
        int j=0, v;
        
        // iterate over full 3-byte sets
        for(int i=0; i<quotient; i++, j+=3){
            // three bytes
            v =  ((bytes[j]   & 0xFF) << 16);
            v |= ((bytes[j+1] & 0xFF) <<  8);
            v |= (bytes[j+2]  & 0xFF);
            
            // four base64 chars (b-bits)
            sb.append(base64Array[((v & 0xFC0000) >> 18)]);
            sb.append(base64Array[((v &  0x3F000) >> 12)]);
            sb.append(base64Array[((v &    0xFC0) >>  6)]);
            sb.append(base64Array[ (v &     0x3F)]);
        }
        
        // if bytes remaining, process
        switch(remainder){
            // no remainder
            case 0: break;
            
            // one byte remainder
            case 1:
                // add 8 bits (abcd efgh)
                v = ((bytes[j] & 0xFF) << 16);
                
                // process abcd ef and gh 0000
                sb.append(base64Array[((v & 0xFC0000) >> 18)]);
                sb.append(base64Array[((v &  0x3F000) >> 12)]);
                
                // padding ('==') final 12 bits (0000 00 and 00 0000)
                sb.append("==");
                break;
                
            // two byte remainder
            case 2:
                // add 16 bits (abcd efgh, ijkl mnop)
                v =  ((bytes[j]   & 0xFF) << 16);
                v |= ((bytes[j+1] & 0xFF) <<  8);
                
                // process abcd ef, gh ijkl, and mnop 00
                sb.append(base64Array[((v & 0xFC0000) >> 18)]);
                sb.append(base64Array[((v &  0x3F000) >> 12)]);
                sb.append(base64Array[((v &    0xFC0) >>  6)]);
                
                // padding ('=') final 6 bits (00 0000)
                sb.append("=");
                break;
        }
        return sb.toString();
    }
    
    ////////////////////////////////////////////////////////////////////////////
    //                                DECODING                                //
    ////////////////////////////////////////////////////////////////////////////
    /**
     * Decodes a hex {@link String}.
     * @param hex hex {@link String} to decode
     * @return decoded hex {@link String}
     */
    public byte[] hexToBytes(final String hex){
        int len = hex.length();
        byte[] bytes = new byte[len/2];  // hex -> 4-bits (nibble)
        for(int i=0, j=0; i<len; i+=2, j++) {
            int v = (hexArrayRev[hex.charAt(i)] << 4);
            v |= hexArrayRev[hex.charAt(i+1)];
            bytes[j] = (byte)v;
        }
        return bytes;
    }
    
    /**
     * Decodes a hex {@link String}.
     * @param hex hex {@link String} to decode
     * @return decoded hex {@link String}
     */
    public String hexToString(final String hex){
        int len = hex.length();
        char[] chars = new char[len/2];  // hex -> 4-bits (nibble)
        for(int i=0, j=0; i<len; i+=2, j++) {
            int v = (hexArrayRev[hex.charAt(i)] << 4);
            v |= hexArrayRev[hex.charAt(i+1)];
            chars[j] = (char)v;
        }
        return new String(chars);
    }
    
    /**
     * Decodes a base64 {@link String}.
     * @param base64 base64 {@link String} to decode
     * @return decoded base64 {@link String}
     */
    public byte[] base64ToBytes(final String base64){
        // 4 base64 to 3 chars
        int quotient = (int)Math.ceil((double)base64.length()/4d);
        
        // iterate over full 4-byte sets
        List<Byte> bytes = new ArrayList<>();
        int k = 0;
        for(int i=0; i<quotient; i++){
            // four base64 chars
            int v = 0, t = 0;
            LOOP: for(int j=0; j<4; j++){
                char c = base64.charAt(k++);
                switch(c){
                    case 61: // '='
                        break LOOP;
                    default: 
                        v |= base64ArrayRev[c] << ((3-j)*6);
                        t++;
                        break;
                }
            }
            
            switch(t){
                case 0: // 0 base64 -> 0 chars
                case 1: // 1 base64 -> floor(0.75 chars) = 0 chars
                        // 1 char = 2 base64 chars, so this is not possible
                    break;
                    
                // 2 base64 -> floor(1.5 chars) = 1 char
                case 2: 
                    bytes.add((byte)((v & 0xFF0000) >> 16));
                    break;
                    
                // 3 base64 -> floor(2.25 chars) = 2 chars
                case 3:
                    bytes.add((byte)((v & 0xFF0000) >> 16));
                    bytes.add((byte)((v &   0xFF00) >>  8));
                    break;
                    
                // 4 base64 -> 3 chars
                case 4: 
                    bytes.add((byte)((v & 0xFF0000) >> 16));
                    bytes.add((byte)((v &   0xFF00) >>  8));
                    bytes.add((byte) (v &     0xFF));
                    break;
            }
        }
        byte[] ret = new byte[bytes.size()];
        for(int i=0; i<bytes.size(); i++) ret[i] = bytes.get(i);
        return ret;
    }
    
    /**
     * Decodes a base64 {@link String}.
     * @param base64 base64 {@link String} to decode
     * @return decoded base64 {@link String}
     */
    public String base64ToString(final String base64){
        // 4 base64 to 3 chars
        int quotient = (int)Math.ceil((double)base64.length()/4d);
        
        // iterate over full 4-byte sets
        StringBuilder sb = new StringBuilder();
        int k = 0;
        for(int i=0; i<quotient; i++){
            // four base64 chars
            int v = 0, t = 0;
            LOOP: for(int j=0; j<4; j++){
                char c = base64.charAt(k++);
                switch(c){
                    case 61: // '='
                        break LOOP;
                    default: 
                        v |= base64ArrayRev[c] << ((3-j)*6);
                        t++;
                        break;
                }
            }
            
            switch(t){
                case 0: // 0 base64 -> 0 chars
                case 1: // 1 base64 -> floor(0.75 chars) = 0 chars
                        // 1 char = 2 base64 chars, so this is not possible
                    break;
                    
                // 2 base64 -> floor(1.5 chars) = 1 char
                case 2: 
                    sb.append((char)((v & 0xFF0000) >> 16));
                    break;
                    
                // 3 base64 -> floor(2.25 chars) = 2 chars
                case 3:
                    sb.append((char)((v & 0xFF0000) >> 16));
                    sb.append((char)((v &   0xFF00) >>  8));
                    break;
                    
                // 4 base64 -> 3 chars
                case 4: 
                    sb.append((char)((v & 0xFF0000) >> 16));
                    sb.append((char)((v &   0xFF00) >>  8));
                    sb.append((char) (v &     0xFF));
                    break;
            }
        }
        return sb.toString();
    }
    
    ////////////////////////////////////////////////////////////////////////////
    //                                RECODING                                //
    ////////////////////////////////////////////////////////////////////////////
    /**
     * Recodes base64 as hex.
     * @param base64 base64 string to convert
     * @return base64 string as hex
     */
    public String base64ToHex(final String base64){
        // 4 base64 to 6 hex chars
        int quotient = (int)Math.ceil((double)base64.length()/4d);
        
        // iterate over full 4-byte sets
        StringBuilder sb = new StringBuilder();
        int k = 0;
        boolean eq = false;
        for(int i=0; i<quotient; i++){
            // four base64 chars
            int v = 0, t = 0;
            LOOP: for(int j=0; j<4; j++){
                char c = base64.charAt(k++);
                switch(c){
                    case 61: // '='
                        eq = true;
                        break LOOP;
                    default: 
                        v |= base64ArrayRev[c] << ((3-j)*6);
                        t++;
                        break;
                }
            }
            
            switch(t){
                // 0 base64 -> 0 hex
                case 0: break;
                    
                // 1 base64 -> ceil(1.5 hex) = 2 hex
                case 1:
                    sb.append(hexArray[((v & 0xF00000) >> 20)]);
                    sb.append(hexArray[((v &  0xF0000) >> 16)]);
                    break;
                    
                // 2 base64 -> 3 hex
                case 2: 
                    sb.append(hexArray[((v & 0xF00000) >> 20)]);
                    sb.append(hexArray[((v &  0xF0000) >> 16)]);
                    sb.append(hexArray[((v &   0xF000) >> 12)]);
                    break;
                    
                // 3 base64 -> ceil(4.5 hex) = 5 hex
                case 3:
                    sb.append(hexArray[((v & 0xF00000) >> 20)]);
                    sb.append(hexArray[((v &  0xF0000) >> 16)]);
                    sb.append(hexArray[((v &   0xF000) >> 12)]);
                    sb.append(hexArray[((v &    0xF00) >>  8)]);
                    sb.append(hexArray[((v &     0xF0) >>  4)]);
                    break;
                    
                // 4 base64 -> 6 hex
                case 4: 
                    sb.append(hexArray[((v & 0xF00000) >> 20)]);
                    sb.append(hexArray[((v &  0xF0000) >> 16)]);
                    sb.append(hexArray[((v &   0xF000) >> 12)]);
                    sb.append(hexArray[((v &    0xF00) >>  8)]);
                    sb.append(hexArray[((v &     0xF0) >>  4)]);
                    sb.append(hexArray[ (v &      0xF)]);
                    break;
            }
        }
        
        // need to remove final char if '=' or '==' are present
        if(eq) sb.setLength(sb.length()-1);
        return sb.toString();
    }
    
    ////////////////////////////////////////////////////////////////////////////
    //                                SCANNING                                //
    ////////////////////////////////////////////////////////////////////////////
    /**
     * Scans the {@code byte[]} from the beginning for the given 
     * {@code hexPattern}. Hex encodes in memory to avoid full conversion and
     * storage costs. Returns {@code true} if match, {@code false} otherwise.
     * @param bytes      {@code byte[]} to check
     * @param hexPattern hex pattern to locate
     * @return {@code true} if match, {@code false} otherwise
     */
    public boolean scanForLeadingHexPattern(final byte[] bytes, 
            final String hexPattern){
        // input lengths
        int bLen, hLen;
        
        // byte[] null/empty check
        if(bytes == null || (bLen=bytes.length) == 0) return false;
        
        // hex pattern null/empty check (mismatch impossible -> true)
        if(hexPattern == null || (hLen=hexPattern.length()) == 0) return true;
        
        // 2 hex chars to 1 byte
        int quotient = hLen/2;  // int math -> floor
        int remainder = hLen%2; // remainder
        
        // length check
        if((quotient+((remainder > 0) ? 1 : 0)) > bLen) return false;
        
        // iterate over whole bytes
        int i, j;
        for(i=0, j=0; i<quotient; i++, j+=2) {
            int v = bytes[i] & 0xFF;
            if(((char)hexArray[v>>>4])  != hexPattern.charAt(j))   return false;
            if(((char)hexArray[v&0x0F]) != hexPattern.charAt(j+1)) return false;
        }
        
        // proccess residual nibble if exists
        switch(remainder){
            case 0: break;
            case 1: 
                int v = bytes[i] & 0xFF;
                if(((char)hexArray[v>>>4]) != hexPattern.charAt(j)) return false;
                break;
        }
        return true;
    }
}
