# Supplementary material for: A Blockchain Framework for Patient-Centered Health Records and Exchange (HealthChain): Evaluation and Proof-of-Concept Study
Source: J Med Internet Res. 2019 Aug 31;21(8):e13592. doi: 10.2196/13592 (PMC6743266; doi:10.2196/13592)
Supplement: Multimedia Appendix 3 [file jmir_v21i8e13592_app3.zip › HealthChainServer/src/edu/ecu/hsim/ray/healthchain/communications/Communication.java]

/*
 * Copyright (c) 2018 Ray Hylock
 * Department of Health Services and Information Management
 * College of Allied Health Sciences
 * East Carolina University
 *
 * Licensed under the Apache License, Version 2.0 (the "License");
 * you may not use this file except in compliance with the License.
 * You may obtain a copy of the License at
 *
 *      http://www.apache.org/licenses/LICENSE-2.0
 *
 * Unless required by applicable law or agreed to in writing, software
 * distributed under the License is distributed on an "AS IS" BASIS,
 * WITHOUT WARRANTIES OR CONDITIONS OF ANY KIND, either express or implied.
 * See the License for the specific language governing permissions and
 * limitations under the License.
 */
package edu.ecu.hsim.ray.healthchain.communications;

import java.io.Serializable;
import java.sql.Timestamp;
import java.text.SimpleDateFormat;
import java.util.Date;

/**
 * Communication object.
 * @author Ray Hylock
 */
public class Communication implements Serializable {
    private static final long serialVersionUID = 1L;
    public static enum COMM_TYPE { DATA, NOTIFICATION, SMART_CONTRACT };
    private long id, chainID;
    private String to, from;
    private Timestamp created;
    private COMM_TYPE type;
    private boolean retrieved;
    private byte[] message;
    
    /**
     * Constructs a new {@link Communication} object from an existing source.
     * @param id        communication ID
     * @param chainID   blockchain ID
     * @param created   created timestamp
     * @param to        to user
     * @param from      from user
     * @param type      {@link COMM_TYPE}
     * @param retrieved {@code true} if already retrieved, {@code false} 
     *                  otherwise
     * @param message   encrypt-signed message bytes
     */
    public Communication(long id, long chainID, Timestamp created, String to, 
            String from, COMM_TYPE type, boolean retrieved, byte[] message){
        this.id = id;
        this.chainID = chainID;
        this.created = created;
        this.to = to;
        this.from = from;
        this.type = type;
        this.retrieved = retrieved;
        this.message = message;
    }

    /**
     * Returns the ID.
     * @return the ID
     */
    public long getId() {
        return id;
    }
    
    /**
     * Returns the blockchain ID.
     * @return the blockchain ID
     */
    public long getChainID(){
        return chainID;
    }

    /**
     * Returns to user.
     * @return to user
     */
    public String getTo() {
        return to;
    }

    /**
     * Returns from user.
     * @return from user
     */
    public String getFrom() {
        return from;
    }

    /**
     * Returns the {@link COMM_TYPE}.
     * @return the {@link COMM_TYPE}
     */
    public COMM_TYPE getType() {
        return type;
    }

    /**
     * Returns {@code true} if already retrieved, {@code false} otherwise.
     * @return {@code true} if already retrieved, {@code false} otherwise
     */
    public boolean isNew() {
        return !retrieved;
    }

    /**
     * Returns the message.
     * @return the message
     */
    public byte[] getMessage() {
        return message;
    }
    
    /**
     * Returns the time and date created.
     * @return the time and date created
     */
    public Date getCreated(){
        return created;
    }
    
    /**
     * Returns the time and date in "MM/dd/yyyy HH:mm:ss" format.
     * @return the time and date in "MM/dd/yyyy HH:mm:ss" format
     */
    public String getCreatedFormatted(){
        return new SimpleDateFormat("MM/dd/yyyy HH:mm:ss").format(created);
    }
}
