# Supplementary material for: A Blockchain Framework for Patient-Centered Health Records and Exchange (HealthChain): Evaluation and Proof-of-Concept Study
Source: J Med Internet Res. 2019 Aug 31;21(8):e13592. doi: 10.2196/13592 (PMC6743266; doi:10.2196/13592)
Supplement: Multimedia Appendix 3 [file jmir_v21i8e13592_app3.zip › HealthChainServer/src/edu/ecu/hsim/ray/healthchain/communications/CommunicationAggregateIndex.java]

/*
 * Copyright (c) 2018 Ray Hylock
 * Department of Health Services and Information Management
 * College of Allied Health Sciences
 * East Carolina University
 *
 * Licensed under the Apache License, Version 2.0 (the "License");
 * you may not use this file except in compliance with the License.
 * You may obtain a copy of the License at
 *
 *      http://www.apache.org/licenses/LICENSE-2.0
 *
 * Unless required by applicable law or agreed to in writing, software
 * distributed under the License is distributed on an "AS IS" BASIS,
 * WITHOUT WARRANTIES OR CONDITIONS OF ANY KIND, either express or implied.
 * See the License for the specific language governing permissions and
 * limitations under the License.
 */
package edu.ecu.hsim.ray.healthchain.communications;

import edu.ecu.hsim.ray.healthchain.Blockchain;
import edu.ecu.hsim.ray.healthchain.communications.Communication.COMM_TYPE;
import java.sql.SQLException;
import java.util.HashMap;
import java.util.concurrent.locks.ReentrantReadWriteLock;

/**
 * Communication index entry for a given {@link Blockchain}.
 * @author Ray Hylock
 */
public class CommunicationAggregateIndex {
    // blockchain ID
    private final String chainID;
    
    // user id = Index
    private final HashMap<String, Index> newComms;
    private final HashMap<String, Index> anyComms;
    
    // lock
    private final ReentrantReadWriteLock lock;
    
    /**
     * Constructs a new {@link CommunicationAggregateIndex} object.
     */
    public CommunicationAggregateIndex(){
        this(null);
    }
    
    /**
     * Constructs a new {@link CommunicationAggregateIndex} object by chain iD.
     * @param chainID blockchain ID
     */
    public CommunicationAggregateIndex(String chainID){
        this.chainID = chainID;
        newComms = new HashMap<>();
        anyComms = new HashMap<>();
        lock = new ReentrantReadWriteLock();
    }
    
    /**
     * Add a new communication to the database and indices.
     * @param to      to user ID
     * @param type    {@link COMM_TYPE}
     * @throws SQLException {@link SQLException}
     */
    public void addNew(String to, COMM_TYPE type) throws SQLException{
        try {
            lock.writeLock().lock();
            update(newComms, to,  type, 1);
            update(anyComms, to,  type, 1);
            
        } finally {
            lock.writeLock().unlock();
        }
    }
    
    /**
     * Add a new communication index entry.
     * @param userID  user ID
     * @param type    type
     * @param newM    number of new messages
     * @param allM    number of total messages
     * @return {@code true} if successful, {@code false} otherwise
     */
    public boolean addToCommunicationsIndex(String userID, String type, int newM, 
            int allM){
        try {
            lock.writeLock().lock();
            COMM_TYPE ct = COMM_TYPE.valueOf(type.trim().toUpperCase());
            if(update(newComms, userID, ct, newM))
                if(update(anyComms, userID, ct, allM)) return true;
                else {
                    update(newComms, userID, ct, -newM); // reset
                    return false;
                }
            else return false;
            
        } finally {
            lock.writeLock().unlock();
        }
    }
    
    /**
     * Decrements the new count of the user ({@code to}) by {@code type}.
     * @param to   user ID
     * @param type {@link COMM_TYPE}
     */
    public void decrementNewCount(String to, COMM_TYPE type){
        try {
            lock.writeLock().lock();
            update(newComms, to,  type, -1);
            
        } finally {
            lock.writeLock().unlock();
        }
    }
    
    /**
     * Updates the {@code map}.
     * @param map    the map to update
     * @param userID user ID
     * @param type   {@link COMM_TYPE}
     * @param value  update value (negative for subtraction)
     * @return {@code true} if successful, {@code false} otherwise
     */
    private boolean update(HashMap<String, Index> map, String userID, 
            COMM_TYPE type, int value){
        if(value != 0) {
            Index idx;
            if((idx = map.get(userID)) == null){
                idx = new Index(userID);
                if(idx.updateEntry(type, value)){
                    map.put(userID, idx);
                    return true;
                } else return false;
            } else return idx.updateEntry(type, value);
        }
        return false;
    }
    
    /**
     * Returns the blockchain ID.
     * @return the blockchain ID
     */
    public String getChainID(){
        return chainID;
    }
    
    /**
     * Returns {@code true} if the user has any messages, {@code false} 
     * otherwise.
     * @param userID user ID
     * @return {@code true} if the user has any messages, {@code false} 
     *         otherwise
     */
    public boolean hasMessages(String userID){
        try {
            lock.readLock().lock();
            return anyComms.containsKey(userID);
        } finally {
            lock.readLock().unlock();
        }
    }
    
    /**
     * Returns {@code true} if the user has new messages, {@code false} 
     * otherwise.
     * @param userID user ID
     * @return {@code true} if the user has new messages, {@code false} 
     *         otherwise
     */
    public boolean hasNewMessages(String userID){
        try {
            lock.readLock().lock();
            return newComms.containsKey(userID);
        } finally {
            lock.readLock().unlock();
        }
    }
    
    /**
     * Index object.
     */
    class Index {
        public final String userID;
        public final HashMap<COMM_TYPE, IndexEntry> index = new HashMap<>();
        
        public Index(String userID){
            this.userID = userID;
        }
        
        public boolean updateEntry(COMM_TYPE type, int count){
            IndexEntry e;
            if((e = index.get(type)) == null){
                index.put(type, new IndexEntry(userID, type, count));
                return true;
            } else return e.updateCount(count);
        }
    }
    
    /**
     * Index entry object.
     */
    class IndexEntry {
        public final String userID;
        public final COMM_TYPE type;
        private int count;
        
        public IndexEntry(String userID, COMM_TYPE type, int count){
            this.userID = userID;
            this.type = type;
            this.count = count;
        }
        
        public boolean updateCount(int count){
            if(this.count + count < 0) return false;
            else this.count += count;
            return true;
        }
    }
}
