# Supplementary material for: A Blockchain Framework for Patient-Centered Health Records and Exchange (HealthChain): Evaluation and Proof-of-Concept Study
Source: J Med Internet Res. 2019 Aug 31;21(8):e13592. doi: 10.2196/13592 (PMC6743266; doi:10.2196/13592)
Supplement: Multimedia Appendix 3 [file jmir_v21i8e13592_app3.zip › HealthChainServer/src/edu/ecu/hsim/ray/healthchain/communications/CommunicationAutoSign.java]

/*
 * Copyright (c) 2018 Ray Hylock
 * Department of Health Services and Information Management
 * College of Allied Health Sciences
 * East Carolina University
 *
 * Licensed under the Apache License, Version 2.0 (the "License");
 * you may not use this file except in compliance with the License.
 * You may obtain a copy of the License at
 *
 *      http://www.apache.org/licenses/LICENSE-2.0
 *
 * Unless required by applicable law or agreed to in writing, software
 * distributed under the License is distributed on an "AS IS" BASIS,
 * WITHOUT WARRANTIES OR CONDITIONS OF ANY KIND, either express or implied.
 * See the License for the specific language governing permissions and
 * limitations under the License.
 */
package edu.ecu.hsim.ray.healthchain.communications;

import edu.ecu.hsim.ray.healthchain.communications.Communication.COMM_TYPE;
import edu.ecu.hsim.ray.healthchain.database.Database;
import edu.ecu.hsim.ray.healthchain.main.ServerMain;
import edu.ecu.hsim.ray.healthchain.miner.Miner;
import edu.ecu.hsim.ray.healthchain.smartcontracts.SmartContract;
import edu.ecu.hsim.ray.healthchain.smartcontracts.SmartContract.STATUS;
import edu.ecu.hsim.ray.healthchain.smartcontracts.SmartContractData;
import edu.ecu.hsim.ray.logger.Logger;
import java.io.IOException;
import java.sql.SQLException;
import java.sql.Timestamp;
import java.util.Collection;
import java.util.List;

/**
 * Auto-signs a {@link SmartContract} if the {@link Miner} is the associated
 * intermediary or delgatee.
 * @author Ray Hylock
 */
public class CommunicationAutoSign {
    /**
     * Constructor for the {@link Miner} auto-sign service. This continually 
     * signs valid messages.
     * @param log     {@link Logger}
     * @param miner   {@link Miner}
     * @param chainID chain ID
     */
    public CommunicationAutoSign(Logger log, Miner miner, long chainID){
        try {
            // decrypt validats the bytes
            List<SmartContractData> scds = new Database()
                    .readNewSmartContractCommunications(miner, chainID);
            
            // iterate over the smart contract data
            for(SmartContractData scd : scds){
                int cnt = scd.get().size();
                log.info("Autosigning "+cnt+" message"+((cnt>1)?"s":""));
                
                // iterate over the smart contracts
                Collection<SmartContract> scs = scd.get();
                for(SmartContract sc : scs){
                    log.info("- ID/status: "+sc.getID()+"/"+sc.getStatus());
                    
                    // if miner is the delegatee
                    if(sc.getStatus() == STATUS.PENDING_DELEGATEE_ACTION){
                        // sign the smart contract as delegatee
                        sc.addDelegateeSignature(scd.sign(sc));

                        // set to miner action
                        sc.setPendingStatus(STATUS.PENDING_MINER_ACTION);

                        // log signature
                        log.info(" - Miner successfully auto-signed "
                                + "smart contract "+sc.getID()+" "
                                + "as the delegatee  at "+
                            new Timestamp(System.currentTimeMillis()));
                    }

                    // if miner (follows if miner is delegatee)
                    if(sc.getStatus() == STATUS.PENDING_MINER_ACTION){
                        //sign the smart contract as the miner -> active
                        sc.addMinerSignature(scd.sign(
                                sc,                     // smart contract
                                scd.getUserPublicKey(), // delegator key
                                scd.getMinerKey())      // delegatee key
                        );
                        
                        // send message that SC is active
                        ServerMain.getCommunications().addNew(
                                ""+scd.getBlockchainID(),   // chain ID
                                ""+scd.getUserID(),         // to
                                ""+miner.getID(),           // from
                                COMM_TYPE.SMART_CONTRACT,   // SC
                                scd.getPRE().sign(          // E/S message
                                        scd.getMinerKey(),
                                        scd.getUserPublicKey(),
                                        sc.toJson()
                                ).toBytes()
                        );

                        // log signature
                        log.info(" - Miner successfully auto-signed "
                                + "smart contract "+sc.getID()+" "
                                + "as the intermediary  at "+
                            new Timestamp(System.currentTimeMillis()));
                    }
                }
            }

        } catch (SQLException ex) {
            log.info("Failed to insert ping communication response into "
                    + "database.\n"+ex.getMessage());
            log.stackTrace(ex);
        } catch (IOException ex ) {
            log.stackTrace(ex);
            log.info("Failed to ping communication. Connection with miner "
                + "not established.\n"+ex.getMessage());
            log.stackTrace(ex);
        }
    }
}
