# Supplementary material for: A Blockchain Framework for Patient-Centered Health Records and Exchange (HealthChain): Evaluation and Proof-of-Concept Study
Source: J Med Internet Res. 2019 Aug 31;21(8):e13592. doi: 10.2196/13592 (PMC6743266; doi:10.2196/13592)
Supplement: Multimedia Appendix 3 [file jmir_v21i8e13592_app3.zip › HealthChainServer/src/edu/ecu/hsim/ray/healthchain/communications/CommunicationsAggregateIndex.java]

/*
 * Copyright (c) 2018 Ray Hylock
 * Department of Health Services and Information Management
 * College of Allied Health Sciences
 * East Carolina University
 *
 * Licensed under the Apache License, Version 2.0 (the "License");
 * you may not use this file except in compliance with the License.
 * You may obtain a copy of the License at
 *
 *      http://www.apache.org/licenses/LICENSE-2.0
 *
 * Unless required by applicable law or agreed to in writing, software
 * distributed under the License is distributed on an "AS IS" BASIS,
 * WITHOUT WARRANTIES OR CONDITIONS OF ANY KIND, either express or implied.
 * See the License for the specific language governing permissions and
 * limitations under the License.
 */
package edu.ecu.hsim.ray.healthchain.communications;

import edu.ecu.hsim.ray.healthchain.database.Database;
import edu.ecu.hsim.ray.healthchain.communications.Communication.COMM_TYPE;
import edu.ecu.hsim.ray.proxyreencryption.Cipher;
import java.sql.SQLException;
import java.util.HashMap;
import java.util.List;
import java.util.concurrent.locks.ReentrantReadWriteLock;

/**
 * Indices regarding {@link CommunicationsAggregateIndex}s.
 * @author Ray Hylock
 */
public class CommunicationsAggregateIndex {
    // user communication aggregage index
    private final CommunicationAggregateIndex indexAgg;
    
    // blockchin id = communication aggregate index
    private final HashMap<String, CommunicationAggregateIndex> indexByChain;
    
    // lock
    private ReentrantReadWriteLock lock;
    
    // database
    private final Database db;
    
    /**
     * Constructs a new {@link CommunicationsAggregateIndex} object.
     */
    public CommunicationsAggregateIndex(){
        indexAgg = new CommunicationAggregateIndex();
        indexByChain = new HashMap<>();
        lock = new ReentrantReadWriteLock();
        db = new Database();
    }
    
    /**
     * Add a new communication to the database and aggregate index.
     * @param chainID blockchain ID
     * @param to      to user ID
     * @param from    from user ID
     * @param type    {@link COMM_TYPE}
     * @param cipher  encrypt-signed message {@link Cipher}
     * @throws SQLException {@link SQLException}
     */
    public void addNew(String chainID, String to, String from, COMM_TYPE type, 
            byte[] cipher) throws SQLException{
        try {
            lock.writeLock().lock();
            new Database().insertCommunication(chainID, to, from, type, cipher);
            getCommIdx(chainID).addNew(to, type);
            indexAgg.addNew(to, type);
            
        } finally {
            lock.writeLock().unlock();
        }
    }
    
    /**
     * Decrements the new count of the user ({@code to}) by {@code type}.
     * @param chainID blockchain ID
     * @param to      user ID
     * @param type    {@link COMM_TYPE}
     */
    public void decrementNewCount(String chainID, String to, COMM_TYPE type){
        try {
            lock.writeLock().lock();
            getCommIdx(chainID).decrementNewCount(to, type);
            indexAgg.decrementNewCount(to, type);
            
        } finally {
            lock.writeLock().unlock();
        }
    }
    
    /**
     * Add a new communication index entries.
     * @param userID  user ID
     * @param chainID blockchain ID
     * @param type    type
     * @param newM    number of new messages
     * @param allM    number of total messages
     */
    public void addToCommunicationsIndex(String userID, String chainID, 
            String type, int newM, int allM){
        try {
            lock.writeLock().lock();
            getCommIdx(chainID).addToCommunicationsIndex(userID, type, newM, allM);
            indexAgg.addToCommunicationsIndex(userID, type, newM, allM);
            
        } finally {
            lock.writeLock().unlock();
        }
    }
    
    /**
     * Returns a {@link List} of all {@link Communication}s for the given 
     * {@code userID}.
     * @param userID user ID
     * @return a {@link List} of all {@link Communication}s for the given 
     *         {@code userID}
     * @throws SQLException {@link SQLException}
     */
    public List<Communication> getAllCommunications(String userID) 
            throws SQLException{
        if(hasCommunications(userID)) return db.getAllCommunications(userID);
        return null;
    }
    
    /**
     * Returns a {@link List} of new {@link Communication}s for the given 
     * {@code userID}.
     * @param userID user ID
     * @return a {@link List} of new {@link Communication}s for the given 
     *         {@code userID}
     * @throws SQLException {@link SQLException}
     */
    public List<Communication> getNewCommunications(String userID) 
            throws SQLException{
        if(hasNewCommunications(userID)) return db.getNewCommunications(userID);
        return null;
    }
    
    /**
     * Returns {@code true} if the user has any communications, {@code false} 
     * otherwise.
     * @param userID user ID
     * @return {@code true} if the user has any communications, {@code false} 
     *         otherwise
     */
    public boolean hasCommunications(String userID){
        try {
            lock.readLock().lock();
            return indexAgg.hasMessages(userID);
        } finally {
            lock.readLock().unlock();
        }
    }
    
    /**
     * Returns {@code true} if the user has any communications, {@code false} 
     * otherwise.
     * @param userID  user ID
     * @param chainID blockchain ID
     * @return {@code true} if the user has any communications, {@code false} 
     *         otherwise
     */
    public boolean hasCommunications(String userID, String chainID){
        try {
            lock.readLock().lock();
            return getCommIdx(chainID).hasMessages(userID);
        } finally {
            lock.readLock().unlock();
        }
    }
    
    /**
     * Returns {@code true} if the user has new communications, {@code false} 
     * otherwise.
     * @param userID user ID
     * @return {@code true} if the user has new communications, {@code false} 
     *         otherwise
     */
    public boolean hasNewCommunications(String userID){
        try {
            lock.readLock().lock();
            return indexAgg.hasNewMessages(userID);
        } finally {
            lock.readLock().unlock();
        }
    }
    
    /**
     * Returns {@code true} if the user has new communications, {@code false} 
     * otherwise.
     * @param userID  user ID
     * @param chainID blockchain ID
     * @return {@code true} if the user has new communications, {@code false} 
     *         otherwise
     */
    public boolean hasNewCommunications(String userID, String chainID){
        try {
            lock.readLock().lock();
            return getCommIdx(chainID).hasNewMessages(userID);
        } finally {
            lock.readLock().unlock();
        }
    }
    
    /**
     * Returns the {@link CommunicationAggregateIndex} for the given
     * {@code chainID}. If one does not exist, it is created and added to the
     * map.
     * @param chainID blockchain ID
     * @return {@link CommunicationIndex}
     */
    private CommunicationAggregateIndex getCommIdx(String chainID){
        CommunicationAggregateIndex idx;
        if((idx = indexByChain.get(chainID)) == null){
            idx = new CommunicationAggregateIndex(chainID);
            indexByChain.put(chainID, idx);
        }
        return idx;
    }
}
