# Supplementary material for: A Blockchain Framework for Patient-Centered Health Records and Exchange (HealthChain): Evaluation and Proof-of-Concept Study
Source: J Med Internet Res. 2019 Aug 31;21(8):e13592. doi: 10.2196/13592 (PMC6743266; doi:10.2196/13592)
Supplement: Multimedia Appendix 3 [file jmir_v21i8e13592_app3.zip › HealthChainServer/src/edu/ecu/hsim/ray/healthchain/DataAESEntryNoX.java]

/*
 * Copyright (c) 2018 Ray Hylock
 * Department of Health Services and Information Management
 * College of Allied Health Sciences
 * East Carolina University
 *
 * Licensed under the Apache License, Version 2.0 (the "License");
 * you may not use this file except in compliance with the License.
 * You may obtain a copy of the License at
 *
 *      http://www.apache.org/licenses/LICENSE-2.0
 *
 * Unless required by applicable law or agreed to in writing, software
 * distributed under the License is distributed on an "AS IS" BASIS,
 * WITHOUT WARRANTIES OR CONDITIONS OF ANY KIND, either express or implied.
 * See the License for the specific language governing permissions and
 * limitations under the License.
 */
package edu.ecu.hsim.ray.healthchain;

import edu.ecu.hsim.ray.healthchain.aes.AESRandom;
import edu.ecu.hsim.ray.proxyreencryption.Cipher;
import java.util.logging.Level;
import java.util.logging.Logger;
import javax.crypto.BadPaddingException;
import javax.crypto.IllegalBlockSizeException;

/**
 * AES encrypted {@link DataEntry} without server-side encryption.
 * @author Ray Hylock
 */
public class DataAESEntryNoX extends DataEntry {
    
    /**
     * Constructor for smart contracts or new data (i.e., data without an
     * {@code #x}), which are public as provided by a user (i.e., local
     * encryption is NOT applied).
     * @param block  {@link Block}
     * @param dbID   database ID
     * @param bytes  encrypted {@link Cipher} as bytes
     */
    public DataAESEntryNoX(Block block, long dbID, byte[] bytes){
        super(block, dbID, bytes, ENTRY_TYPE.AES_NO_X);
    }
    
    ////////////////////////////////////////////////////////////////////////////
    //                                SETTERS                                 //
    ////////////////////////////////////////////////////////////////////////////
    /**
     * Decrypts the {@code cipher} bytes using the provided {@link AESRandom}
     * object.
     * @param aes {@link AESRandom} object
     * @param cipher bytes to decrypt
     * @return decrypted bytes as a {@link Cipher}
     */
    public byte[] decryptAES(AESRandom aes, byte[] cipher){
        try {
            return aes.decrypt(cipher);
        } catch (IllegalBlockSizeException | BadPaddingException ex) {
            Logger.getLogger(DataAESEntryNoX.class.getName()).log(Level.SEVERE, null, ex);
        }
        return null;
    }
    
    @Override
    public void reencryptK(){
        // do nothing
    }
    
    @Override
    public void setBytes(byte[] bytes){
        this.bytes = bytes;
    }
    
    @Override
    public void setBytes(byte[] bytes, boolean newX, boolean encrypt){
        setBytes(bytes);
    }
}
