# Supplementary material for: A Blockchain Framework for Patient-Centered Health Records and Exchange (HealthChain): Evaluation and Proof-of-Concept Study
Source: J Med Internet Res. 2019 Aug 31;21(8):e13592. doi: 10.2196/13592 (PMC6743266; doi:10.2196/13592)
Supplement: Multimedia Appendix 3 [file jmir_v21i8e13592_app3.zip › HealthChainServer/src/edu/ecu/hsim/ray/healthchain/DataAESEntryX.java]

/*
 * Copyright (c) 2018 Ray Hylock
 * Department of Health Services and Information Management
 * College of Allied Health Sciences
 * East Carolina University
 *
 * Licensed under the Apache License, Version 2.0 (the "License");
 * you may not use this file except in compliance with the License.
 * You may obtain a copy of the License at
 *
 *      http://www.apache.org/licenses/LICENSE-2.0
 *
 * Unless required by applicable law or agreed to in writing, software
 * distributed under the License is distributed on an "AS IS" BASIS,
 * WITHOUT WARRANTIES OR CONDITIONS OF ANY KIND, either express or implied.
 * See the License for the specific language governing permissions and
 * limitations under the License.
 */
package edu.ecu.hsim.ray.healthchain;

import static edu.ecu.hsim.ray.healthchain.DataEntry.ENTRY_TYPE_STATUS.EXISTING;
import static edu.ecu.hsim.ray.healthchain.DataEntry.ENTRY_TYPE_STATUS.NEW;
import edu.ecu.hsim.ray.healthchain.aes.AESRandom;
import edu.ecu.hsim.ray.healthchain.aes.SymmetricKeyPropertiesRandom;
import static edu.ecu.hsim.ray.healthchain.main.ServerMain.log;
import edu.ecu.hsim.ray.healthchain.miner.Miner;
import edu.ecu.hsim.ray.proxyreencryption.Cipher;
import edu.ecu.hsim.ray.proxyreencryption.Keys;
import java.security.InvalidAlgorithmParameterException;
import java.security.InvalidKeyException;
import java.security.NoSuchAlgorithmException;
import java.security.spec.InvalidKeySpecException;
import java.security.spec.InvalidParameterSpecException;
import java.sql.SQLException;
import java.util.logging.Level;
import java.util.logging.Logger;
import javax.crypto.BadPaddingException;
import javax.crypto.IllegalBlockSizeException;
import javax.crypto.NoSuchPaddingException;

/**
 * AES encrypted {@link DataEntry} with server-side encryption.
 * @author Ray Hylock
 */
public class DataAESEntryX extends DataEntry {
    // variables
    private final AESRandom minerAES;
    private SymmetricKeyPropertiesRandom x = null;
    private AESRandom xAES;
    
    /**
     * Constructor for data, which is locally encrypted as well.
     * @param block {@link Block}
     * @param dbID  database ID
     * @param bytes encrypted {@link Cipher} as bytes
     * @param xSKP  encrypted x symmetric key bytes or {@code null} to generate
     */
    public DataAESEntryX(Block block, long dbID, byte[] bytes, byte[] xSKP){
        this(block, dbID, bytes, (xSKP == null) ? NEW : EXISTING);
        if(xSKP != null) setX(xSKP);
    }
    
    /**
     * Constructor for smart contracts or new data (i.e., data without an
     * {@link #x}), which are public as provided by a user (i.e., local
     * encryption is NOT applied).
     * @param block  {@link Block}
     * @param dbID   database ID
     * @param bytes  encrypted {@link Cipher} as bytes
     * @param status {@link ENTRY_TYPE_STATUS}
     */
    public DataAESEntryX(Block block, long dbID, byte[] bytes, 
            ENTRY_TYPE_STATUS status){
        super(block, dbID, bytes, ENTRY_TYPE.AES_X);
        minerAES = minerConn.getAES();
        
        // create x and encrypt
        switch(status){
            case NEW: setBytes(bytes, true, true); break;
        }
    }
    
    ////////////////////////////////////////////////////////////////////////////
    //                                GETTERS                                 //
    ////////////////////////////////////////////////////////////////////////////
    /**
     * Returns the ephemeral key {@link #x} as encrypted bytes.
     * @return the ephemeral key {@link #x} as encrypted bytes
     */
    public byte[] getXPBytesEncrypted(){
        return encryptMiner(x.toJson());
    }
    
    ////////////////////////////////////////////////////////////////////////////
    //                                SETTERS                                 //
    ////////////////////////////////////////////////////////////////////////////
    /**
     * Decrypts the properties using the {@link Miner.Connection} details. 
     * @param bytes bytes to decrypt
     * @return decrypted properties
     */
    private String decryptMiner(byte[] bytes){
        try {
            return new String(minerAES.decrypt(bytes));
        } catch (IllegalBlockSizeException | BadPaddingException ex) {
            Logger.getLogger(DataAESEntryX.class.getName()).log(Level.SEVERE, null, ex);
        }
        return null;
    }
    
    /**
     * Decrypts the {@link #bytes} bytes using the {@link #x} details. 
     * @param reencrypt {@code true} to re-encrypt, {@code false} otherwise
     * @return decrypted bytes as a {@link Cipher}
     */
    public byte[] decryptX(boolean reencrypt){
        try {
            byte[] ret = xAES.decrypt(bytes);
            if(reencrypt) reencryptK();
            return ret;
        } catch (IllegalBlockSizeException | BadPaddingException ex) {
            Logger.getLogger(DataAESEntryX.class.getName()).log(Level.SEVERE, null, ex);
        }
        return null;
    }
    
    /**
     * Decrypts the {@code cipher} bytes using the provided {@link AESRandom} object. 
     * @param aes    {@link AESRandom} object
     * @param cipher bytes to decrypt
     * @return decrypted bytes as a {@link Cipher}
     */
    public byte[] decryptAES(AESRandom aes, byte[] cipher){
        try {
            return aes.decrypt(cipher);
        } catch (IllegalBlockSizeException | BadPaddingException ex) {
            Logger.getLogger(DataAESEntryX.class.getName()).log(Level.SEVERE, null, ex);
        }
        return null;
    }
    
    /**
     * Encrypts the bytes using the {@link Miner.Connection} details.
     * @param properties properties to encrypt
     * @return encrypted bytes as a {@link Cipher}
     */
    private byte[] encryptMiner(String properties){  
        try {
            return minerAES.encrypt(properties.getBytes());
        } catch (IllegalBlockSizeException | BadPaddingException ex) {
            Logger.getLogger(DataAESEntryX.class.getName()).log(Level.SEVERE, null, ex);
        }
        return null;
    }
    
    /**
     * Encrypts the {@link Cipher} bytes using the {@link #x} details.
     * @param cipher bytes to encrypt
     * @return encrypted bytes as a byte array
     */
    private byte[] encryptX(byte[] cipher){   
        try {
            return xAES.encrypt(cipher);
        } catch (IllegalBlockSizeException | BadPaddingException ex) {
            Logger.getLogger(DataAESEntryX.class.getName()).log(Level.SEVERE, null, ex);
        }
        return null;
    }
    
    /**
     * Generates and sets {@link #x} to a random set of {@link Keys}.
     * @return {@code this}
     */
    private DataAESEntryX newX(){
        try {
            x = new SymmetricKeyPropertiesRandom();
            xAES = new AESRandom(x);
//            log.info("\nnewX:\n"+x.toJson());
        } catch (NoSuchAlgorithmException | InvalidKeyException | 
                NoSuchPaddingException | InvalidAlgorithmParameterException | 
                InvalidParameterSpecException | InvalidKeySpecException ex) {
            Logger.getLogger(DataAESEntryX.class.getName()).log(Level.SEVERE, null, ex);
        }
        return this;
    }
    
    @Override
    public void reencryptK(){
//        // if new data, encrypt
//        if(x == null){
//            // creates x and encrypts
//            setBytes(bytes, true, true);
//            
//        // if existing, then decrypt/encrypt
//        } else {
            // decrypt
            byte[] decBytes = decryptX(false);
            
            // new keys
            newX();
            
            // encrypt
            bytes = encryptX(decBytes);
            
            // clear decBytes
            java.util.Arrays.fill(decBytes, (byte)0);
//        }
        
        // save to database
        try {
            db.updateBlockDataEntry(this);
        } catch (SQLException ex) {
            log.info("Failed to update block data entry. See error log for details.");
            log.error("Failed to update block data entry.\n"+ex.getMessage());
            log.stackTrace(ex);
        }
    }
    
    @Override
    public void setBytes(byte[] bytes){
        setBytes(bytes, true, true);
    }
    
    @Override
    public void setBytes(byte[] bytes, boolean newX, boolean encrypt){
        if(newX) newX();
        this.bytes = (encrypt) ? encryptX(bytes) : bytes;
    }
    
    /**
     * Sets {@link #x} to the set of {@link Keys} defined by the encrypted 
     * parameters.
     * @param xSKPO encrypted symmetric key bytes to set
     */
    private void setX(byte[] xSKP){
        try {
            x = SymmetricKeyPropertiesRandom.fromJson(decryptMiner(xSKP));
            xAES = new AESRandom(x);
//            log.info("\nsetX:\n"+x.toJson());

        } catch (NoSuchAlgorithmException | InvalidKeyException | 
                NoSuchPaddingException | InvalidAlgorithmParameterException | 
                InvalidParameterSpecException | InvalidKeySpecException ex) {
            Logger.getLogger(DataAESEntryX.class.getName()).log(Level.SEVERE, null, ex);
        }
    }
}
