# Supplementary material for: A Blockchain Framework for Patient-Centered Health Records and Exchange (HealthChain): Evaluation and Proof-of-Concept Study
Source: J Med Internet Res. 2019 Aug 31;21(8):e13592. doi: 10.2196/13592 (PMC6743266; doi:10.2196/13592)
Supplement: Multimedia Appendix 3 [file jmir_v21i8e13592_app3.zip › HealthChainServer/src/edu/ecu/hsim/ray/healthchain/database/Database.java]

/*
 * Copyright (c) 2018 Ray Hylock
 * Department of Health Services and Information Management
 * College of Allied Health Sciences
 * East Carolina University
 *
 * Licensed under the Apache License, Version 2.0 (the "License");
 * you may not use this file except in compliance with the License.
 * You may obtain a copy of the License at
 *
 *      http://www.apache.org/licenses/LICENSE-2.0
 *
 * Unless required by applicable law or agreed to in writing, software
 * distributed under the License is distributed on an "AS IS" BASIS,
 * WITHOUT WARRANTIES OR CONDITIONS OF ANY KIND, either express or implied.
 * See the License for the specific language governing permissions and
 * limitations under the License.
 */
package edu.ecu.hsim.ray.healthchain.database;

import com.zaxxer.hikari.HikariDataSource;
import edu.ecu.hsim.ray.healthchain.Block;
import edu.ecu.hsim.ray.healthchain.Blockchain;
import edu.ecu.hsim.ray.healthchain.PatientBlock;
import static edu.ecu.hsim.ray.healthchain.database.DatabaseConnection.blocks;
import static edu.ecu.hsim.ray.healthchain.database.DatabaseConnection.chains;
import static edu.ecu.hsim.ray.healthchain.database.DatabaseConnection.miners;
import static edu.ecu.hsim.ray.healthchain.database.DatabaseConnection.nodes;
import static edu.ecu.hsim.ray.healthchain.database.DatabaseConnection.su;
import edu.ecu.hsim.ray.healthchain.communications.Communication;
import edu.ecu.hsim.ray.healthchain.communications.Communication.COMM_TYPE;
import edu.ecu.hsim.ray.healthchain.main.ServerMain;
import static edu.ecu.hsim.ray.healthchain.main.ServerMain.log;
import edu.ecu.hsim.ray.healthchain.miner.Miner;
import edu.ecu.hsim.ray.healthchain.node.Node;
import edu.ecu.hsim.ray.chameleonhash.PublicCoinChameleonHash;
import edu.ecu.hsim.ray.chameleonhash.PublicCoinHash;
import edu.ecu.hsim.ray.constants.Constants;
import edu.ecu.hsim.ray.healthchain.Block.BLOCK_ENCRYPTION;
import static edu.ecu.hsim.ray.healthchain.Block.BLOCK_ENCRYPTION.PRE_FULL_NO_X;
import static edu.ecu.hsim.ray.healthchain.Block.BLOCK_ENCRYPTION.PRE_FULL_X;
import static edu.ecu.hsim.ray.healthchain.Block.BLOCK_ENCRYPTION.PRE_KEYS_AES_DATA_NO_X;
import static edu.ecu.hsim.ray.healthchain.Block.BLOCK_ENCRYPTION.PRE_KEYS_AES_DATA_X;
import edu.ecu.hsim.ray.healthchain.Block.INCREMENTAL_STORAGE;
import edu.ecu.hsim.ray.healthchain.DataAESEntryNoX;
import edu.ecu.hsim.ray.healthchain.DataAESEntryX;
import edu.ecu.hsim.ray.healthchain.DataEntry;
import edu.ecu.hsim.ray.healthchain.DataPREEntryNoX;
import edu.ecu.hsim.ray.healthchain.DataPREEntryX;
import edu.ecu.hsim.ray.healthchain.GenesisBlockTemplateGenerator;
import edu.ecu.hsim.ray.healthchain.SmartContractEntry;
import edu.ecu.hsim.ray.healthchain.communications.CommunicationsAggregateIndex;
import edu.ecu.hsim.ray.healthchain.server.SyncInstruction;
import edu.ecu.hsim.ray.healthchain.smartcontracts.SmartContract;
import edu.ecu.hsim.ray.healthchain.smartcontracts.SmartContract.STATUS;
import edu.ecu.hsim.ray.healthchain.smartcontracts.SmartContractData;
import edu.ecu.hsim.ray.proxyreencryption.Keys;
import edu.ecu.hsim.ray.proxyreencryption.ProxyReEncryption;
import it.unisa.dia.gas.jpbc.Element;
import java.io.IOException;
import java.sql.Connection;
import java.sql.PreparedStatement;
import java.sql.ResultSet;
import java.sql.SQLException;
import java.sql.Statement;
import java.sql.Timestamp;
import java.sql.Types;
import java.util.AbstractMap;
import java.util.ArrayList;
import java.util.HashMap;
import java.util.HashSet;
import java.util.List;
import java.util.Map;

/**
 * This class interfaces with the local database. All database commands are
 * executed from here.
 * @author Ray Hylock
 */
public class Database extends Constants {
    // chain ID = {block ID = public key bytes}
    private static final HashMap<Long, HashMap<Long, byte[]>> userPREPKMap 
            = new HashMap<>();
    private static final HashMap<Long, HashMap<Long, byte[]>> userPCCHPKMap 
            = new HashMap<>();
    private final String schema, schemaQual;
    
    /**
     * Constructor.
     */
    public Database(){
        this.schema = DATABASE_SCHEMA;
        this.schemaQual = DATABASE_SCHEMA+".";
    }
    
    ////////////////////////////////////////////////////////////////////////////
    //                             SECURITY UTILS                             //
    ////////////////////////////////////////////////////////////////////////////
    /**
     * Returns the secure hash of the username, password, and salt.
     * @param salt     salt
     * @param username username
     * @param password password
     * @return the hash
     */
    public byte[] hash(byte[] salt, String username, char[] password) {
        return su.secureHash(SECURE_HASH_ALGORITHM, SECURE_HASH_ITERATIONS, 
                SECURE_HASH_KEY_LENGTH, salt, username, password);
    }
    
    /**
     * Returns a random salt.
     * @return a random salt
     */
    public byte[] randomSalt(){
        return su.randomSalt();
    }
    
    ////////////////////////////////////////////////////////////////////////////
    //                               EXECUTORS                                //
    ////////////////////////////////////////////////////////////////////////////
    /**
     * Executes the query.
     * @param query query to execute
     * @throws SQLException {@link SQLException}
     */
    public void execute(String query) throws SQLException{
        HikariDataSource ds = DatabaseConnection.getDS();
        try(Connection c = ds.getConnection()){
            try {
                c.setAutoCommit(false);
                c.createStatement().execute(query);
                c.commit();
            } catch (SQLException ex){
                log.stackTrace(ex);
                c.rollback();
                throw ex;
            }
        }
    }
    
    /**
     * Returns a {@link Connection} to the database.
     * @return a {@link Connection} to the database
     * @throws SQLException {@link SQLException}
     */
    public Connection getConnection() throws SQLException{
        Connection c = DatabaseConnection.getDS().getConnection();
        c.setAutoCommit(false);
        return c;
    }
    
    ////////////////////////////////////////////////////////////////////////////
    //                                BLOCKS                                  //
    ////////////////////////////////////////////////////////////////////////////
    /**
     * Adds a user (block owner) to the public key maps.
     * @param chainID blockchain ID
     * @param ownerID owner ID
     * @param prePK   PRE public key
     * @param pcchPK  PCCH public key
     */
    private void addUserToMap(long chainID, long ownerID, byte[] prePK, 
            byte[] pcchPK){
        // PRE PK
        if(userPREPKMap.containsKey(chainID)){
            if(!userPREPKMap.get(chainID).containsKey(ownerID))
                userPREPKMap.get(chainID).put(ownerID, prePK);
        } else {
            HashMap<Long, byte[]> hm = new HashMap<>();
            hm.put(ownerID, prePK);
            userPREPKMap.put(chainID, hm);
        }
        
        // PCCH PK
        if(userPCCHPKMap.containsKey(chainID)){
            if(!userPCCHPKMap.get(chainID).containsKey(ownerID))
                userPCCHPKMap.get(chainID).put(ownerID, pcchPK);
        } else {
            HashMap<Long, byte[]> hm = new HashMap<>();
            hm.put(ownerID, pcchPK);
            userPCCHPKMap.put(chainID, hm);
        }
    }
    
    /**
     * Constructs a new {@link Block} from an existing source.
     * @param block {@link Block}
     * @param newID {@code true} to clone the block with a new ID, {@code false}
     *              to create an exact clone
     * @return the new {@link Block}
     * @throws IOException {@link IOException}
     */
    public Block addBlock(Block block, boolean newID) throws IOException{
        return blocks.addBlock(block, newID);
    }
    
    /**
     * Sets the genesis block and inserts it into the database once created by 
     * {@link GenesisBlockTemplateGenerator}. This is done only once and called
     * by {@link ServerMain#main(java.lang.String[])} if 
     * {@link Database#genesisBlockExists()} is {@code false}.
     * @param nonce     nonce
     * @param pch       {@link PublicCoinHash} 
     * @param signature miner signature in bytes
     * @param pcch      {@link PublicCoinChameleonHash}
     * @param keys      {@link Keys} for {@link Constants#GENESIS_MINER}
     * @throws SQLException {@link SQLException}
     * @throws IOException {@link IOException}
     */
    public void setGenesisBlockFromGenerator(long nonce, PublicCoinHash pch, 
            byte[] signature, PublicCoinChameleonHash pcch, Keys keys) 
            throws SQLException, IOException{
        // add the genesis miner
        execute("INSERT INTO "+schemaQual+"miners(miner_id, miner_name) "+
                "VALUES("+GENESIS_MINER_ID+",'"+GENESIS_MINER+"')");
        
        // create the block
        Block b = blocks.addBlock(
                GENESIS_BLOCK_ID, 
                Block.BLOCK_ENCRYPTION.PRE_FULL_X.code,
                ProxyReEncryption.ENCRYPTION_MODE.STATIC.code,
                Block.INCREMENTAL_STORAGE.FALSE.code,
                new Timestamp(System.currentTimeMillis()), 
                nonce, 
                GENESIS_MINER_ID, 
                pch.getHash().toByteArray(), 
                pch.getR().toByteArray(), 
                pch.getS().toByteArray(), 
                GENESIS_MINER_ID, 
                signature, 
                null, 
                null, 
                pcch.getPublicProperties().getBytes(), 
                keys.getPublicProperties().getBytes(),
                null,
                true
        );
        
        // insert block into the database
        insertBlock(b);
        
        // set genesis block
        DatabaseConnection.GENESIS_BLOCK = b;
    }
    
    /**
     * Returns {@code true} if the genesis block exists, {@code false} 
     * otherwise.
     * @return {@code true} if the genesis block exists, {@code false} 
     *         otherwise.
     * @throws SQLException {@link SQLException}
     */
    public boolean genesisBlockExists() throws SQLException{
        boolean exists = false;
        try(Connection c = getConnection();
                Statement st = c.createStatement();
                ResultSet rs = st.executeQuery(
                        "SELECT EXISTS (SELECT block_id FROM "
                                +schemaQual+"blocks WHERE is_genesis = true)"
                );
            ){
            while(rs.next()) exists = rs.getBoolean(1);
        }
        return exists;
    }
    
    /**
     * Returns the {@link Block} for the given {@code blockID}.
     * @param blockID block ID
     * @return the {@link Block} for the given {@code blockID}
     */
    public Block getBlock(long blockID) {
        return blocks.get(blockID);
    }
    
    /**
     * Returns the {@link Block} for the given {@code chainID} and {@code blockID}.
     * @param chainID chain ID
     * @param blockID block ID
     * @return Returns the {@link Block} for the given {@code chainID} and {@code blockID}
     */
    public Block getBlock(long chainID, long blockID){
        Blockchain bc = getBlockchain(chainID);
        if(bc == null) return null;
        return bc.getBlock(blockID);
    }
    
    /**
     * Returns the {@link Block} for the given {@code chain} and {@code blockID}.
     * @param chain   chain name
     * @param blockID block ID
     * @return Returns the {@link Block} for the given {@code chain} and {@code blockID}
     */
    public Block getBlock(String chain, long blockID){
        Blockchain bc = getBlockchain(chain);
        if(bc == null) return null;
        return bc.getBlock(blockID);
    }
    
    /**
     * Returns the genesis {@link Block} template.
     * @return the genesis {@link Block} template
     */
    public Block getGenesisBlockTemplate(){
        return DatabaseConnection.GENESIS_BLOCK;
    }
    
    /**
     * Returns a new block ID.
     * @return a new block ID
     */
    public long getNewBlockID(){
        return blocks.getNewBlockID();
    }
    
    /**
     * Returns {@code true} if the user exists, {@code false} otherwise.
     * @param chainID blockchain ID
     * @param userID  user/owner ID
     * @return {@code true} if the user exists, {@code false} otherwise
     */
    public boolean getUserExists(long chainID, long userID){
        HashMap<Long, byte[]> hm = null;
        return (hm = userPCCHPKMap.get(chainID)) != null 
                && hm.get(userID) != null;
    }
    
    /**
     * Returns the PCCH public key for the user.
     * @param chainID blockchain ID
     * @param userID  user/owner ID
     * @return the PCCH public key for the user or {@code null}
     */
    public byte[] getUserPCCHPK(long chainID, long userID){
        HashMap<Long, byte[]> hm = null;
        byte[] b = null;
        if((hm = userPCCHPKMap.get(chainID)) != null 
                && (b = hm.get(userID)) != null)
            return b;
        else return null;
    }
    
    /**
     * Returns the PRE public key for the user.
     * @param chainID blockchain ID
     * @param userID  user/owner ID
     * @return the PRE public key for the user or {@code null}
     */
    public byte[] getUserPREPK(long chainID, long userID){
        HashMap<Long, byte[]> hm = null;
        byte[] b = null;
        if((hm = userPREPKMap.get(chainID)) != null 
                && (b = hm.get(userID)) != null)
            return b;
        else return null;
    }
    
    /**
     * Inserts a new {@link Block} with data into the database.
     * @param block {@link Block} to insert
     * @throws SQLException {@link SQLException}
     * @throws IOException {@link IOException}
     */
    public void insertBlock(Block block) throws SQLException, IOException{
        try(Connection c = getConnection();
                PreparedStatement ps = c.prepareStatement(
                        "INSERT INTO "+schemaQual+"blocks VALUES "
                            + "(?, ?, ?, ?, ?, ?, ?, ?, ?, ?, ?, ?, ?, ?, ?, ?, ?, ?)"
                );
            ){ 
            int i= 0;
            ps.setLong(++i, block.getID());                            // id
            ps.setInt(++i, block.getBlockEncryption().code);           // block_enc
            ps.setInt(++i, block.getEncryptionMode().code);            // enc_mode
            ps.setInt(++i, block.getIncrementalStorage().code);        // inc_storage
            ps.setLong(++i, block.getNonce());                         // nonce
            ps.setBytes(++i, block.getHash().getHash().toByteArray()); // hash
            ps.setBytes(++i, block.getHash().getR().toByteArray());    // r
            ps.setBytes(++i, block.getHash().getS().toByteArray());    // s
            ps.setLong(++i, block.getMinerID());                       // miner ID
            ps.setBytes(++i, block.getSignature());                    // signature
            if(block.getPreviousBlockID() == null)                     // previous block ID
                ps.setNull(++i, Types.BIGINT);
            else ps.setLong(++i, block.getPreviousBlockID());
            if(block.getNextBlockID() == null)                         // next block ID
                ps.setNull(++i, Types.BIGINT);
            else ps.setLong(++i, block.getNextBlockID());  
            ps.setLong(++i, block.getOwnerID());                       // owner ID
            ps.setBytes(++i, block.getPCCH()                           // owner PCCH PK
                    .getPublicProperties().getBytes()); 
            ps.setBytes(++i, block.getPrePK());                        // owner PRE PK
            if(block.getAESPREKey()== null)                            // aes_pre_key
                ps.setNull(++i, Types.BINARY);
            else ps.setBytes(++i, block.getAESPREKey());
            ps.setBoolean(++i, block.isGenesis());                     // is genesis
            ps.setTimestamp(++i, block.getTimestamp());                // created

            // execute
            ps.executeUpdate();
            c.commit();
        }
    }
    
    /**
     * Inserts a {@link DataEntry} into the database.
     * @param entry {@link DataEntry}
     * @throws SQLException {@link SQLException}
     */
    public void insertBlockDataEntry(DataEntry entry) throws SQLException{
        // set attributes
        switch(entry.getType()){
            case AES_NO_X: 
                DataAESEntryNoX aesnx = (DataAESEntryNoX)entry;
                try(Connection c = getConnection();
                        PreparedStatement ps = c.prepareStatement(
                                "INSERT INTO "+schemaQual+"data ("+
                                        "data_id, block_id, data"+
                                ") VALUES (?, ?, ?)"
                        );
                    ){ 
                    
                    // set values
                    ps.setLong(1, aesnx.getDBID());             // data_id
                    ps.setLong(2, aesnx.getBlock().getID());    // block_id
                    ps.setBytes(3, aesnx.getBytes());           // data

                    // execute
                    ps.executeUpdate();
                    c.commit();
                }
                break;
                
            case AES_X: 
                DataAESEntryX aesx = (DataAESEntryX)entry;
                try(Connection c = getConnection();
                        PreparedStatement ps = c.prepareStatement(
                                "INSERT INTO "+schemaQual+"data ("+
                                        "data_id, block_id, data, x"+
                                ") VALUES (?, ?, ?, ?)"
                        );
                    ){ 
                    
                    // set values
                    ps.setLong(1, aesx.getDBID());              // data_id
                    ps.setLong(2, aesx.getBlock().getID());     // block_id
                    ps.setBytes(3, aesx.getBytes());            // data
                    ps.setBytes(4, aesx.getXPBytesEncrypted()); // x

                    // execute
                    ps.executeUpdate();
                    c.commit();
                }
                break;
                
            case PRE_NO_X: 
                DataPREEntryNoX prenx = (DataPREEntryNoX)entry;
                try(Connection c = getConnection();
                        PreparedStatement ps = c.prepareStatement(
                                "INSERT INTO "+schemaQual+"data ("+
                                        "data_id, block_id, data"+
                                ") VALUES (?, ?, ?)"
                        );
                    ){ 
                    
                    // set values
                    ps.setLong(1, prenx.getDBID());             // data_id
                    ps.setLong(2, prenx.getBlock().getID());    // block_id
                    ps.setBytes(3, prenx.getBytes());           // data

                    // execute
                    ps.executeUpdate();
                    c.commit();
                }
                break;
                
            case PRE_X: 
                DataPREEntryX prex = (DataPREEntryX)entry;
                try(Connection c = getConnection();
                        PreparedStatement ps = c.prepareStatement(
                                "INSERT INTO "+schemaQual+"data ("+
                                        "data_id, block_id, data, x"+
                                ") VALUES (?, ?, ?, ?)"
                        );
                    ){ 
                    
                    // set values
                    ps.setLong(1, prex.getDBID());              // data_id
                    ps.setLong(2, prex.getBlock().getID());     // block_id
                    ps.setBytes(3, prex.getBytes());            // data
                    ps.setBytes(4, prex.getXBytesEncrypted());  // x

                    // execute
                    ps.executeUpdate();
                    c.commit();
                }
                break;
        }
    }
    
    /**
     * Inserts a {@link SmartContractEntry} into the database.
     * @param entry {@link SmartContractEntry}
     * @throws SQLException {@link SQLException}
     */
    public void insertBlockSmartContractEntry(SmartContractEntry entry) 
            throws SQLException{
        // insert
        try(Connection c = getConnection();
                PreparedStatement ps = c.prepareStatement(
                        "INSERT INTO "+schemaQual+"smart_contracts ("+
                                "smart_contract_id, block_id, smart_contract"+
                        ") VALUES (?, ?, ?)"
                );
            ){ 
            // set values
            ps.setLong(1, entry.getDBID());         // smart_contract_id
            ps.setLong(2, entry.getBlock().getID());// block_id
            ps.setBytes(3, entry.getBytes());       // smart_contract

            // execute
            ps.executeUpdate();
            c.commit();
        }
    }
    
    /**
     * Constructs a new {@link PatientBlock}.
     * @param id         block ID
     * @param chain      {@link Blockchain}
     * @param blockEnc   the {@link BLOCK_ENCRYPTION#code}
     * @param encMode    the {@link ProxyReEncryption.ENCRYPTION_MODE#code}
     * @param incStorage the {@link INCREMENTAL_STORAGE#code}
     * @param ownerID    owner ID
     * @param ch         {@link PublicCoinChameleonHash}
     * @param prePK      proxy re-encryption public key
     * @param miner      {@link Miner}
     * @return the new {@link PatientBlock}
     * @throws IOException {@link IOException}
     */
    public PatientBlock newPatientBlock(long id, Blockchain chain, int blockEnc,
            int encMode, int incStorage, long ownerID, 
            PublicCoinChameleonHash ch, byte[] prePK, Miner miner) 
            throws IOException {
        return blocks.newPatientBlock(id, chain, blockEnc, encMode, 
                incStorage, ownerID, ch, prePK, miner);
    }
    
    /**
     * Reads all active smart contracts from the database.
     * @return list of ({@link SmartContract}, chainID) pairs
     * @throws SQLException {@link SQLException}
     * @throws IOException {@link IOException}
     */
    public List<Map.Entry<SmartContract, Long>> readActiveSmartContracts() 
            throws SQLException, IOException{
        HashSet<String> set = new HashSet<>();
        List<Map.Entry<SmartContract, Long>> ret = new ArrayList<>();
        try(Connection c = getConnection();
                Statement s = c.createStatement();
                ResultSet rs = s.executeQuery(
                        "SELECT chain_id, owner_id, smart_contract, smart_contract_id " +
                        "FROM "+schemaQual+"blocks b, "
                               +schemaQual+"chain_blocks c, " 
                               +schemaQual+"smart_contracts s " +
                        "WHERE b.block_id = c.block_id "+
                        "AND  s.block_id = c.block_id"
                );
            ){
            while(rs.next()){
                long chainID = Long.parseLong(rs.getString(1));
                long ownerID = Long.parseLong(rs.getString(2));
                SmartContractData scd = new SmartContractData(
                        chainID, 
                        ownerID,
                        rs.getBytes(3),
                        false   // not encrypt-signed in block
                );
                
                // only active contracts for this miner
                for(SmartContract sc : scd.get()){
                    if(sc.getStatus() == STATUS.ACTIVE &&
                       !set.contains(sc.getID()) &&
                       sc.getMinerID().equals(""+ServerMain.getSystemMiner()
                               .getID())) {
                        ret.add(new AbstractMap.SimpleEntry<>(sc, chainID));
                        set.add(sc.getID());
                    }
                }
            }
        }
        return ret;
    }
    
    /**
     * Reads blocks from the database.
     * @throws SQLException {@link SQLException}
     * @throws IOException {@link IOException}
     */
    public void readBlocks() throws SQLException, IOException{
        // read blocks
        try(Connection c = getConnection();
                Statement st = c.createStatement();
                ResultSet rs = st.executeQuery(
                        "SELECT * FROM "+schemaQual+"blocks"
                );
            ){
            while(rs.next()){
                int i=0;
                long id = rs.getLong(++i);                   // id
                int blockEnc = rs.getInt(++i);               // block_enc
                int encMode = rs.getInt(++i);                // enc_mode
                int incSotrage = rs.getInt(++i);             // inc_storage
                long nonce = rs.getLong(++i);                // nonce
                byte[] hash = rs.getBytes(++i);              // hash
                byte[] r = rs.getBytes(++i);                 // r
                byte[] s = rs.getBytes(++i);                 // s
                long minerID = rs.getLong(++i);              // miner ID
                byte[] sig = rs.getBytes(++i);               // signature
                Long prevBlockID = rs.getLong(++i);          // previous block ID
                if(rs.wasNull()) prevBlockID = null;
                Long nextBlockID = rs.getLong(++i);          // next block ID (can be null)
                if(rs.wasNull()) nextBlockID = null;
                long ownerID = rs.getLong(++i);              // owner ID
                byte[] pcchPK = rs.getBytes(++i);            // owner PCCH public key
                byte[] prePK = rs.getBytes(++i);             // owner PRE public key
                byte[] aesPREKey = rs.getBytes(++i);         // aes_pre_key
                boolean isGenesis = rs.getBoolean(++i);      // is genesis
                java.sql.Timestamp t = rs.getTimestamp(++i); // created
                // ignore last_modified
                Block b = blocks.addBlock(id, blockEnc, encMode, incSotrage, t, 
                        nonce, ownerID, hash, r, s, minerID, sig, prevBlockID, 
                        nextBlockID, pcchPK, prePK, aesPREKey, isGenesis);
                if(isGenesis) DatabaseConnection.GENESIS_BLOCK = b;
            }
        }
    }
    
    /**
     * Reads a {@link DataEntry} from the database for the {@code block} and 
     * {@code syncInstruction}.
     * @param block           {@link Block}
     * @param syncInstruction {@link SyncInstruction}
     * @return a {@link DataEntry} from the database
     * @throws SQLException {@link SQLException}
     */
    private DataEntry readBlockDataEntry(Block block, SyncInstruction syncInstruction) 
            throws SQLException{
        return readBlockDataEntry(block, syncInstruction.getDBID());
    }
    
    /**
     * Reads a {@link DataEntry} from the database for the {@code block}, 
     * {@code dbID}, and {@code type}.
     * @param block {@link Block}
     * @param dbID  database data/smart contract ID
     * @return a {@link DataEntry} from the database
     * @throws SQLException {@link SQLException}
     */
    private DataEntry readBlockDataEntry(Block block, long dbID) 
            throws SQLException{
        // read
        try(Connection c = getConnection();
                Statement st = c.createStatement();
                ResultSet rs = st.executeQuery(
                        "SELECT * FROM "+schemaQual+"data "+
                        "WHERE data_id = "+dbID+" "+
                        "AND block_id = "+block.getID()
                );
            ){
            if(rs.next()){
                switch(block.getBlockEncryption()){
                    case PRE_KEYS_AES_DATA_NO_X:
                        return new DataAESEntryNoX(
                                block,                  // block
                                rs.getLong(1),          // data_id
                                rs.getBytes(3)          // data
                        );
                    case PRE_KEYS_AES_DATA_X:
                        return new DataAESEntryX(
                                block,                  // block
                                rs.getLong(1),          // data_id
                                rs.getBytes(3),         // data
                                rs.getBytes(4)          // x
                        );
                    case PRE_FULL_NO_X:
                        return new DataPREEntryNoX(
                                block,                  // block
                                rs.getLong(1),          // data_id
                                rs.getBytes(3)          // data
                        );
                    case PRE_FULL_X:
                        return new DataPREEntryX(
                                block,                  // block
                                rs.getLong(1),          // data_id
                                rs.getBytes(3),         // data
                                rs.getBytes(4)          // x
                        );
                }
            }
        }
        return null;
    }
    
    /**
     * Reads the {@link DataEntry}'s from the database for the {@code block}.
     * @param block {@link Block}
     * @return a {@link List} of {@link DataEntry}'s from the database
     * @throws SQLException {@link SQLException}
     */
    public List<DataEntry> readBlockDataEntries(Block block) throws SQLException{
        // read
        try(Connection c = getConnection();
                Statement st = c.createStatement();
                ResultSet rs = st.executeQuery(
                        "SELECT * FROM "+schemaQual+"data "+
                        "WHERE block_id = "+block.getID()+" "+
                        "ORDER BY 1"
                );
            ){
            List<DataEntry> ret = new ArrayList<>();
            while(rs.next()){
                switch(block.getBlockEncryption()){
                    case PRE_KEYS_AES_DATA_NO_X:
                        ret.add(new DataAESEntryNoX(
                                block,                  // block
                                rs.getLong(1),          // data_id
                                rs.getBytes(3)          // data
                        ));
                        break;
                    case PRE_KEYS_AES_DATA_X:
                        ret.add(new DataAESEntryX(
                                block,                  // block
                                rs.getLong(1),          // data_id
                                rs.getBytes(3),         // data
                                rs.getBytes(4)          // x
                        ));
                        break;
                    case PRE_FULL_NO_X:
                        ret.add(new DataPREEntryNoX(
                                block,                  // block
                                rs.getLong(1),          // data_id
                                rs.getBytes(3)          // data
                        ));
                        break;
                    case PRE_FULL_X:
                        ret.add(new DataPREEntryX(
                                block,                  // block
                                rs.getLong(1),          // data_id
                                rs.getBytes(3),         // data
                                rs.getBytes(4)          // x
                        ));
                        break;
                }
            }
            return ret;
        }
    }
    
    /**
     * Reads a {@link SmartContractEntry} from the database for the
     * {@code block} and {@code syncInstruction}.
     * @param block           {@link Block}
     * @param syncInstruction {@link SyncInstruction}
     * @return an {@link SmartContractEntry} from the database
     * @throws SQLException {@link SQLException}
     */
    private SmartContractEntry readBlockSmartContractEntry(Block block, 
            SyncInstruction syncInstruction) throws SQLException{
        return readBlockSmartContractEntry(block, syncInstruction.getDBID());
    }
    
    /**
     * Reads a {@link SmartContractEntry} from the database for the
     * {@code block} and {@code dbID}.
     * @param block {@link Block}
     * @param dbID  database smart contract ID
     * @return an {@link SmartContractEntry} from the database
     * @throws SQLException {@link SQLException}
     */
    public SmartContractEntry readBlockSmartContractEntry(Block block, 
            long dbID) throws SQLException{
        try(Connection c = getConnection();
                Statement st = c.createStatement();
                ResultSet rs = st.executeQuery(
                        "SELECT * FROM "+schemaQual+"smart_contracts "+
                        "WHERE smart_contract_id = "+dbID+" "+
                        "AND block_id = "+block.getID()
                );
            ){
            if(rs.next()){
                return new SmartContractEntry(
                        block,          // block
                        rs.getLong(1),  // smart_contract_id
                        rs.getBytes(3)  // smart_contract
                );
            }
        }
        return null;
    }
    
    /**
     * Reads the {@link SmartContract}.
     * @param blockID           block ID
     * @param smartContractDBID smart contract database ID (smart_contract_id)
     * @param smartContractID   smart contract ID
     * @return the {@link SmartContract}
     * @throws SQLException {@link SQLException}
     * @throws IOException {@link IOException}
     */
    public SmartContract readBlockSmartContract(long blockID, 
            long smartContractDBID, String smartContractID) throws SQLException, 
            IOException{
        try(Connection c = getConnection();
                Statement s = c.createStatement();
                ResultSet rs = s.executeQuery(
                        "SELECT chain_id, owner_id, smart_contract " +
                        "FROM "+schemaQual+"blocks b, "
                               +schemaQual+"chain_blocks c, " 
                               +schemaQual+"smart_contracts s " +
                        "WHERE b.block_id = c.block_id "+
                        "AND s.block_id = c.block_id "+
                        "AND s.block_id = "+blockID+" "+
                        "AND s.smart_contract_id = "+smartContractDBID
                );
            ){
            if(rs.next()){
                long chainID = Long.parseLong(rs.getString(1));
                long ownerID = Long.parseLong(rs.getString(2));
                SmartContractData scd = new SmartContractData( // parses bytes
                        chainID, 
                        ownerID,
                        rs.getBytes(3),
                        false   // not encrypt-signed in block
                );
                for(SmartContract sc : scd.get())
                    if(sc.getID().equals(smartContractID)) return sc;
            }
        }
        return null;
    }
    
    /**
     * Reads the {@link SmartContractEntry}'s from the database for the
     * {@code block}.
     * @param block {@link Block}
     * @return a {@link List} of {@link SmartContractEntry}'s from the database
     * @throws SQLException {@link SQLException}
     */
    public List<SmartContractEntry> readBlockSmartContractEntries(Block block) 
            throws SQLException{
        // read
        try(Connection c = getConnection();
                Statement st = c.createStatement();
                ResultSet rs = st.executeQuery(
                        "SELECT * FROM "+schemaQual+"smart_contracts "+
                        "WHERE block_id = "+block.getID()
                );
            ){
            List<SmartContractEntry> ret = new ArrayList<>();
            while(rs.next()){
                ret.add(new SmartContractEntry(
                        block,                  // block
                        rs.getLong(1),          // smart_contract_id
                        rs.getBytes(3)          // smart_contract
                ));
            }
            return ret;
        }
    }
    
    /**
     * Sets the PRE-encrypted AES key.
     * @param block {@link Block}
     * @throws SQLException {@link SQLException}
     */
    public void updateAESPREKey(Block block) throws SQLException{
        // null checks
        byte[] apk = block.getAESPREKey();
        if(block == null || apk == null) return;
        
        // if PRE_FULL block, there is not an AES PRE key
        if(block.getBlockEncryption() == PRE_FULL_NO_X ||
           block.getBlockEncryption() == PRE_FULL_X) return;
        
        // else update aes_pre_key
        try(Connection c = getConnection();
                PreparedStatement ps = c.prepareStatement(
                        "UPDATE "+schemaQual+"blocks "+
                        "SET aes_pre_key = ? "+
                        "WHERE block_id = ?"
                );
            ){ 
            // set values
            ps.setBytes(1, block.getAESPREKey());
            ps.setLong(2, block.getID());

            // execute
            ps.executeUpdate();
            c.commit();
        }
    }
    
    /**
     * Re-encrypts and re-stores all data in the {@code block} using the 
     * {@code scalar}.
     * @param scalar scalar
     * @param block  {@link Block}
     * @throws SQLException {@link SQLException}
     */
    public void scaleBlockDataEntries(byte[] scalar, Block block) 
            throws SQLException{
        // if AES block, then we cannot scale
        if(block.getBlockEncryption() == PRE_KEYS_AES_DATA_NO_X ||
           block.getBlockEncryption() == PRE_KEYS_AES_DATA_X) return;
        
        // else scale PRE data 
        try(Connection c = getConnection();
                Statement st = c.createStatement(ResultSet.TYPE_SCROLL_SENSITIVE,
                        ResultSet.CONCUR_UPDATABLE);
                ResultSet rs = st.executeQuery(
                        "SELECT * FROM "+schemaQual+"data"
                );
            ){
            
            // convert scalar to element
            Element scalarE = ServerMain.getSystemMiner().getConnection(
                    block.getBlockchain().getID()).getPRE()
                    .newGTElement(scalar);

            // iterate over data and scale
            switch(block.getBlockEncryption()){
                case PRE_FULL_NO_X:
                    while(rs.next()){
                        // new entry
                        DataPREEntryNoX entry = new DataPREEntryNoX(
                                block,          // block
                                rs.getLong(1),  // data_id
                                rs.getBytes(3)  // data
                        );

                        // scales (k) the entry
                        entry.scale(scalarE);

                        // update database
                        rs.updateBytes(3, entry.getBytes());
                        rs.updateTimestamp(6, new Timestamp(System.currentTimeMillis()));
                        rs.updateRow();
                    }
                    break;
                case PRE_FULL_X:
                    while(rs.next()){
                        // new entry
                        DataPREEntryX entry = new DataPREEntryX(
                                block,          // block
                                rs.getLong(1),  // data_id
                                rs.getBytes(3), // data
                                /*rs.getBytes(4)  // x*/
                                DataEntry.ENTRY_TYPE_STATUS.EXISTING
                        );

                        // scales (k) the entry
                        boolean newX = entry.scale(scalarE);

                        // update database
                        rs.updateBytes(3, entry.getBytes());
                        //if(newX) rs.updateBytes(4, entry.getXBytesEncrypted());
                        rs.updateTimestamp(6, new Timestamp(System.currentTimeMillis()));
                        rs.updateRow();
                    }
                    break;
            }
            c.commit();
        }
    }
    
    /**
     * Applies the {@link SyncInstruction} to the {@link Block}.
     * @param block           {@link Block}
     * @param syncInstruction {@link SyncInstruction}
     * @throws SQLException {@link SQLException}
     */
    public void updateBlockDataEntry(Block block, 
            SyncInstruction syncInstruction) throws SQLException{
        switch(syncInstruction.getStatus()){
            case CURRENT: break; // nothing as the data has not changed
            case MODIFY: 
                updateBlockDataEntryModify(block, syncInstruction); 
                break;
            case NEW: 
                updateBlockDataEntryNew(block, syncInstruction); 
                break;
            case REMOVE: 
                updateBlockDataEntryRemove(block, syncInstruction); 
                break;
        }
    }
    
    /**
     * Applies the {@link SyncInstruction} to the {@link Block}.
     * @param block           {@link Block}
     * @param syncInstruction {@link SyncInstruction}
     * @throws SQLException {@link SQLException}
     */
    public void updateBlockSmartContractEntry(Block block, 
            SyncInstruction syncInstruction) throws SQLException{
        switch(syncInstruction.getStatus()){
            case CURRENT: break; // nothing as the data has not changed
            case MODIFY: 
                updateBlockSmartContractEntryModify(block, syncInstruction); 
                break;
            case NEW: 
                updateBlockSmartContractEntryNew(block, syncInstruction); 
                break;
            case REMOVE: 
                updateBlockSmartContractEntryRemove(block, syncInstruction); 
                break;
        }
    }
    
    /**
     * Updates an {@link DataEntry} in the database.
     * @param entry {@link DataEntry}
     * @throws SQLException {@link SQLException}
     */
    public void updateBlockDataEntry(DataEntry entry) throws SQLException{
        // set attributes
        switch(entry.getType()){
            case AES_NO_X: 
                // update
                DataAESEntryNoX aesnx = (DataAESEntryNoX)entry;
                try(Connection c = getConnection();
                        PreparedStatement ps = c.prepareStatement(
                                "UPDATE "+schemaQual+"data "+
                                "SET data = ? "+
                                "WHERE data_id = ? AND block_id = ?"
                        );
                    ){ 
                    
                    // set values
                    ps.setBytes(1, aesnx.getBytes());           // data
                    ps.setLong(2, aesnx.getDBID());             // data_id
                    ps.setLong(3, aesnx.getBlock().getID());    // block_id

                    // execute
                    ps.executeUpdate();
                    c.commit();
                }
                break;
            case AES_X: 
                // update
                DataAESEntryX aesx = (DataAESEntryX)entry;
                try(Connection c = getConnection();
                        PreparedStatement ps = c.prepareStatement(
                                "UPDATE "+schemaQual+"data "+
                                "SET data = ?, x = ? "+
                                "WHERE data_id = ? AND block_id = ?"
                        );
                    ){ 
                    
                    // set values
                    ps.setBytes(1, aesx.getBytes());            // data
                    ps.setBytes(2, aesx.getXPBytesEncrypted()); // x
                    ps.setLong(3, aesx.getDBID());              // data_id
                    ps.setLong(4, aesx.getBlock().getID());     // block_id

                    // execute
                    ps.executeUpdate();
                    c.commit();
                }
                break;
                
            case PRE_NO_X: 
                // update
                DataPREEntryNoX prenx = (DataPREEntryNoX)entry;
                try(Connection c = getConnection();
                        PreparedStatement ps = c.prepareStatement(
                                "UPDATE "+schemaQual+"data "+
                                "SET data = ? "+
                                "WHERE data_id = ? AND block_id = ?"
                        );
                    ){ 
                    
                    // set values
                    ps.setBytes(1, prenx.getBytes());           // data
                    ps.setLong(2, prenx.getDBID());             // data_id
                    ps.setLong(3, prenx.getBlock().getID());    // block_id

                    // execute
                    ps.executeUpdate();
                    c.commit();
                }
                break;
            case PRE_X: 
                // update
                DataPREEntryX prex = (DataPREEntryX)entry;
                try(Connection c = getConnection();
                        PreparedStatement ps = c.prepareStatement(
                                "UPDATE "+schemaQual+"data "+
                                "SET data = ?, x = ? "+
                                "WHERE data_id = ? AND block_id = ?"
                        );
                    ){ 
                    
                    // set values
                    ps.setBytes(1, prex.getBytes());            // data
                    ps.setBytes(2, prex.getXBytesEncrypted());  // x
                    ps.setLong(3, prex.getDBID());              // data_id
                    ps.setLong(4, prex.getBlock().getID());     // block_id

                    // execute
                    ps.executeUpdate();
                    c.commit();
                }
                break;
        }
    }
    
    /**
     * Updates a {@link SmartContractEntry} in the database.
     * @param entry {@link SmartContractEntry}
     * @throws SQLException {@link SQLException}
     */
    private void updateBlockSmartContractEntry(SmartContractEntry entry) 
            throws SQLException{
        try(Connection c = getConnection();
                PreparedStatement ps = c.prepareStatement(
                        "UPDATE "+schemaQual+"smart_contracts "+
                        "SET smart_contract = ? "+
                        "WHERE smart_contract_id = ? AND block_id = ?"
                );
            ){ 

            // set values
            ps.setBytes(1, entry.getBytes());        // smart_contract
            ps.setLong(2, entry.getDBID());          // smart_contract_id
            ps.setLong(3, entry.getBlock().getID()); // block_id

            // execute
            ps.executeUpdate();
            c.commit();
        }
    }
    
    /**
     * Modifies an existing {@link DataEntry} or creates a new one if it does not
     * exist.
     * @param block           {@link Block}
     * @param syncInstruction {@link SyncInstruction}
     * @throws SQLException {@link SQLException}
     */
    private void updateBlockDataEntryModify(Block block, 
            SyncInstruction syncInstruction) throws SQLException{
        // read entry
        DataEntry e = readBlockDataEntry(block, syncInstruction);
        
        // if entry does not exist, create it
        if(e == null) updateBlockDataEntryNew(block, syncInstruction);
        
        // else update the bytes
        else {
            // set and encrypt bytes with new x
            e.setBytes(syncInstruction.getBytes(), true, true);
            
            // write to database
            updateBlockDataEntry(e);
        }
    }
    
    /**
     * Modifies an existing {@link SmartContractEntry} or creates a new one if
     * it does not exist.
     * @param block           {@link Block}
     * @param syncInstruction {@link SyncInstruction}
     * @throws SQLException {@link SQLException}
     */
    private void updateBlockSmartContractEntryModify(Block block, 
            SyncInstruction syncInstruction) throws SQLException{
        // read entry
        SmartContractEntry e = 
                readBlockSmartContractEntry(block, syncInstruction);
        
        // if entry does not exist, create it
        if(e == null) updateBlockSmartContractEntryNew(block, syncInstruction);
        
        // else update the bytes
        else {
            // set the plaintext bytes
            e.setBytes(syncInstruction.getBytes());
            
            // write to database
            updateBlockSmartContractEntry(e);
        }
    }
    
    /**
     * Adds a new {@link DataEntry}.
     * @param block           {@link Block}
     * @param syncInstruction {@link SyncInstruction}
     * @throws SQLException {@link SQLException}
     */
    private void updateBlockDataEntryNew(Block block, 
            SyncInstruction syncInstruction) throws SQLException{
        switch(block.getBlockEncryption()){
            case PRE_KEYS_AES_DATA_NO_X: 
                // create new entry
                DataAESEntryNoX aesnx = new DataAESEntryNoX(
                        block, 
                        syncInstruction.getDBID(), 
                        syncInstruction.getBytes()
                );

                // insert into the database
                insertBlockDataEntry(aesnx);
                break;
            case PRE_KEYS_AES_DATA_X: 
                // create new entry
                DataAESEntryX aesx = new DataAESEntryX(
                        block, 
                        syncInstruction.getDBID(), 
                        syncInstruction.getBytes(),
                        DataEntry.ENTRY_TYPE_STATUS.NEW // encrypt the entry
                );

                // insert into the database
                insertBlockDataEntry(aesx);
                break;
                
            case PRE_FULL_NO_X: 
                // create new entry
                DataPREEntryNoX prenx = new DataPREEntryNoX(
                        block, 
                        syncInstruction.getDBID(), 
                        syncInstruction.getBytes()
                );

                // insert into the database
                insertBlockDataEntry(prenx);
                break;
            case PRE_FULL_X: 
                // create new entry
                DataPREEntryX prex = new DataPREEntryX(
                        block, 
                        syncInstruction.getDBID(), 
                        syncInstruction.getBytes(),
                        DataEntry.ENTRY_TYPE_STATUS.NEW // encrypt the entry
                );

                // insert into the database
                insertBlockDataEntry(prex);
                break;
        }
    }
    
    /**
     * Adds a new {@link DataEntry}.
     * @param block           {@link Block}
     * @param syncInstruction {@link SyncInstruction}
     * @throws SQLException {@link SQLException}
     */
    private void updateBlockSmartContractEntryNew(Block block, 
            SyncInstruction syncInstruction) throws SQLException{
        insertBlockSmartContractEntry(new SmartContractEntry(
                block, 
                syncInstruction.getDBID(), 
                syncInstruction.getBytes()
        ));
    }
    
    /**
     * Removes a {@link DataEntry}.
     * @param block           {@link Block}
     * @param syncInstruction {@link SyncInstruction}
     * @throws SQLException {@link SQLException}
     */
    private void updateBlockDataEntryRemove(Block block,
            SyncInstruction syncInstruction) throws SQLException{
        // remove
        try(Connection c = getConnection();
                PreparedStatement ps = c.prepareStatement(
                        "DELETE FROM "+schemaQual+"data "+
                        "WHERE data_id = ? AND block_id = ?"
                );
            ){ 
            // set values
            ps.setLong(1, syncInstruction.getDBID()); // data_id
            ps.setLong(2, block.getID());             // block_id

            // execute
            ps.executeUpdate();
            c.commit();
        }
    }
    
    /**
     * Removes a {@link SmartContractEntry}.
     * @param block           {@link Block}
     * @param syncInstruction {@link SyncInstruction}
     * @throws SQLException {@link SQLException}
     */
    private void updateBlockSmartContractEntryRemove(Block block,
            SyncInstruction syncInstruction) throws SQLException{
        // remove
        try(Connection c = getConnection();
                PreparedStatement ps = c.prepareStatement(
                        "DELETE FROM "+schemaQual+"smart_contracts "+
                        "WHERE smart_contract_id = ? AND block_id = ?"
                );
            ){ 
            // set values
            ps.setLong(1, syncInstruction.getDBID()); // smart_contract_id
            ps.setLong(2, block.getID());             // block_id

            // execute
            ps.executeUpdate();
            c.commit();
        }
    }
    
    /**
     * Updates the {@link Block}'s hash.
     * @param block {@link Block}
     * @param hash  hash bytes
     * @param r     R bytes
     * @param s     S bytes
     * @throws SQLException {@link SQLException} 
     */
    public void updateBlockHash(Block block, byte[] hash, byte[] r, byte[] s) 
            throws SQLException{
        try(Connection c = getConnection();
                PreparedStatement ps = c.prepareStatement(
                        "UPDATE "+schemaQual+"blocks "
                      + "SET hash = ?, r = ?, s = ? WHERE block_id = ?"
                );
            ){ 
            ps.setBytes(1, hash);
            ps.setBytes(2, r);
            ps.setBytes(3, s);
            ps.setLong(4, block.getID());
            ps.executeUpdate();
            c.commit();
        }
    }
    
    /**
     * Updates the next block ID in the database for a given {@link Block}.
     * @param blockID     block ID
     * @param nextBlockID next block ID
     * @throws SQLException {@link SQLException}
     */
    public void updateNextBlockID(long blockID, long nextBlockID) throws SQLException{
        try(Connection c = getConnection();
                PreparedStatement ps = c.prepareStatement(
                        "UPDATE "+schemaQual+"blocks "
                      + "SET next_block_id = ? WHERE block_id = ?"
                );
            ){ 
            ps.setLong(1, nextBlockID);
            ps.setLong(2, blockID);
            ps.executeUpdate();
            c.commit();
        }
    }
    
    ////////////////////////////////////////////////////////////////////////////
    //                                 CHAINS                                 //
    ////////////////////////////////////////////////////////////////////////////
    /**
     * Deletes a chain from the databases.
     * @param id chain id
     * @throws SQLException {@link SQLException}
     */
    public void deleteChain(long id) throws SQLException{
        // delete chain_nodes
        execute("DELETE FROM "+schemaQual+"chain_nodes WHERE chain_id = "+id);
        
        // delete chain_miners_local
        execute("DELETE FROM "+schemaQual+"chain_miners_local WHERE chain_id = "+id);
        
        // delete chain_miners
        execute("DELETE FROM "+schemaQual+"chain_miners WHERE chain_id = "+id);
        
        // build block id list (at least the genesis block)
        StringBuilder sb = new StringBuilder().append("(");
        try(Connection c = getConnection();
                Statement st = c.createStatement();
                ResultSet rs = st.executeQuery(
                        "SELECT block_id "
                      + "FROM "+schemaQual+"chain_blocks "
                      + "WHERE chain_id = "+id
                );
            ){
            while(rs.next()) sb.append(rs.getLong(1)).append(",");
        }
        sb.setLength(sb.length()-1); // remove final comma
        sb.append(")");
        
        // delete chain_blocks
        execute("DELETE FROM "+schemaQual+"chain_blocks WHERE chain_id = "+id);
        
        // delete chains
        execute("DELETE FROM "+schemaQual+"chains WHERE chain_id = "+id);
        
        // delete block data
        execute("DELETE FROM "+schemaQual+"data WHERE block_id IN "+sb.toString());
        
        // delete block smart contracts
        execute("DELETE FROM "+schemaQual+"smart_contracts WHERE block_id IN "+sb.toString());
        
        // delete blocks
        execute("DELETE FROM "+schemaQual+"blocks WHERE block_id IN "+sb.toString());
    }
    
    /**
     * Returns the {@link Blockchain} for the given {@code chainID}.
     * @param chainID chain ID
     * @return the {@link Blockchain} for the given {@code chainID}
     */
    public Blockchain getBlockchain(long chainID) {
        return chains.getChain(chainID);
    }
    
    /**
     * Returns the {@link Blockchain} for the given {@code name}.
     * @param name chain name
     * @return the {@link Blockchain} for the given {@code name}
     */
    public Blockchain getBlockchain(String name){
        return chains.getChain(name);
    }
    
    /**
     * Returns the curve parameters for the given {@code chainID}.
     * @param chainID chain ID
     * @return the curve parameters for the given {@code chainID}
     * @throws SQLException {@link SQLException}
     */
    public byte[] getBlockchainCurveParams(long chainID) throws SQLException{
        try(Connection c = getConnection();
                Statement st = c.createStatement();
                ResultSet rs = st.executeQuery(
                        "SELECT curve_params "
                      + "FROM "+schemaQual+"chains "
                      + "WHERE chain_id = "+chainID
                );
            ){
            if(rs.next()) return rs.getBytes(1);
            else return null;
        }
    }
    
    /**
     * Returns the curve parameters for the given {@code chain}.
     * @param chain chain name
     * @return the curve parameters for the given {@code chain}
     * @throws SQLException {@link SQLException}
     */
    public byte[] getBlockchainCurveParams(String chain) throws SQLException{
        try(Connection c = getConnection();
                Statement st = c.createStatement();
                ResultSet rs = st.executeQuery(
                        "SELECT curve_params "
                      + "FROM "+schemaQual+"chains "
                      + "WHERE chain_name = '"+chain+"'"
                );
            ){
            if(rs.next()) return rs.getBytes(1);
            else return null;
        }
    }
    
    /**
     * Returns a {@link List} of chain names.
     * @return a {@link List} of chain names
     * @throws SQLException {@link SQLException}
     */
    public List<String> getBlockchainsList() throws SQLException{
        List<String> ret = new ArrayList<>();
        try(Connection c = getConnection();
                Statement st = c.createStatement();
                ResultSet rs = st.executeQuery(
                        "SELECT chain_name FROM "+schemaQual+"chains"
                );
            ){
            while(rs.next()) ret.add(rs.getString(1));
        }
        return ret;
    }
    
    /**
     * Returns a {@link List} of chain ID/name pairs.
     * @return a {@link List} of chain ID/name pairs
     * @throws SQLException {@link SQLException}
     */
    public List<Map.Entry<Long, String>> getBlockchainsListPairs() 
            throws SQLException{
        List<Map.Entry<Long, String>>  ret = new ArrayList<>();
        try(Connection c = getConnection();
                Statement st = c.createStatement();
                ResultSet rs = st.executeQuery(
                        "SELECT chain_id, chain_name FROM "+schemaQual+"chains"
                );
            ){
            while(rs.next())
                ret.add(new AbstractMap.SimpleEntry(rs.getLong(1), 
                        rs.getString(2)));
        }
        return ret;
    }
    
    /**
     * Inserts a new {@link Blockchain} into the database.
     * @param chain {@link Blockchain}
     * @throws SQLException {@link SQLException}
     */
    public void insertBlockchain(Blockchain chain) throws SQLException{
        try(Connection c = getConnection();
                PreparedStatement ps = c.prepareStatement(
                        "INSERT INTO "+schemaQual+"chains "
                      + "VALUES (?, ?, ?, ?, ?, ?, ?)"
                );
            ){ 
            ps.setLong(1, chain.getID());
            ps.setString(2, chain.getName());
            ps.setString(3, chain.getPrefix());
            ps.setBytes(4, chain.getCurveParams().getBytes());
            ps.setLong(5, chain.getMinerID());
            ps.setLong(6, chain.getGenesisBlock().getID());
            ps.setLong(7, chain.getHeadBlock().getID());
            ps.executeUpdate();
            c.commit();
        }
    }
    
    /**
     * Inserts a new {@link Blockchain} {@link Block} into the database.
     * @param chain {@link Blockchain}
     * @param block {@link Block}
     * @throws SQLException {@link SQLException}
     */
    public void insertBlockchainBlock(Blockchain chain, Block block) 
            throws SQLException{
        try(Connection c = getConnection();
                PreparedStatement ps = c.prepareStatement(
                        "INSERT INTO "+schemaQual+"chain_blocks "
                      + "VALUES (?, ?)"
                );
            ){ 
            ps.setLong(1, chain.getID());
            ps.setLong(2, block.getID());
            ps.executeUpdate();
            c.commit();
            addUserToMap(chain.getID(), block.getOwnerID(), block.getPrePK(), 
                    block.getPCCH().getPublicProperties().getBytes());
        }
    }
    
    /**
     * Creates a new {@link Blockchain} object.
     * @param name        name
     * @param prefix      hex prefix
     * @param url         miner URL
     * @param port        miner port
     * @return the new {@link Blockchain} object
     * @throws SQLException {@link SQLException}
     * @throws IOException {@link IOException}
     */
    public Blockchain newBlockchain(String name, String prefix, String url, 
            int port) throws SQLException, IOException{
        return chains.newBlockchain(name, prefix, url, port);
    }
    
    /**
     * Reads blockchains from the database.
     * @throws SQLException {@link SQLException}
     */
    public void readBlockchains() throws SQLException{
        try(Connection c = getConnection();
                Statement s = c.createStatement();
                ResultSet rs = s.executeQuery(
                        "SELECT * FROM "+schemaQual+"chains"
                );
            ){
            while(rs.next())
                chains.addBlockchain(
                        rs.getLong(1),      // blockchain ID
                        rs.getString(2),    // name
                        rs.getString(3),    // hex prefix
                        rs.getBytes(4),     // curve parameters
                        rs.getLong(5),      // miner ID
                        rs.getLong(6),      // genesis block ID
                        rs.getLong(7)       // head block ID
                );
        }
    }
    
    /**
     * Reads blockchain blocks from the database.
     * @throws SQLException {@link SQLException}
     * @throws IOException {@link IOException}
     */
    public void readBlockchainBlocks() throws SQLException, IOException{
        try(Connection c = getConnection();
                Statement s = c.createStatement();
                ResultSet rs = s.executeQuery(
                        "SELECT * FROM "+schemaQual+"chain_blocks"
                );
            ){
            while(rs.next()){
                long chainID = rs.getLong(1);
                long blockID = rs.getLong(2);
                chains.getChain(chainID).addBlock(getBlock(blockID));
                Block b = getBlock(blockID);
                b.setChain(getBlockchain(chainID));
                addUserToMap(chainID, b.getOwnerID(), b.getPrePK(), 
                    b.getPCCH().getPublicProperties().getBytes());
            }
        }
    }
    
    /**
     * Reads blockchain miners from the database.
     * @throws SQLException {@link SQLException}
     */
    public void readBlockchainMiners() throws SQLException{
        try(Connection c = getConnection();
                Statement s = c.createStatement();
                ResultSet rs = s.executeQuery(
                        "SELECT m.chain_id, m.miner_id, m.miner_url, m.miner_port, "
                        + "m.miner_pre_pk, l.miner_pre_sk, l.miner_aes_skp "
                        + "FROM "+schemaQual+"chain_miners m LEFT OUTER JOIN "
                        + schemaQual+"chain_miners_local l "
                        + "ON (m.chain_id, m.miner_id) = (l.chain_id, l.miner_id)"
                );
            ){
            while(rs.next()){
                long chainID = rs.getLong(1);
                long minerID = rs.getLong(2);
                String URL = rs.getString(3);
                int port = rs.getInt(4);
                byte[] prePK = rs.getBytes(5);
                byte[] preSK = rs.getBytes(6);
                
                // miner
                Miner m = getMiner(minerID);
                Miner.Connection cn;
                
                // if preSK is null
                if(rs.wasNull()) cn = m.addConnection(chainID, URL, port, prePK);
                
                // if preSK is not null, read AES symmetric key properties
                else {
                    byte[] aesSKP = rs.getBytes(7);
                    cn = m.addConnection(chainID, URL, port, prePK, preSK, aesSKP);
                }
            }
        }
    }
    
    /**
     * Reads blockchain nodes from the database.
     * @throws SQLException {@link SQLException}
     */
    public void readBlockchainNodes() throws SQLException{
        try(Connection c = getConnection();
                Statement s = c.createStatement();
                ResultSet rs = s.executeQuery(
                        "SELECT * FROM "+schemaQual+"chain_nodes"
                );
            ){
            while(rs.next()){
                long chainID = rs.getLong(1);
                long nodeID = rs.getLong(2);
                String URL = rs.getString(3);
                int port = rs.getInt(4);
                getNode(nodeID).addConnection(chainID, URL, port);
            }
        }
    }
    
    /**
     * Update the head block ID in the {@link Blockchain}.
     * @param chainID     chain id
     * @param headBlockID head block id
     * @throws SQLException {@link SQLException}
     */
    public void updateHeadBlockID(long chainID, long headBlockID) 
            throws SQLException{
        try(Connection c = getConnection();
                PreparedStatement ps = c.prepareStatement(
                        "UPDATE "+schemaQual+"chains SET head_block_id = ? "
                      + "WHERE chain_id = ?"
                );
            ){ 
            ps.setLong(1, headBlockID);
            ps.setLong(2, chainID);
            ps.executeUpdate();
            c.commit();
        }
    }
    
    ////////////////////////////////////////////////////////////////////////////
    //                                 MINERS                                 //
    ////////////////////////////////////////////////////////////////////////////
    /**
     * Returns the {@link Miner} for the given {@code minerID}.
     * @param minerID miner ID
     * @return the {@link Miner} for the given {@code minerID}
     */
    public Miner getMiner(long minerID) {
        return miners.get(minerID);
    }
    
    /**
     * Returns a {@link Miner} object if successfully authenticated, 
     * {@code null} otherwise.
     * @param name     miner name
     * @param password miner password
     * @return a {@link Miner} object if successfully authenticated, 
     * {@code null} otherwise
     */
    public Miner getMiner(String name, char[] password){
        Miner m = miners.get(name);
        if(m.validate(password)) return m;
        else return null;
    }
    
    /**
     * Returns {@code true} if the miner name exists, {@code false} otherwise.
     * @param name miner name
     * @return {@code true} if the miner name exists, {@code false} otherwise
     * @throws SQLException {@link SQLException}
     */
    public boolean getMinerExists(String name) throws SQLException{
        try(Connection c = getConnection();
                Statement st = c.createStatement();
                ResultSet rs = st.executeQuery(
                        "SELECT miner_id FROM "+schemaQual+"miners "
                      + "WHERE miner_name = '"+name+"'"
                );
            ){
            return rs.next();
        }
    }
    
    /**
     * Returns a {@link List} of miner names.
     * @return a {@link List} of miner names
     * @throws SQLException {@link SQLException}
     */
    public List<String> getMinerList() throws SQLException{
        List<String> ret = new ArrayList<>();
        try(Connection c = getConnection();
                Statement st = c.createStatement();
                ResultSet rs = st.executeQuery(
                        "SELECT * FROM "+schemaQual+"miners"
                );
            ){
            while(rs.next()) ret.add(rs.getString(2));
        }
        return ret;
    }
    
    /**
     * Returns a {@link List} of miner names for the given {@code chainID}.
     * @param chainID chain ID
     * @return a {@link List} of miner names for the given {@code chainID}
     * @throws SQLException {@link SQLException}
     */
    public List<String> getMinerList(long chainID) throws SQLException{
        List<String> ret = new ArrayList<>();
        try(Connection c = getConnection();
                Statement st = c.createStatement();
                ResultSet rs = st.executeQuery(
                        "SELECT * FROM "+schemaQual+"miners WHERE miner_id IN ("
                      + "SELECT miner_id FROM "+schemaQual+"chain_miners "
                      + "WHERE chain_id = "+chainID+")"
                      + ")"
                );
            ){
            while(rs.next()) ret.add(rs.getString(2));
        }
        return ret;
    }
    
    /**
     * Returns a {@link List} of miner names for the given {@code chain}.
     * @param chain chain name
     * @return a {@link List} of miner names for the given {@code chain}
     * @throws SQLException {@link SQLException}
     */
    public List<String> getMinerList(String chain) throws SQLException{
        List<String> ret = new ArrayList<>();
        try(Connection c = getConnection();
                Statement st = c.createStatement();
                ResultSet rs = st.executeQuery(
                        "SELECT * FROM "+schemaQual+"miners WHERE miner_id IN ("
                      + "SELECT miner_id FROM "+schemaQual+"chain_miners "
                      + "WHERE chain_id = (SELECT chain_id FROM "+schemaQual+"chains "
                      +   "WHERE chain_name = '"+chain+"')"
                      + ")"
                );
            ){
            while(rs.next()) ret.add(rs.getString(2));
        }
        return ret;
    }
    
    /**
     * Inserts a new {@link Miner} into the database.
     * @param miner {@link Miner}
     * @throws SQLException {@link SQLException}
     */
    public void insertMiner(Miner miner) throws SQLException{
        // insert into the database
        try(Connection c = getConnection();
                PreparedStatement ps = c.prepareStatement(
                        "INSERT INTO "+schemaQual+"miners VALUES (?, ?)"
                );
            ){ 
            ps.setLong(1, miner.getID());
            ps.setString(2, miner.getName());
            ps.executeUpdate();
            c.commit();
        }
        
        // if login
        if(miner.canLogin()){
            try(Connection c = getConnection();
                    PreparedStatement ps = c.prepareStatement(
                            "INSERT INTO "+schemaQual+"miner_login "
                          + "VALUES (?, ?, ?)"
                    );
                ){ 
                ps.setLong(1, miner.getID());
                ps.setBytes(2, miner.getHash());
                ps.setBytes(3, miner.getSalt());
                ps.executeUpdate();
                c.commit();
            }
        }
    }
    
    /**
     * Inserts a new {@link Miner} {@link Connection} into the database.
     * @param miner {@link Miner}
     * @param conn  {@link Miner} {@link Connection}
     * @throws SQLException {@link SQLException}
     */
    public void insertMinerConnection(Miner miner, Miner.Connection conn) 
            throws SQLException{
        try(Connection c = getConnection();
                PreparedStatement ps = c.prepareStatement(
                        "INSERT INTO "+schemaQual+"chain_miners "
                      + "VALUES (?, ?, ?, ?, ?)"
                );
            ){ 
            ps.setLong(1, conn.getBlockchain().getID());
            ps.setLong(2, miner.getID());
            ps.setString(3, conn.getURL());
            ps.setInt(4, conn.getPort());
            ps.setBytes(5, conn.getPREPublicProperties().getBytes());
            ps.executeUpdate();
            c.commit();
        }
        
        // insert secret keys if necessary
        if(conn.hasSecretKey()){
            try(Connection c = getConnection();
                    PreparedStatement ps = c.prepareStatement(
                            "INSERT INTO "+schemaQual+"chain_miners_local "
                          + "VALUES (?, ?, ?, ?)"
                    );
                ){ 
                ps.setLong(1, conn.getBlockchain().getID());
                ps.setLong(2, miner.getID());
                ps.setBytes(3, conn.getPRESecretProperties().getBytes());
                ps.setBytes(4, conn.getAESSymmetricKeyProperties().getBytes());
                ps.executeUpdate();
                c.commit();
            }
        }
    }
    
    /**
     * Creates a new {@link Miner}.
     * @param name     miner name
     * @param password miner password
     * @return the new {@link Miner}
     * @throws SQLException {@link SQLException}
     */
    public Miner newMiner(String name, char[] password) throws SQLException{
        return miners.newMiner(name, password);
    }
    
    /**
     * Read miners from the database.
     * @throws SQLException {@link SQLException}
     */
    public void readMiners() throws SQLException{
        try(Connection c = getConnection();
                Statement s = c.createStatement();
                ResultSet rs = s.executeQuery(
                        "SELECT * FROM "+schemaQual+"miners"
                );
            ){
            while(rs.next()) miners.addMiner(rs.getLong(1), rs.getString(2));
        }
    }
    
    /**
     * Read miners with login capabilities from the database.
     * @throws SQLException {@link SQLException}
     */
    public void readMinerLogins() throws SQLException{
        try(Connection c = getConnection();
                Statement s = c.createStatement();
                ResultSet rs = s.executeQuery(
                        "SELECT * FROM "+schemaQual+"miner_login"
                );
            ){
            while(rs.next()){
                Miner m = miners.get(rs.getLong(1));
                m.setLogin(rs.getBytes(2), rs.getBytes(3));
            }
        }
    }
    
    ////////////////////////////////////////////////////////////////////////////
    //                                 NODES                                  //
    ////////////////////////////////////////////////////////////////////////////
    /**
     * Returns the {@link Node} for the given {@code nodeID}.
     * @param nodeID node ID
     * @return the {@link Node} for the given {@code nodeID}
     */
    public Node getNode(long nodeID) {
        return nodes.get(nodeID);
    }
    
    /**
     * Returns a {@link Node} object if successfully authenticated, 
     * {@code null} otherwise.
     * @param name     node name
     * @param password node password
     * @return a {@link Node} object if successfully authenticated, 
     * {@code null} otherwise
     */
    public Node getNode(String name, char[] password){
        Node n = nodes.get(name);
        if(n.validate(password)) return n;
        else return null;
    }
    
    /**
     * Returns {@code true} if the node name exists, {@code false} otherwise.
     * @param name node name
     * @return {@code true} if the node name exists, {@code false} otherwise
     * @throws SQLException {@link SQLException}
     */
    public boolean getNodesExists(String name) throws SQLException{
        try(Connection c = getConnection();
                Statement st = c.createStatement();
                ResultSet rs = st.executeQuery(
                        "SELECT node_id FROM "+schemaQual+"nodes "
                      + "WHERE node_name = '"+name+"'"
                );
            ){
            return rs.next();
        }
    }
    
    /**
     * Returns a {@link List} of node names.
     * @return a {@link List} of node names
     * @throws SQLException {@link SQLException}
     */
    public List<String> getNodeList() throws SQLException{
        List<String> ret = new ArrayList<>();
        try(Connection c = getConnection();
                Statement st = c.createStatement();
                ResultSet rs = st.executeQuery(
                        "SELECT * FROM "+schemaQual+"nodes"
                );
            ){
            while(rs.next()) ret.add(rs.getString(2));
        }
        return ret;
    }
    
    /**
     * Returns a {@link List} of node names for the given {@code chainID}.
     * @param chainID chain ID
     * @return a {@link List} of node names for the given {@code chainID}
     * @throws SQLException {@link SQLException}
     */
    public List<String> getNodeList(long chainID) throws SQLException{
        List<String> ret = new ArrayList<>();
        try(Connection c = getConnection();
                Statement st = c.createStatement();
                ResultSet rs = st.executeQuery(
                        "SELECT * FROM "+schemaQual+"nodes WHERE node_id IN ("
                      + "SELECT node_id FROM "+schemaQual+"chain_nodes "
                      + "WHERE chain_id = "+chainID+")"
                      + ")"
                );
            ){
            while(rs.next()) ret.add(rs.getString(2));
        }
        return ret;
    }
    
    /**
     * Returns a {@link List} of node names for the given {@code chain}.
     * @param chain chain name
     * @return a {@link List} of node names for the given {@code chain}
     * @throws SQLException {@link SQLException}
     */
    public List<String> getNodeList(String chain) throws SQLException{
        List<String> ret = new ArrayList<>();
        try(Connection c = getConnection();
                Statement st = c.createStatement();
                ResultSet rs = st.executeQuery(
                        "SELECT * FROM "+schemaQual+"nodes WHERE node_id IN ("
                      + "SELECT node_id FROM "+schemaQual+"chain_nodes "
                      + "WHERE chain_id = (SELECT chain_id FROM "+schemaQual+"chains "
                      +   "WHERE chain_name = '"+chain+"')"
                      + ")"
                );
            ){
            while(rs.next()) ret.add(rs.getString(2));
        }
        return ret;
    }
    
    /**
     * Inserts a new {@link Node} into the database.
     * @param node {@link Node}
     * @throws SQLException {@link SQLException}
     */
    public void insertNode(Node node) throws SQLException{
        // insert into the database
        try(Connection c = getConnection();
                PreparedStatement ps = c.prepareStatement(
                        "INSERT INTO "+schemaQual+"node VALUES (?, ?)"
                );
            ){ 
            ps.setLong(1, node.getID());
            ps.setString(2, node.getName());
            ps.executeUpdate();
            c.commit();
        }
        
        
        // if login
        if(node.canLogin()){
            try(Connection c = getConnection();
                    PreparedStatement ps = c.prepareStatement(
                            "INSERT INTO "+schemaQual+"node_login "
                          + "VALUES (?, ?, ?)"
                    );
                ){ 
                ps.setLong(1, node.getID());
                ps.setBytes(2, node.getHash());
                ps.setBytes(3, node.getSalt());
                ps.executeUpdate();
                c.commit();
            }
        }
    }
    
    /**
     * Inserts a new {@link Node} {@link Connection} into the database.
     * @param node {@link Node}
     * @param conn {@link Node} {@link Connection}
     * @throws SQLException {@link SQLException}
     */
    public void insertNodeConnection(Node node, Node.Connection conn) 
            throws SQLException{
        try(Connection c = getConnection();
                PreparedStatement ps = c.prepareStatement(
                        "INSERT INTO "+schemaQual+"chain_nodes "
                      + "VALUES (?, ?, ?, ?)"
                );
            ){ 
            ps.setLong(1, conn.getBlockchain().getID());
            ps.setLong(2, node.getID());
            ps.setString(3, conn.getURL());
            ps.setInt(4, conn.getPort());
            ps.executeUpdate();
            c.commit();
        }
    }
    
    /**
     * Creates a new {@link Node}.
     * @param name     node name
     * @param password node password
     * @return the new {@link Node}
     * @throws SQLException {@link SQLException}
     */
    public Node newNode(String name, char[] password) throws SQLException{
        return nodes.newNode(name, password);
    }
    
    /**
     * Read nodes from the database.
     * @throws SQLException {@link SQLException}
     */
    public void readNodes() throws SQLException{
        try(Connection c = getConnection();
                Statement s = c.createStatement();
                ResultSet rs = s.executeQuery(
                        "SELECT * FROM "+schemaQual+"nodes"
                );
            ){
            while(rs.next())
                nodes.addNode(rs.getLong(1), rs.getString(2));
        }
    }
    
    /**
     * Read nodes with login capabilities from the database.
     * @throws SQLException {@link SQLException}
     */
    public void readNodeLogins() throws SQLException{
        try(Connection c = getConnection();
                Statement s = c.createStatement();
                ResultSet rs = s.executeQuery(
                        "SELECT * FROM "+schemaQual+"node_login"
                );
            ){
            while(rs.next()){
                Node n = nodes.get(rs.getLong(1));
                n.setLogin(rs.getBytes(2), rs.getBytes(3));
            }
        }
    }
    
    ////////////////////////////////////////////////////////////////////////////
    //                            COMMUNICATIONS                              //
    ////////////////////////////////////////////////////////////////////////////
    /**
     * Returns a {@link List} of all {@link Communication}s.
     * @param userID  user ID
     * @param chainID blockchain ID
     * @return a {@link List} of all {@link Communication}s
     * @throws SQLException {@link SQLException}
     */
    public List<Communication> getAllCommunications(String userID, 
            String chainID) throws SQLException{
        return getCommunications(userID, chainID, false);
    }
    
    /**
     * Returns a {@link List} of all {@link Communication}s.
     * @param userID user ID
     * @return a {@link List} of all {@link Communication}s
     * @throws SQLException {@link SQLException}
     */
    public List<Communication> getAllCommunications(String userID) 
            throws SQLException{
        return getCommunications(userID, null, false);
    }
    
    /**
     * Returns a {@link List} of new {@link Communication}s.
     * @param userID user ID
     * @return a {@link List} of new {@link Communication}s
     * @throws SQLException {@link SQLException}
     */
    public List<Communication> getNewCommunications(String userID) 
            throws SQLException{
        return getCommunications(userID, null, true);
    }
    
    /**
     * Returns a {@link List} of new {@link Communication}s.
     * @param userID  user ID
     * @param chainID blockchain ID
     * @return a {@link List} of new {@link Communication}s
     * @throws SQLException {@link SQLException}
     */
    public List<Communication> getNewCommunications(String userID, 
            String chainID) throws SQLException{
        return getCommunications(userID, chainID, true);
    }
    
    /**
     * Returns a {@link List} of either new or all {@link Communication}s. Sets
     * "retrieved" in the database to {@code true} and updates the indices 
     * instantiated by {@link #readCommunications()}.
     * @param userID  user ID
     * @param chainID blockchain ID
     * @return a {@link List} of either new or all {@link Communication}s
     * @throws SQLException {@link SQLException}
     */
    private List<Communication> getCommunications(String userID, 
            String chainID, boolean newOnly) throws SQLException{
        // get communications
        CommunicationsAggregateIndex comms = ServerMain.getCommunications();
        List<Communication> ret = new ArrayList<>();
        try(Connection c = getConnection();
                Statement st = c.createStatement();
                ResultSet rs = st.executeQuery(
                        "SELECT * FROM "+schemaQual+"communications "
                                + "WHERE to_user = '"+userID+"' "
                                + ((chainID != null) ? "AND chain_id = '"+chainID+"' " : "")
                                + ((newOnly) ? "AND retrieved = FALSE" : "")
                );
            ){
            while(rs.next()){
                COMM_TYPE type = COMM_TYPE.valueOf(rs.getString(6));
                boolean retrieved = rs.getBoolean(7);
                ret.add(new Communication(
                        rs.getLong(1),      // id
                        rs.getLong(2),      // chain id
                        rs.getTimestamp(3), // created
                        rs.getString(4),    // to
                        rs.getString(5),    // from
                        type,               // type
                        retrieved,          // retrieved
                        rs.getBytes(8))     // message
                );
                
                // decrement the number of new communications in the index
                if(!retrieved) comms.decrementNewCount(chainID, userID, type);
            }   
        }
        
        // mark as retrieved
        execute("UPDATE "+schemaQual+"communications SET retrieved = true "
                + "WHERE to_user = '"+userID+"' AND retrieved = false");
        
        // return
        return ret;
    }
    
    /**
     * Inserts a communication into the database.
     * @param chainID blockchain ID
     * @param to      to user
     * @param from    from user
     * @param type    {@link COMM_TYPE}
     * @param message encrypt-signed message bytes
     * @throws SQLException {@link SQLException}
     */
    public void insertCommunication(String chainID, String to, String from, 
            Communication.COMM_TYPE type, byte[] message) throws SQLException{
        try(Connection c = getConnection();
                PreparedStatement ps = c.prepareStatement(
                        "INSERT INTO "+schemaQual+"communications "
                      + " (chain_id, to_user, from_user, type, message) "
                      + "VALUES (?, ?, ?, ?, ?)"
                );
            ){ 
            ps.setLong(1, Long.parseLong(chainID));
            ps.setString(2, to);
            ps.setString(3, from);
            ps.setString(4, type.toString());
            ps.setBytes(5, message);
            ps.executeUpdate();
            c.commit();
        }
    }
    
    /**
     * Reads communications from the database to instantiate aggregate indices.
     * @throws SQLException {@link SQLException}
     */
    public void readCommunications() throws SQLException{
        try(Connection c = getConnection();
                Statement s = c.createStatement();
                ResultSet rs = s.executeQuery(
                        "SELECT to_user, chain_id, type, "
                                + " SUM(CASE WHEN retrieved THEN 0 ELSE 1 END) "
                                + " AS new_messages, COUNT(*) AS total_messages "
                                + "FROM "+schemaQual+"communications "
                                + "GROUP BY chain_id, to_user, type"
                );
            ){
            while(rs.next())
                ServerMain.getCommunications().addToCommunicationsIndex(
                        rs.getString(1),
                        rs.getString(2),
                        rs.getString(3),
                        rs.getInt(4),
                        rs.getInt(5)
                );
        }
    }
    
    /**
     * Reads new smart contract communications from the database for the given
     * {@link Miner}.
     * @param miner {@link Miner}
     * @return list of {@link SmartContractData} items
     * @throws SQLException {@link SQLException}
     * @throws IOException {@link IOException}
     */
    public List<SmartContractData> readNewSmartContractCommunications(
            Miner miner) throws SQLException, IOException{
        List<SmartContractData> ret = new ArrayList<>();
        try(Connection c = getConnection();
                Statement s = c.createStatement();
                ResultSet rs = s.executeQuery(
                        "SELECT communication_id, chain_id, from_user, message "
                            + "FROM "+schemaQual+"communications "
                            + "WHERE type = '"+COMM_TYPE.SMART_CONTRACT.toString()+"' "
                            + "AND retrieved = false "
                            + "AND to_user = '"+miner.getID()+"'"
                );
            ){
            while(rs.next()){
                ret.add(new SmartContractData(
                        Long.parseLong(rs.getString(2)), 
                        Long.parseLong(rs.getString(3)), 
                        rs.getBytes(4),
                        true    // encrypt-signed in communication
                ));
                markCommunicationAsRead(rs.getLong(1));
            }
        }
        return ret;
    }
    
    /**
     * Reads new smart contract communications from the database for the given
     * {@link Miner} and chain.
     * @param miner   {@link Miner}
     * @param chainID chain ID
     * @return list of {@link SmartContractData} items
     * @throws SQLException {@link SQLException}
     * @throws IOException {@link IOException}
     */
    public List<SmartContractData> readNewSmartContractCommunications(
            Miner miner, long chainID) throws SQLException, IOException{
        List<SmartContractData> ret = new ArrayList<>();
        try(Connection c = getConnection();
                Statement s = c.createStatement();
                ResultSet rs = s.executeQuery(
                        "SELECT communication_id, chain_id, from_user, message "
                            + "FROM "+schemaQual+"communications "
                            + "WHERE type = '"+COMM_TYPE.SMART_CONTRACT.toString()+"' "
                            + "AND retrieved = false "
                            + "AND to_user = '"+miner.getID()+"' "
                            + "AND chain_id = "+chainID
                );
            ){
            while(rs.next()){
//                log.info("read communication");
                ret.add(new SmartContractData(
                        Long.parseLong(rs.getString(2)), 
                        Long.parseLong(rs.getString(3)), 
                        rs.getBytes(4),
                        true    // encrypt-signed in communication
                ));
                markCommunicationAsRead(rs.getLong(1));
            }
        }
        return ret;
    }
    
    /**
     * Mark a communication as read.
     * @param communicationID communication ID
     * @throws SQLException {@link SQLException}
     */
    private void markCommunicationAsRead(long communicationID)
            throws SQLException{
        try(Connection c = getConnection();
                PreparedStatement ps = c.prepareStatement(
                        "UPDATE "+schemaQual+"communications "
                      + "SET retrieved = TRUE "
                      + "WHERE communication_id = ? "
                );
            ){ 
            ps.setLong(1, communicationID);
            ps.executeUpdate();
            c.commit();
        }
    }
}
