# Supplementary material for: A Blockchain Framework for Patient-Centered Health Records and Exchange (HealthChain): Evaluation and Proof-of-Concept Study
Source: J Med Internet Res. 2019 Aug 31;21(8):e13592. doi: 10.2196/13592 (PMC6743266; doi:10.2196/13592)
Supplement: Multimedia Appendix 3 [file jmir_v21i8e13592_app3.zip › HealthChainServer/src/edu/ecu/hsim/ray/healthchain/database/DatabaseConnection.java]

/*
 * Copyright (c) 2018 Ray Hylock
 * Department of Health Services and Information Management
 * College of Allied Health Sciences
 * East Carolina University
 *
 * Licensed under the Apache License, Version 2.0 (the "License");
 * you may not use this file except in compliance with the License.
 * You may obtain a copy of the License at
 *
 *      http://www.apache.org/licenses/LICENSE-2.0
 *
 * Unless required by applicable law or agreed to in writing, software
 * distributed under the License is distributed on an "AS IS" BASIS,
 * WITHOUT WARRANTIES OR CONDITIONS OF ANY KIND, either express or implied.
 * See the License for the specific language governing permissions and
 * limitations under the License.
 */
package edu.ecu.hsim.ray.healthchain.database;

import com.zaxxer.hikari.HikariDataSource;
import edu.ecu.hsim.ray.healthchain.Block;
import edu.ecu.hsim.ray.healthchain.Blocks;
import edu.ecu.hsim.ray.healthchain.Blockchains;
import edu.ecu.hsim.ray.healthchain.miner.Miners;
import edu.ecu.hsim.ray.healthchain.node.Nodes;
import static edu.ecu.hsim.ray.constants.Constants.CP_CACHE_PREP_STMT;
import static edu.ecu.hsim.ray.constants.Constants.CP_IDLE_TIMEOUT;
import static edu.ecu.hsim.ray.constants.Constants.CP_MAX_LIFETIME;
import static edu.ecu.hsim.ray.constants.Constants.CP_MAX_POOL;
import static edu.ecu.hsim.ray.constants.Constants.CP_MIN_IDLE;
import static edu.ecu.hsim.ray.constants.Constants.CP_PREP_STMT_CACHE_SIZE;
import static edu.ecu.hsim.ray.constants.Constants.CP_URL;
import static edu.ecu.hsim.ray.constants.Constants.DATABASE_HOST;
import static edu.ecu.hsim.ray.constants.Constants.DATABASE_NAME;
import static edu.ecu.hsim.ray.constants.Constants.DATABASE_PASS;
import static edu.ecu.hsim.ray.constants.Constants.DATABASE_PORT;
import static edu.ecu.hsim.ray.constants.Constants.DATABASE_SCHEMA;
import static edu.ecu.hsim.ray.constants.Constants.DATABASE_USER;
import edu.ecu.hsim.ray.database.DataTypes;
import edu.ecu.hsim.ray.database.DatabaseUtils;
import edu.ecu.hsim.ray.database.impl.PostgreSQL;
import edu.ecu.hsim.ray.database.security.SecurityUtils;
import static edu.ecu.hsim.ray.logger.Logger.Level.INFO;
import java.io.IOException;
import java.sql.SQLException;

/**
 * This class initializes the database elements of the application and the
 * {@link HikariDataSource}, which is a connection pooling library.
 * @author Ray Hylock
 */
@SuppressWarnings("StaticNonFinalUsedInInitialization")
public class DatabaseConnection { 
    ////////////////////////////////////////////////////////////////////////////
    //                        STATIC DATABASE OBJECTS                         //
    ////////////////////////////////////////////////////////////////////////////
    // static utility variables
    protected static SecurityUtils su;
    protected static DataTypes dt;
    protected static char toEscape = '\'';
    protected static char escapeWith;
    
    // static classes
    protected static Block GENESIS_BLOCK;
    protected static Blocks blocks;
    protected static Miners miners;
    protected static Nodes nodes;
    protected static Blockchains chains;
    
    // static initialization
    protected static boolean success = false;
    protected static Exception exception = null;
    static {
        try {
            // get DatabaseUtils properties
            PostgreSQL db = new PostgreSQL(DATABASE_NAME, DATABASE_HOST, 
                    DATABASE_PORT, DATABASE_SCHEMA, null, INFO);
            db.connect(DATABASE_USER, DATABASE_PASS, DatabaseUtils.AUTO_COMMIT.FALSE);
            su = db.getSecurityUtils();
            escapeWith = db.functions.ESCAPE();
            dt = db.dataTypes;
            
            // close this one connection
            db.close();
            
            // open connection pool
            getDS(); // first call initializes

            // read in data
            blocks = new Blocks();      blocks.read();
            miners = new Miners();      miners.read();
            nodes = new Nodes();        nodes.read();
            chains = new Blockchains(); chains.read();
            
            // success
            success = true;
            
        } catch(IOException | SQLException | ClassNotFoundException ex){
            exception = ex;
            closeDS();
        }
    }
    
    /**
     * 
     * @throws java.sql.SQLException
     */
//    public static final void initializeBlockData() throws SQLException{
//        
//        blocks.readBlockEntries();  // after chains.read()
//    }
    
    /**
     * Returns {@code true} if successfully created, {@code false} otherwise.
     * @return {@code true} if successfully created, {@code false} otherwise
     */
    public static final boolean getSuccess(){
        return success;
    }
    
    /**
     * Returns the database creation {@link Exception} or {@code null}.
     * @return the database creation {@link Exception} or {@code null}
     */
    public static final Exception getException(){
        return exception;
    }
    
    ////////////////////////////////////////////////////////////////////////////
    //                          HikariCP DATASOURCE                           //
    ////////////////////////////////////////////////////////////////////////////
    // data source object
    private static HikariDataSource dataSource;
    
    /**
     * Returns either an existing or freshly instantiated {@link #dataSource}. 
     * @return either an existing or freshly instantiated {@link #dataSource}
     */
    protected static HikariDataSource getDS(){
        if(dataSource == null || dataSource.isClosed()){
            HikariDataSource  ds = new HikariDataSource ();
            ds.setJdbcUrl(CP_URL);
            ds.setUsername(DATABASE_USER);
            ds.setPassword(DATABASE_PASS);
            ds.setMinimumIdle(CP_MIN_IDLE);
            ds.setMaximumPoolSize(CP_MAX_POOL);
            ds.setMaxLifetime(CP_MAX_LIFETIME);
            ds.setIdleTimeout(CP_IDLE_TIMEOUT);
            ds.addDataSourceProperty("cachePrepStmts", CP_CACHE_PREP_STMT);
            ds.addDataSourceProperty("prepStmtCacheSize", CP_PREP_STMT_CACHE_SIZE);
            dataSource = ds;
        }
        return dataSource;
    }
    
    /**
     * Closes the connection pool.
     */
    public static void closeDS(){
        if(dataSource != null && !dataSource.isClosed()) dataSource.close();
    }
}
