# Supplementary material for: A Blockchain Framework for Patient-Centered Health Records and Exchange (HealthChain): Evaluation and Proof-of-Concept Study
Source: J Med Internet Res. 2019 Aug 31;21(8):e13592. doi: 10.2196/13592 (PMC6743266; doi:10.2196/13592)
Supplement: Multimedia Appendix 3 [file jmir_v21i8e13592_app3.zip › HealthChainServer/src/edu/ecu/hsim/ray/healthchain/DataEntry.java]

/*
 * Copyright (c) 2018 Ray Hylock
 * Department of Health Services and Information Management
 * College of Allied Health Sciences
 * East Carolina University
 *
 * Licensed under the Apache License, Version 2.0 (the "License");
 * you may not use this file except in compliance with the License.
 * You may obtain a copy of the License at
 *
 *      http://www.apache.org/licenses/LICENSE-2.0
 *
 * Unless required by applicable law or agreed to in writing, software
 * distributed under the License is distributed on an "AS IS" BASIS,
 * WITHOUT WARRANTIES OR CONDITIONS OF ANY KIND, either express or implied.
 * See the License for the specific language governing permissions and
 * limitations under the License.
 */
package edu.ecu.hsim.ray.healthchain;

import edu.ecu.hsim.ray.healthchain.database.Database;
import edu.ecu.hsim.ray.healthchain.main.ServerMain;
import edu.ecu.hsim.ray.healthchain.miner.Miner;
import edu.ecu.hsim.ray.proxyreencryption.Cipher;

/**
 * Entry data abstract entry class for storing entries as they are passed from a
 * user or read from the database.
 * @author Ray Hylock
 */
public abstract class DataEntry {
    // entry type
    public static enum ENTRY_TYPE { AES_NO_X, AES_X, PRE_NO_X, PRE_X };
    public static enum ENTRY_TYPE_STATUS { EXISTING, NEW };
    
    // variables
    protected final Block block;
    protected Long dbID;
    protected final ENTRY_TYPE type;
    protected byte[] bytes; // user bytes = user Cipher#toBytes()
    protected final Miner.Connection minerConn;
    protected final Database db = new Database();
    
    /**
     * Constructor for smart contracts or new data (i.e., data without an
     * {@code #x}), which are public as provided by a user (i.e., local
     * encryption is NOT applied).
     * @param block  {@link Block}
     * @param dbID   database ID
     * @param bytes  encrypted {@link Cipher} as bytes
     * @param type   {@link ENTRY_TYPE}
     */
    public DataEntry(Block block, long dbID, byte[] bytes, ENTRY_TYPE type){
        this.block = block;
        this.dbID = dbID;
        this.bytes = bytes;
        this.type = type;
        minerConn = ServerMain.getSystemMiner().getConnection(
                block.getBlockchain().getID());
    }
    
    ////////////////////////////////////////////////////////////////////////////
    //                                GETTERS                                 //
    ////////////////////////////////////////////////////////////////////////////
    /**
     * Returns the {@link Block}.
     * @return the {@link Block}
     */
    public Block getBlock(){
        return block;
    }
    
    /**
     * Returns the bytes.
     * @return the bytes
     */
    public byte[] getBytes(){
        return bytes;
    }
    
    /**
     * Returns the database ID.
     * @return the database ID
     */
    public Long getDBID(){
        return dbID;
    }
    
    /**
     * Returns the {@link ENTRY_TYPE}.
     * @return the {@link ENTRY_TYPE}
     */
    public ENTRY_TYPE getType(){
        return type;
    }
    
    ////////////////////////////////////////////////////////////////////////////
    //                                SETTERS                                 //
    ////////////////////////////////////////////////////////////////////////////
    /**
     * Re-encrypts the {@link #bytes} if {@code #x} exists, else it generates a
     * new {@code #x} and encrypts.
     */
    public abstract void reencryptK();
    
    /**
     * If {@link ENTRY_TYPE} is of an {@code X} variety (i.e., 
     * {@link ENTRY_TYPE#AES_X} or {@link ENTRY_TYPE#PRE_X}), then is method
     * calls {@link #setBytes(byte[], boolean, boolean)} with {@code true} for
     * both {@code newX} and {@code encrypt}. If of a non-{@code X} variety 
     * (i.e., {@link ENTRY_TYPE#AES_NO_X} or {@link ENTRY_TYPE#PRE_NO_X}), then
     * this simply sets the {@code bytes}.
     * @param bytes encrypted {@link Cipher} bytes
     */
    public abstract void setBytes(byte[] bytes);
    
    /**
     * If {@link ENTRY_TYPE} is of an {@code X} variety (i.e.,
     * {@link ENTRY_TYPE#AES_X} or {@link ENTRY_TYPE#PRE_X}), then this method
     * sets and encrypts (if {@code encrypt == true}) the encrypted
     * {@link Cipher} bytes, choosing a new {@code x} if {@code newX == true}.If
     * of a non-{@code X} variety (i.e., {@link ENTRY_TYPE#AES_NO_X} or
     * {@link ENTRY_TYPE#PRE_NO_X}), then this simply calls
     * {@link #setBytes(byte[])}.
     * @param bytes   encrypted {@link Cipher} bytes
     * @param newX    {@code true} to generate a new {@code #x}, @code false} 
     *                to leave existing {@code #x}
     * @param encrypt {@code true} encrypt using {@code #x}, {@code false}
     *                otherwise
     */
    public abstract void setBytes(byte[] bytes, boolean newX, boolean encrypt);
}
