# Supplementary material for: A Blockchain Framework for Patient-Centered Health Records and Exchange (HealthChain): Evaluation and Proof-of-Concept Study
Source: J Med Internet Res. 2019 Aug 31;21(8):e13592. doi: 10.2196/13592 (PMC6743266; doi:10.2196/13592)
Supplement: Multimedia Appendix 3 [file jmir_v21i8e13592_app3.zip › HealthChainServer/src/edu/ecu/hsim/ray/healthchain/DataPREEntryNoX.java]

/*
 * Copyright (c) 2018 Ray Hylock
 * Department of Health Services and Information Management
 * College of Allied Health Sciences
 * East Carolina University
 *
 * Licensed under the Apache License, Version 2.0 (the "License");
 * you may not use this file except in compliance with the License.
 * You may obtain a copy of the License at
 *
 *      http://www.apache.org/licenses/LICENSE-2.0
 *
 * Unless required by applicable law or agreed to in writing, software
 * distributed under the License is distributed on an "AS IS" BASIS,
 * WITHOUT WARRANTIES OR CONDITIONS OF ANY KIND, either express or implied.
 * See the License for the specific language governing permissions and
 * limitations under the License.
 */
package edu.ecu.hsim.ray.healthchain;

import edu.ecu.hsim.ray.healthchain.database.Database;
import edu.ecu.hsim.ray.proxyreencryption.Cipher;
import edu.ecu.hsim.ray.proxyreencryption.ProxyReEncryption;
import edu.ecu.hsim.ray.proxyreencryption.ProxyReEncryption.SCALE;
import it.unisa.dia.gas.jpbc.Element;

/**
 * Proxy re-encrypted {@link DataEntry} without server-side encryption.
 * @author Ray Hylock
 */
public class DataPREEntryNoX extends DataEntry {
    // variables
    private final ProxyReEncryption pre;
    
    /**
     * Constructor for smart contracts or new data (i.e., data without an
     * {@code #x}), which are public as provided by a user (i.e., local
     * encryption is NOT applied).
     * @param block  {@link Block}
     * @param dbID   database ID
     * @param bytes  encrypted {@link Cipher} as bytes
     */
    public DataPREEntryNoX(Block block, long dbID, byte[] bytes){
        super(block, dbID, bytes, ENTRY_TYPE.PRE_NO_X);
        pre = minerConn.getPRE();
    }
    
    ////////////////////////////////////////////////////////////////////////////
    //                                SETTERS                                 //
    ////////////////////////////////////////////////////////////////////////////
    @Override
    public void reencryptK(){
        // do nothing
    }
    
    /**
     * Scales the {@link #bytes}. This does not alter {@code #x} and re-encrypt
     * as the value is never decrypted. Thus, {@code #x} and the original cipher
     * or never exposed. Saved to database as it is called by 
     * {@link Database#scaleBlockDataEntries(byte[], Block)}.
     * @param scalar scalar {@link Element} to apply
     */
    public void scale(Element scalar){
        // convert data to Cipher
        Cipher d = pre.toCipher(bytes);

        // scale - k
        pre.scale(d, scalar.getImmutable(), SCALE.AS_IS);

        // set new bytes
        bytes = d.toBytes();
    }
    
    @Override
    public void setBytes(byte[] bytes){
        this.bytes = bytes;
    }
    
    @Override
    public void setBytes(byte[] bytes, boolean newX, boolean encrypt){
        setBytes(bytes);
    }
}
