# Supplementary material for: A Blockchain Framework for Patient-Centered Health Records and Exchange (HealthChain): Evaluation and Proof-of-Concept Study
Source: J Med Internet Res. 2019 Aug 31;21(8):e13592. doi: 10.2196/13592 (PMC6743266; doi:10.2196/13592)
Supplement: Multimedia Appendix 3 [file jmir_v21i8e13592_app3.zip › HealthChainServer/src/edu/ecu/hsim/ray/healthchain/DataPREEntryX.java]

/*
 * Copyright (c) 2018 Ray Hylock
 * Department of Health Services and Information Management
 * College of Allied Health Sciences
 * East Carolina University
 *
 * Licensed under the Apache License, Version 2.0 (the "License");
 * you may not use this file except in compliance with the License.
 * You may obtain a copy of the License at
 *
 *      http://www.apache.org/licenses/LICENSE-2.0
 *
 * Unless required by applicable law or agreed to in writing, software
 * distributed under the License is distributed on an "AS IS" BASIS,
 * WITHOUT WARRANTIES OR CONDITIONS OF ANY KIND, either express or implied.
 * See the License for the specific language governing permissions and
 * limitations under the License.
 */
package edu.ecu.hsim.ray.healthchain;

import static edu.ecu.hsim.ray.healthchain.DataEntry.ENTRY_TYPE_STATUS.EXISTING;
import static edu.ecu.hsim.ray.healthchain.DataEntry.ENTRY_TYPE_STATUS.NEW;
import edu.ecu.hsim.ray.healthchain.database.Database;
import static edu.ecu.hsim.ray.healthchain.main.ServerMain.log;
import edu.ecu.hsim.ray.healthchain.miner.Miner;
import edu.ecu.hsim.ray.proxyreencryption.Cipher;
import edu.ecu.hsim.ray.proxyreencryption.Keys;
import edu.ecu.hsim.ray.proxyreencryption.ProxyReEncryption;
import edu.ecu.hsim.ray.proxyreencryption.ProxyReEncryption.MESSAGE_TYPE;
import edu.ecu.hsim.ray.proxyreencryption.ProxyReEncryption.SCALE;
import it.unisa.dia.gas.jpbc.Element;
import java.sql.SQLException;

/**
 * Proxy re-encrypted {@link DataEntry} with server-side encryption.
 * @author Ray Hylock
 */
public class DataPREEntryX extends DataEntry {
    // variables
    private final ProxyReEncryption pre;
    private final Keys minerKeys;
    private Element x = null;
    
    /**
     * Constructor for data, which is locally encrypted as well.
     * @param block  {@link Block}
     * @param dbID   database ID
     * @param bytes  encrypted {@link Cipher} as bytes
     * @param x      encrypted x ephemeral key bytes or {@code null} to generate
     */
    public DataPREEntryX(Block block, long dbID, byte[] bytes, byte[] x){
        this(block, dbID, bytes, (x == null) ? NEW : EXISTING);
        if(x != null) setX(x);
    }
    
    /**
     * Constructor for smart contracts or new data (i.e., data without an
     * {@link #x}), which are public as provided by a user (i.e., local
     * encryption is NOT applied).
     * @param block  {@link Block}
     * @param dbID   database ID
     * @param bytes  encrypted {@link Cipher} as bytes
     * @param status {@link ENTRY_TYPE_STATUS}
     */
    public DataPREEntryX(Block block, long dbID, byte[] bytes, 
            ENTRY_TYPE_STATUS status){
        super(block, dbID, bytes, ENTRY_TYPE.PRE_X);
        pre = minerConn.getPRE();
        minerKeys = minerConn.getPREKeys();
        
        // create x and encrypt
        switch(status){
            case NEW: setBytes(bytes, true, true); break;
        }
    }
    
    ////////////////////////////////////////////////////////////////////////////
    //                                GETTERS                                 //
    ////////////////////////////////////////////////////////////////////////////
    /**
     * Returns the ephemeral key {@link #x} as encrypted bytes.
     * @return the ephemeral key {@link #x} as encrypted bytes
     */
    public byte[] getXBytesEncrypted(){
        return encryptMiner(x.toBytes()).toBytes();
    }
    
    ////////////////////////////////////////////////////////////////////////////
    //                                SETTERS                                 //
    ////////////////////////////////////////////////////////////////////////////
    /**
     * Decrypts the properties using the {@link Miner.Connection} details. 
     * @param bytes bytes to decrypt
     * @return decrypted properties
     */
    private byte[] decryptMiner(byte[] bytes){
        return pre.decrypt(minerKeys, pre.toCipher(bytes)).toBytesDataOnly();
    }
    
    /**
     * Decrypts the {@link #bytes} bytes using the {@link #x} details. 
     * @param reencrypt {@code true} to re-encrypt, {@code false} otherwise
     * @return decrypted bytes as a {@link Cipher}
     */
    public Cipher decryptX(boolean reencrypt){
        Cipher ret = pre.decryptToCipher(x, pre.toCipher(bytes));
        if(reencrypt) reencryptK();
        return ret; 
    }
    
    /**
     * Encrypts the bytes using the {@link Miner.Connection} details.
     * @param bytes bytes to encrypt
     * @return encrypted bytes as a {@link Cipher}
     */
    private Cipher encryptMiner(byte[] bytes){      
        return pre.encrypt(minerKeys, bytes, MESSAGE_TYPE.UNFORMATTED);
    }
    
    /**
     * Encrypts the {@link Cipher} bytes using the {@link #x} details.
     * @param cipher bytes to encrypt
     * @return encrypted bytes as a {@link Cipher}
     */
    private Cipher encryptX(byte[] cipher){      
        return pre.encrypt(x, pre.toCipher(cipher));
    }
    
    /**
     * Generates and sets {@link #x} to a random set of {@link Keys}.
     * @return {@code this}
     */
    private DataPREEntryX newX(){
        x = pre.newEphemeralKeyX();
        return this;
    }
    
    @Override
    public void reencryptK(){
//        // if new data, encrypt
//        if(x == null){
//            // creates x and encrypts bytes
//            setBytes(bytes, true, true);
//            
//        // if existing, then scaling is more efficient than decrypt/encrypt
//        } else {
            // convert data to Cipher
            Cipher d = pre.toCipher(bytes);
            
            // scale
            pre.scale(d, pre.getZP().powZn(x), pre.getZP().powZn(newX().x), 
                    SCALE.AS_IS);

            // set new bytes
            this.bytes = d.toBytes();
//        }
        
        // save to database
        try {
            db.updateBlockDataEntry(this);
        } catch (SQLException ex) {
            log.info("Failed to update block data entry. See error log for details.");
            log.error("Failed to update block data entry.\n"+ex.getMessage());
            log.stackTrace(ex);
        }
    }
    
    /**
     * Scales the {@link #bytes}. This does not alter {@link #x} and re-encrypt
     * as the value is never decrypted. Thus, {@link #x} and the original cipher
     * or never exposed. Saved to database as it is called by 
     * {@link Database#scaleBlockDataEntries(byte[], Block)}.
     * @param scalar scalar {@link Element} to apply
     * @return {@code true} if new {@link #x}, {@code false} otherwise
     */
    public boolean scale(Element scalar){
        // scalar immutable copy
        Element s = scalar.getImmutable();
        
        // if new data, encrypt then scale
//        if(x == null){
//            // create new x keys and encrypt bytes
//            Cipher d = newX().encryptX(bytes);
//            
//            // scale - k
//            pre.scale(d, s, SCALE.AS_IS);
//            
//            // set new bytes
//            bytes = d.toBytes();
//            
//            // new X
//            return true;
//            
//        // if existing, then scaling is more efficient than decrypt/encrypt
//        } else {
            // convert data to Cipher
            Cipher d = pre.toCipher(bytes);
            
            // scale - x (this is very slow and not necessary as x is not
            // used to decrypt the original cipher - just scale)
//            pre.scale(d, pre.getZP().powZn(x), pre.getZP().powZn(newX().x), 
//                    SCALE.AS_IS);
            
            // scale - k
            pre.scale(d, s, SCALE.AS_IS);

            // set new bytes
            bytes = d.toBytes();
            
            // no new X
            return false;
//        }
    }
    
    @Override
    public void setBytes(byte[] bytes){
        setBytes(bytes, true, true);
    }
    
    @Override
    public void setBytes(byte[] bytes, boolean newX, boolean encrypt){
        if(newX) newX();
        this.bytes = (encrypt) ? encryptX(bytes).toBytes() : bytes;
    }
    
    /**
     * Sets the ephemeral key {@link #x} as defined by the encrypted parameter.
     * @param x encrypted ephemeral key bytes to set
     */
    private void setX(byte[] x){
        this.x = pre.newEphemeralKeyX(decryptMiner(x));
    }
}
