# Supplementary material for: A Blockchain Framework for Patient-Centered Health Records and Exchange (HealthChain): Evaluation and Proof-of-Concept Study
Source: J Med Internet Res. 2019 Aug 31;21(8):e13592. doi: 10.2196/13592 (PMC6743266; doi:10.2196/13592)
Supplement: Multimedia Appendix 3 [file jmir_v21i8e13592_app3.zip › HealthChainServer/src/edu/ecu/hsim/ray/healthchain/data/Data.java]

/*
 * Copyright (c) 2018 Ray Hylock
 * Department of Health Services and Information Management
 * College of Allied Health Sciences
 * East Carolina University
 *
 * Licensed under the Apache License, Version 2.0 (the "License");
 * you may not use this file except in compliance with the License.
 * You may obtain a copy of the License at
 *
 *      http://www.apache.org/licenses/LICENSE-2.0
 *
 * Unless required by applicable law or agreed to in writing, software
 * distributed under the License is distributed on an "AS IS" BASIS,
 * WITHOUT WARRANTIES OR CONDITIONS OF ANY KIND, either express or implied.
 * See the License for the specific language governing permissions and
 * limitations under the License.
 */
package edu.ecu.hsim.ray.healthchain.data;

import static edu.ecu.hsim.ray.constants.Constants.IMPORT_DIRECTORY;
import static edu.ecu.hsim.ray.constants.Constants.SPLIT;
import edu.ecu.hsim.ray.healthchain.communications.Communication.COMM_TYPE;
import edu.ecu.hsim.ray.healthchain.database.Database;
import edu.ecu.hsim.ray.healthchain.main.ServerMain;
import edu.ecu.hsim.ray.healthchain.miner.Miner;
import edu.ecu.hsim.ray.logger.Logger;
import edu.ecu.hsim.ray.proxyreencryption.ProxyReEncryption;
import edu.ecu.hsim.ray.proxyreencryption.ProxyReEncryption.MESSAGE_TYPE;
import java.io.BufferedReader;
import java.io.File;
import java.io.FileInputStream;
import java.io.FileOutputStream;
import java.io.FileReader;
import java.io.IOException;
import java.sql.SQLException;
import java.text.DateFormat;
import java.text.SimpleDateFormat;
import java.util.ArrayList;
import java.util.Date;
import java.util.List;
import java.util.Properties;

/**
 * Reads user data in JSON from a directory and creates an import data action
 * message for the user.
 * @author Ray Hylock
 */
public class Data {
    private static final String baseDirectory = IMPORT_DIRECTORY;
    private static final String status = "file.status";
    private static final String title = "file status";
    private static final String miner_key = "miner";
    private static final String status_key = "status";
    private static final String timestamp_key = "timestamp";
    private static enum STATUS { FAIL, NEW, SUCCESS };
    private static DateFormat format = new SimpleDateFormat("yyyy-MM-dd HH:mm:ss");
    private final Logger log;
    private final Miner.Connection conn;
    
    /**
     * Constructor.
     * @param log  {@link Logger}
     * @param conn {@link Miner.Connection}
     */
    public Data(Logger log, Miner.Connection conn){
        // set variables
        this.log = log;
        this.conn = conn;
        
        // get unsynced user data
        List<UserData> users = readUsers(baseDirectory, true);
        for(UserData user : users){
            try {
                // read json - encrypt signs
                byte[] bytes = readJSON(user);
                
                // send data to user - create a communications entry
                ServerMain.getCommunications().addNew(
                        ""+conn.getBlockchain().getID(), ""+user.id, 
                        ""+conn.getMiner().getID(), COMM_TYPE.DATA, bytes
                );
                
                // set config
                setProperty(user, miner_key, ""+conn.getMiner().getID());
                setProperty(user, status_key, STATUS.SUCCESS.toString());
                setProperty(user, timestamp_key, format.format(new Date()));
                
                // log success
                log.info("Successfully processed user data file "
                        +user.fileName+".");
                
            } catch(SQLException ex){
                // set config
                setProperty(user, miner_key, ""+conn.getMiner().getID());
                setProperty(user, status_key, STATUS.FAIL.toString());
                setProperty(user, timestamp_key, format.format(new Date()));
                
                // log failure
                log.info("Failed to process user data file "+user.fileName+". "
                        + "See error log for details.");
                log.error("Failed to process user data file "+user.fileName
                        +".\n"+ex.getMessage());
            }
        }
    }
    
    /**
     * Reads the JSON files from disk and encrypt-signs them form transmission.
     * @param user {@link UserData}
     * @return encrypt-signed JSON as bytes
     */
    private byte[] readJSON(UserData user) {
        StringBuilder ret = new StringBuilder();
        readDirectory(new File(baseDirectory+"/"+user.fileName), ret);
        ret.setLength(ret.length()-SPLIT.length()-2); // -2: line \n, split \n
        
        // get user PRE public key
        byte[] userPK = new Database().getUserPREPK(
                conn.getBlockchain().getID(), user.id);
        
        // convert to bytes and encrypt-sign 
        ProxyReEncryption pre = conn.getPRE();
        byte[] bytes = ret.toString().getBytes();
        pre.sign(
                conn.getPREKeys(), 
                pre.newKeys(userPK, null), 
                bytes, 
                MESSAGE_TYPE.UNFORMATTED
        );
        return bytes;
    }
    
    /**
     * Reads user data files from disk.
     * @param directory    directory to read
     * @param unsyncedOnly {@code true} to only read unsynced files, else all
     * @return a list of {@link UserData} objects
     */
    private List<UserData> readUsers(String directory, 
            boolean unsyncedOnly){
        List<UserData> ret = new ArrayList<>();
        File[] files = new File(directory).listFiles();
        for(File file : files) {
            if(file.isDirectory()) {
                // create a user data entry
                UserData ud = new UserData(
                        file.getName(),
                        new File(file.getAbsolutePath()+"/"+status)
                );
                
                // return only empty of failed user data entries
                STATUS s = STATUS.valueOf(ud.props.getProperty(status_key));
                if(!unsyncedOnly || (s == STATUS.NEW || s == STATUS.FAIL))
                    ret.add(ud);
            }
        }
        return ret;
    }
    
    /**
     * Reads a directory recursively.
     * @param directory directory to read
     * @param sb        {@link StringBuilder} to populate
     */
    private void readDirectory(File directory, StringBuilder sb){
        File[] files = directory.listFiles();
        for(File file : files) {
            // if directory, recurse
            if(file.isDirectory()) readDirectory(file, sb);
            
            // else read file
            else {
                String fileName = file.getName();
                if(!fileName.equals(status)){   // ignore file.status
                    try(BufferedReader fin = new BufferedReader(
                            new FileReader(new File(file.getAbsolutePath())))) {
                        String line;
                        while ((line = fin.readLine()) != null) 
                            sb.append(line).append("\n");
                        sb.append(SPLIT).append("\n");

                    } catch (IOException ex) {
                        log.info("File " + fileName + " not found. "
                                + "See error log for details.");
                        log.error("File " + fileName + " not found.\n"+
                                ex.getMessage());
                    }
                }
            }
        }
    }
    
    /**
     * Sets the specified property value.
     * @param ud    {@link UserData}
     * @param key   property file key
     * @param value property file value
     */
    @SuppressWarnings("CallToPrintStackTrace")
    private void setProperty(UserData ud, String key, String value){
        ud.props.setProperty(key, value);
        FileOutputStream out = null;
        try {
            out = new FileOutputStream(ud.file);
            ud.props.store(out, title);
            
        } catch(IOException ex){
            log.info("Failed to set property "+key+" to "+value+". "
                    + "See error log for details.");
            log.error("Failed to set property "+key+" to "+value+".\n"+
                    ex.getMessage());
            
        } finally {
            try {
                if(out != null){
                    out.flush();
                    out.close();
                }
            } catch(IOException ex){
                log.info("Failed to flush and close "+ud.file.getName()+". "
                        + "See error log for details.");
                log.error("Failed to flush and close "+ud.file.getName()+".\n"+
                        ex.getMessage());
            }
        }
    }
    
    /**
     * Stores user data elements.
     */
    private class UserData {
        public final String fileName;
        public final long id;
        public final File file;
        public final Properties props;
        
        @SuppressWarnings({"LeakingThisInConstructor", "CallToPrintStackTrace"})
        public UserData(String fileName, File file){
            this.fileName = fileName;
            this.file = file;
            props = new Properties();
            id = Long.parseLong(fileName.substring(0, fileName.indexOf("_")).trim());
            
            // get/create properties file
            FileInputStream fis = null;
            try {
                boolean exists = true;
                if(!this.file.exists()) {
                    this.file.getParentFile().mkdirs();
                    this.file.createNewFile();
                    exists = false;
                }
                props.load(fis = new FileInputStream(this.file));
                if(!exists)
                    setProperty(this, status_key, STATUS.NEW.toString());

            } catch(IOException ex){
                log.info("Failed to create the configuration file. "
                        + "See error log for details.");
                log.error("Failed to create the configuration file.\n"+
                        ex.getMessage());
            } finally {
                try {
                    fis.close();
                } catch(IOException ex){
                    log.info("Failed to close the properties file.\n"+
                            ex.getMessage());
                }
            }
        }
    }
}
