# Supplementary material for: A Blockchain Framework for Patient-Centered Health Records and Exchange (HealthChain): Evaluation and Proof-of-Concept Study
Source: J Med Internet Res. 2019 Aug 31;21(8):e13592. doi: 10.2196/13592 (PMC6743266; doi:10.2196/13592)
Supplement: Multimedia Appendix 3 [file jmir_v21i8e13592_app3.zip › HealthChainServer/src/edu/ecu/hsim/ray/healthchain/GenesisBlockTemplateGenerator.java]

/*
 * Copyright (c) 2018 Ray Hylock
 * Department of Health Services and Information Management
 * College of Allied Health Sciences
 * East Carolina University
 *
 * Licensed under the Apache License, Version 2.0 (the "License");
 * you may not use this file except in compliance with the License.
 * You may obtain a copy of the License at
 *
 *      http://www.apache.org/licenses/LICENSE-2.0
 *
 * Unless required by applicable law or agreed to in writing, software
 * distributed under the License is distributed on an "AS IS" BASIS,
 * WITHOUT WARRANTIES OR CONDITIONS OF ANY KIND, either express or implied.
 * See the License for the specific language governing permissions and
 * limitations under the License.
 */
package edu.ecu.hsim.ray.healthchain;

import edu.ecu.hsim.ray.chameleonhash.PublicCoinChameleonHash;
import edu.ecu.hsim.ray.chameleonhash.PublicCoinHash;
import edu.ecu.hsim.ray.constants.Constants;
import static edu.ecu.hsim.ray.constants.Constants.DEFAULT_PREFIX;
import static edu.ecu.hsim.ray.constants.Constants.DOI;
import static edu.ecu.hsim.ray.constants.Constants.GENESIS_PRE_HASH;
import static edu.ecu.hsim.ray.constants.Constants.MAX_NONCE;
import edu.ecu.hsim.ray.healthchain.database.Database;
import edu.ecu.hsim.ray.proxyreencryption.AFGH;
import edu.ecu.hsim.ray.proxyreencryption.Keys;
import edu.ecu.hsim.ray.proxyreencryption.Message;
import edu.ecu.hsim.ray.proxyreencryption.ProxyReEncryption;
import java.io.IOException;
import java.security.NoSuchAlgorithmException;
import java.sql.SQLException;

/**
 * Generates the Genesis block template and stores it in the database. This 
 * block is cloned by each new {@link Blockchain} as its Genesis block. The
 * cloned block has a <i>unique</i> block ID assigned during chain construction.
 * @author Ray Hylock
 */
public class GenesisBlockTemplateGenerator {
    /**
     * Generate the Genesis block.
     * @param db {@link Database}
     * @throws IOException {@link IOException}
     * @throws NoSuchAlgorithmException {@link NoSuchAlgorithmException}
     * @throws ClassNotFoundException {@link ClassNotFoundException}
     * @throws SQLException {@link SQLException}
     */
    public static void generate(Database db) throws IOException, 
            NoSuchAlgorithmException, ClassNotFoundException, SQLException {
        // setup
        Coder coder = new Coder();
        PublicCoinHash ph = GENESIS_PRE_HASH;
        String prefix = DEFAULT_PREFIX;
        HashBytes hb = new HashBytes(DOI.getBytes(), DOI.getBytes(),
                ph.getHash().toByteArray());
        byte[] bytes = hb.getBytes();

        // create the public-coin chameleon hash for the genesis block
        PublicCoinChameleonHash pcch = new PublicCoinChameleonHash();
        
        // find nonce
        long max = MAX_NONCE, n = 0;
        int start = hb.getNonceStart();
        PublicCoinHash h = null;
        while (n < max) {
            coder.toBytes(bytes, start, n); // populates bytes
            h = pcch.hash(bytes);
            if (coder.scanForLeadingHexPattern(h.getHash().toByteArray(), prefix))
                break;
            n++;
        }
        
        // sign the block
        ProxyReEncryption pre = new AFGH(Constants.PRE_LENGTH);
        Keys keys = pre.newKeys();
        Message m = pre.toMessage(h.getHash().toString());
        byte[] signature = pre.sign(keys, m).toBytes();
        
        // add to database
        db.setGenesisBlockFromGenerator(n, ph, signature, pcch, keys);
    }
}
