# Supplementary material for: A Blockchain Framework for Patient-Centered Health Records and Exchange (HealthChain): Evaluation and Proof-of-Concept Study
Source: J Med Internet Res. 2019 Aug 31;21(8):e13592. doi: 10.2196/13592 (PMC6743266; doi:10.2196/13592)
Supplement: Multimedia Appendix 3 [file jmir_v21i8e13592_app3.zip › HealthChainServer/src/edu/ecu/hsim/ray/healthchain/HashBytes.java]

/*
 * Copyright (c) 2018 Ray Hylock
 * Department of Health Services and Information Management
 * College of Allied Health Sciences
 * East Carolina University
 *
 * Licensed under the Apache License, Version 2.0 (the "License");
 * you may not use this file except in compliance with the License.
 * You may obtain a copy of the License at
 *
 *      http://www.apache.org/licenses/LICENSE-2.0
 *
 * Unless required by applicable law or agreed to in writing, software
 * distributed under the License is distributed on an "AS IS" BASIS,
 * WITHOUT WARRANTIES OR CONDITIONS OF ANY KIND, either express or implied.
 * See the License for the specific language governing permissions and
 * limitations under the License.
 */
package edu.ecu.hsim.ray.healthchain;

/**
 * Creates a {@code byte[]} structure for {@link Block} hashing.
 * @author Ray Hylock
 */
public class HashBytes {
    private byte[] bytes;
    private int dataLen = 0, contLen = 0, prevLen = 0;
    
    /**
     * Creates a {@code byte[]} structure for hashing with nonce placeholder.
     * @param prev previous hash
     */
    public HashBytes(byte[] prev){
        prevLen = prev.length;
        bytes = new byte[prevLen + 8];  // nonce is 0 by default (last 8)
        System.arraycopy(prev, 0, bytes, 0, prevLen);
    }
    
    /**
     * Creates a {@code byte[]} structure for hashing with nonce placeholder.
     * @param data     data
     * @param contract contract data
     * @param prev     previous hash
     */
    public HashBytes(byte[] data, byte[] contract, byte[] prev){
        // prepare bytes to hash
        dataLen = data.length;
        contLen = (contract == null) ? 0 : contract.length;
        prevLen = prev.length;
        bytes = new byte[getNonceStart() + 8];

        // copy data/contract/prev to bytes, note: nonce is 0 by default (last 8)
        System.arraycopy(data, 0, bytes, 0, dataLen);
        if(contract != null) System.arraycopy(contract, 0, bytes, dataLen, contLen);
        System.arraycopy(prev, 0, bytes, dataLen+contLen, prevLen);
    }
    
    /**
     * Creates a {@code byte[]} structure for hashing.
     * @param data     data
     * @param contract contract data
     * @param prev     previous hash
     * @param nonce    nonce
     */
    public HashBytes(byte[] data, byte[] contract, byte[] prev, long nonce){
        this(data, contract, prev);
        
        // inject nonce
        Coder coder = new Coder();
        coder.toBytes(bytes, getNonceStart(), nonce); // converts long to bytes
    }
    
    /**
     * Returns the combined bytes.
     * @return the combined bytes
     */
    public byte[] getBytes(){
        return bytes;
    }
    
    /**
     * Returns the nonce start position in the {@link byte[]}.
     * @return the nonce start position in the {@link byte[]}
     */
    public int getNonceStart(){
        return dataLen + contLen + prevLen;
    }
}
