# Supplementary material for: A Blockchain Framework for Patient-Centered Health Records and Exchange (HealthChain): Evaluation and Proof-of-Concept Study
Source: J Med Internet Res. 2019 Aug 31;21(8):e13592. doi: 10.2196/13592 (PMC6743266; doi:10.2196/13592)
Supplement: Multimedia Appendix 3 [file jmir_v21i8e13592_app3.zip › HealthChainServer/src/edu/ecu/hsim/ray/healthchain/main/ServerMain.java]

/*
 * Copyright (c) 2018 Ray Hylock
 * Department of Health Services and Information Management
 * College of Allied Health Sciences
 * East Carolina University
 *
 * Licensed under the Apache License, Version 2.0 (the "License");
 * you may not use this file except in compliance with the License.
 * You may obtain a copy of the License at
 *
 *      http://www.apache.org/licenses/LICENSE-2.0
 *
 * Unless required by applicable law or agreed to in writing, software
 * distributed under the License is distributed on an "AS IS" BASIS,
 * WITHOUT WARRANTIES OR CONDITIONS OF ANY KIND, either express or implied.
 * See the License for the specific language governing permissions and
 * limitations under the License.
 */
package edu.ecu.hsim.ray.healthchain.main;

import edu.ecu.hsim.ray.healthchain.Blockchain;
import edu.ecu.hsim.ray.healthchain.GenesisBlockTemplateGenerator;
import edu.ecu.hsim.ray.healthchain.database.Database;
import edu.ecu.hsim.ray.healthchain.database.DatabaseConnection;
import edu.ecu.hsim.ray.healthchain.miner.Miner;
import edu.ecu.hsim.ray.healthchain.server.Server;
import edu.ecu.hsim.ray.healthchain.server.Servers;
import edu.ecu.hsim.ray.cli.menu.Menu;
import edu.ecu.hsim.ray.cli.reader.CLIReader;
import static edu.ecu.hsim.ray.constants.Constants.APP_LOG_LEVEL;
import static edu.ecu.hsim.ray.constants.Constants.DEFAULT_CHAIN;
import static edu.ecu.hsim.ray.constants.Constants.DEFAULT_PORT;
import static edu.ecu.hsim.ray.constants.Constants.DEFAULT_PREFIX;
import static edu.ecu.hsim.ray.constants.Constants.DEFAULT_URL;
import edu.ecu.hsim.ray.healthchain.communications.Communication.COMM_TYPE;
import edu.ecu.hsim.ray.healthchain.communications.CommunicationsAggregateIndex;
import edu.ecu.hsim.ray.healthchain.smartcontracts.SmartContract;
import edu.ecu.hsim.ray.healthchain.smartcontracts.SmartContract.STATUS;
import edu.ecu.hsim.ray.healthchain.smartcontracts.SmartContractData;
import edu.ecu.hsim.ray.logger.Logger;
import edu.ecu.hsim.ray.logger.Logger.SUPPRESS_PREFIX;
import java.io.IOException;
import java.security.NoSuchAlgorithmException;
import java.sql.SQLException;
import java.text.DateFormat;
import java.text.ParseException;
import java.text.SimpleDateFormat;
import java.util.Date;
import java.util.List;
import java.util.Map;
import org.apache.logging.log4j.Level;
import org.apache.logging.log4j.status.StatusLogger;

/**
 * HealthChain Servers instance. This class contains the interface menu items.
 * <h3>Server notes</h3>
 * <p>
 * Regarding server addresses and port. {@link Server} is chain agnostic,
 * however the address and port set herein determine how clients connect. Thus,
 * sharing an address and port amongst chains results in fewer (perhaps only
 * one) connections to manage.</p>
 * @author Ray Hylock
 */
public class ServerMain {
    private static final Servers servers = new Servers();
    private static final CommunicationsAggregateIndex comms = 
            new CommunicationsAggregateIndex();
    private static Database db;
    private static Miner miner;
    
    // global variables
    public static final Logger log = new Logger(APP_LOG_LEVEL, 
            SUPPRESS_PREFIX.FALSE);
    
    ////////////////////////////////////////////////////////////////////////////
    //                              MAIN METHOD                               //
    ////////////////////////////////////////////////////////////////////////////
    /**
     * Main method for the HealthChain server instance.
     * @param args arguments
     * @throws SQLException {@link SQLException}
     * @throws IOException {@link IOException}
     * @throws InterruptedException {@link InterruptedException}
     */
    @SuppressWarnings("ResultOfObjectAllocationIgnored")
    public static void main(String[] args) throws SQLException, IOException, 
            InterruptedException {
        // turn on status logger to suppress no config file 'error'
        StatusLogger.getLogger().setLevel(Level.OFF);
        
        // instantiate database
        if(!DatabaseConnection.getSuccess())
            throw new RuntimeException("Failed to connect to the databse.",
                    DatabaseConnection.getException());
        db = new Database();
        
        // read in communications
        db.readCommunications();
        
        // create ServerMain objct
        ServerMain m = new ServerMain();
        
        // miner
        String minerS = "healthchainminer";
        
        // check if genesis block exists, if not, create
        if(!db.genesisBlockExists()) {
            try {
                m.print("+---------------------------------------------+"+
                      "\n|     Initial HealthChain Server Instance     |"+
                      "\n+---------------------------------------------+");
                m.print("Creating the Genesis block. This may take a moment.");
                GenesisBlockTemplateGenerator.generate(db);
                m.print("Finished creating the genesis block.\n");
                
                m.print("Creating the miner.");
                miner = db.newMiner(minerS, minerS.toCharArray());
                m.print("Finished creating the miner.\n");
                
                m.print("Creating the healthchain.");
                m.createChain();
                m.print("Finished creating the healthchain.\n");
                
                m.print("----- Setup complete -----\n"
                        + "Server must restart to accept new configuration. "
                        + "Press enter to complete initialization.");
                CLIReader.pause();
                
            } catch (NoSuchAlgorithmException | ClassNotFoundException ex) {
                throw new RuntimeException("Failed to create the genesis block.", ex);
            }
         
        // login and start menu
        } else {
            m.print("+---------------------------------------------+"+
                  "\n|              Miner Auto-logon               |"+
                  "\n+---------------------------------------------+");
            m.print("Attempting to login to miner: "+minerS);
            miner = db.getMiner(minerS, minerS.toCharArray());
            if(miner != null) {
                m.print("Success! MinerID: "+miner.getID()+"\n");
                if(args == null || args.length == 0) m.menu(null);
                else 
                    try {
                        m.menu(Integer.parseInt(args[0]));
                    } catch (NumberFormatException ex){
                        m.menu(null);
                    }
            } else log.error("Failed to logon as miner "+minerS+"\n");
        }
        
    }
    
    /**
     * Returns the currently logged in {@link Miner}.
     * @return the currently logged in {@link Miner}
     */
    public static Miner getSystemMiner(){
        return miner;
    }
    
    ////////////////////////////////////////////////////////////////////////////
    //                           ENTER MENU SYSTEM                            //
    ////////////////////////////////////////////////////////////////////////////
    /**
     * Main menu.
     * @param initialOption the initial menu option selected
     * @throws SQLException {@link SQLException}
     * @throws IOException {@link IOException}
     * @throws InterruptedException {@link InterruptedException}
     */
    private void menu(Integer initialOption) throws SQLException, IOException, 
            InterruptedException {
        print("+---------------------------------------------+"+
            "\n|        Welcome to HealthChain Server        |"+
            "\n+---------------------------------------------+");
        // chain variables
        String chain = db.getBlockchainsList().get(0);
        int port = servers.getPortByChain().get(chain);
        Server server = servers.getServerByPort().get(port);
        boolean initial = true;
        
        // menu
        Integer i;
        while(true){
            boolean isActive = servers.getServerByPort().get(port).isActive();
            Menu m = new Menu("HealthChain Server Menu (type 'exit' to quit)");
            m.addMenuItem(1, "Server status");
            m.addMenuItem(2, ((isActive) ? "Stop" : "Start")+" server");
            m.addMenuItem(3, "Print chain");
            m.addMenuItem(4, "Smart contracts submenu");
            
            // if initial iteration and an initial option is present, use it
            if(initial && initialOption != null) {
                i = initialOption;
                initial = false;
                
            // else display the menu
            } else i = m.displayMenu();
            
            // process 
            if(i == null){
                // shut down servers
                servers.shutdown();
                
                // print message
                print("exited");
                print("");
                break;
                
            } else if(i == 1){
                print("\n-- Server status --");
                print("Name:Port    "+chain+":"+port);
                print("Status       "+((isActive) ? "Started" : "Stopped"));
                print("");
                
            } else if(i == 2){
                print("");
                
                // if active, ask before stopping
                if(isActive){
                    String d = CLIReader.read("Are you sure you want to stop "
                            + "the server? [y/n]").trim();

                    // if stop
                    if(d != null & d.length() > 0 && (d.charAt(0) == 'y' 
                            || d.charAt(0) == 'Y'))
                        server.stop();

                // else start
                } else server.start();
                print("");
                
            } else if(i == 3){
                print("");
                db.getBlockchain(chain).print();
                
            } else if(i == 4){
                print("");
                smartContractsMenu();
                
            }
        }   
    }
    
    ///// CHAINS /////
    /**
     * Create chain menu.
     * @throws SQLException {@link SQLException}
     * @throws IOException {@link IOException}
     */
    private void createChain() throws SQLException, IOException {
        // chain name
        String chain = null;
        while(true){
            chain = CLIReader.read("Chain name ["+DEFAULT_CHAIN+"]").trim();
            if(chain == null || chain.length() == 0) chain = DEFAULT_CHAIN;
            if(db.getBlockchain(chain) != null) 
                print("A chain with that name exists.");
            else break;
        }
        
        // miner URL
        String url = CLIReader.read("Miner URL ["+DEFAULT_URL+"]").trim();
        if(url == null || url.length() == 0) url = DEFAULT_URL;
        
        // miner port
        int port;
        String input = CLIReader.read("Port ["+DEFAULT_PORT+"]").trim();
        if(input == null || input.length() == 0) port = DEFAULT_PORT;
        else port = Integer.parseInt(input);
        
        // prefix
        String dp = DEFAULT_PREFIX;
        String p = CLIReader.read("Hex prefix ["+dp+"]").trim();
        if(p == null || p.length() == 0) p = dp;
        
        // generating chain
        print("Generating the chain");
        Blockchain b = db.newBlockchain(chain, p, url, port);
        
        // create miner connectoin and server
        miner.newConnection(b.getID(), url, port);
        print("");
    }
    
    ///// SMART CONTRACTS /////
    /**
     * Smart contract sub-menu.
     * @throws SQLException {@link SQLException}
     * @throws IOException {@link IOException}
     * @throws InterruptedException {@link InterruptedException}
     */
    private void smartContractsMenu() throws SQLException, IOException, 
            InterruptedException{
//        print("Miner submenu - "+miner.getName()+"\n");
//        Menu m = new Menu("Smart Contracts Menu (type 'exit' to quit)");
//        m.addMenuItem(1, "Create smart contract");
//        m.addMenuItem(2, "Execute smart contract");
//        Integer i;
//        while(true){
//            if((i = m.displayMenu()) == null){
//                print("exited");
//                print("");
//                break;
//                
//            } else if(i == 1){
//                print("");
//                smartContractCreate();
//                
//            } else if(i == 2){
//                print("");
                smartContractExecute();
//            }
//        }
    }
    
    /**
     * Creates a smart contract.
     * @throws SQLException {@link SQLException}
     * @throws IOException {@link IOException}
     */
    private void smartContractCreate() throws SQLException, 
            IOException{
        print("+--------------------------------------------+"+
            "\n|          Create a Smart Contract           |"+
            "\n+--------------------------------------------+");
        // select a chain
        long chainID = -1;
        List<String> c = db.getBlockchainsList();
        if(c == null || c.isEmpty()) print("No chains to list.");
        else {
            Menu m = new Menu("Select a chain (type 'exit' to quit)");
            int i=0;
            for(String s : c) m.addMenuItem(++i, s);
            Integer v = m.displayMenu();
            if(v != null) {
                String chain = c.get(v-1);
                chainID = db.getBlockchain(chain).getID();
            } else return;  // exit
        }
        
        // to 
        String to = CLIReader.read("To");
        if(to.equalsIgnoreCase("exit")) return;
        long toN;
        while(true){
            try {
                if(to == null || (to = to.trim()).length() == 0){
                    print("'To' must exist. Please enter a value for to.");
                    to = CLIReader.read("To");
                } else if(!db.getUserExists(chainID, (toN = Long.parseLong(to)))){
                    print("'To' is an invalid user. Please try again.");
                    to = CLIReader.read("To");
                } else {
                    break;
                }
            } catch(NumberFormatException ex){
                print("'To' is an invalid user. Please try again.");
                to = CLIReader.read("To");
            }
        }
        
        // date formatting
        DateFormat dfIn = new SimpleDateFormat("MM/dd/yyyy");
        DateFormat dfDB = new SimpleDateFormat("yyyy-MM-dd");
        
        // created date
        String createdDate = dfIn.format(new Date()); // formatted in SC
        
        // start date
        String startDate = CLIReader.read("Start date (MM/dd/yyyy) "
                + "[default is current date]");
        if(startDate.equalsIgnoreCase("exit")) return;
        while(true){
            if(startDate == null || (startDate = startDate.trim()).length() == 0){
                startDate = dfIn.format(new Date());
                break;
            } else {
                try {
                    dfDB.format(dfIn.parse(startDate)); // formatted in SC
                    break;
                } catch (ParseException ex) {
                    print("Invalid date. Please try again.");
                    startDate = CLIReader.read("Start date (MM/dd/yyyy) "
                            + "[default is current date]");
                }
            }
        }
        
        // expiration date
        String expDate = CLIReader.read("Expiration date (MM/dd/yyyy)");
        if(expDate.equalsIgnoreCase("exit")) return;
        while(true){
            if(expDate == null || (expDate = expDate.trim()).length() == 0){
                print("Invalid date. Please try again.");
                    expDate = CLIReader.read("Expiration date (MM/dd/yyyy)");
            } else {
                try {
                    dfDB.format(dfIn.parse(expDate)); // formatted in SC
                    break;
                } catch (ParseException ex) {
                    print("Invalid date. Please try again.");
                    expDate = CLIReader.read("Expiration date (MM/dd/yyyy)");
                }
            }
        }
        
        // create smart contract
        SmartContractData scd = new SmartContractData(chainID, toN);
        SmartContract sc = scd.addSmartContract(to, ""+miner.getID(), 
                ""+miner.getID(), miner.getName(), createdDate, startDate, 
                expDate, "", STATUS.PENDING_DELEGATOR_ACTION);
        
        // save communication in database
        ServerMain.getCommunications().addNew(""+chainID, to, ""+miner.getID(), 
                COMM_TYPE.SMART_CONTRACT, scd.encryptSign(sc).toBytes());
        
        // print message
        print("Smart contract successfully created.\n");
    }
    
    /**
     * Executes a smart contract.
     * @throws SQLException {@link SQLException}
     * @throws IOException {@link IOException}
     */
    private void smartContractExecute() throws SQLException, IOException{
        // list active smart contracts
        List<Map.Entry<SmartContract, Long>> scs = 
                db.readActiveSmartContracts();
        if(scs == null || scs.isEmpty()) print("No active smart contracts "
                + "to list.");
        else {
            Menu m = new Menu("Select a smart contract to execute "
                    + "(type 'exit' to quit)");
            int i=0;
            for(Map.Entry<SmartContract, Long> scp : scs)
                m.addMenuItem(++i, "User: "+scp.getKey().getDelegatorID());
            Integer v = m.displayMenu();
            if(v != null) {
                Map.Entry<SmartContract, Long> e = scs.get(v-1);
                SmartContract sc = e.getKey();
                long chainID = e.getValue();
                sc.execute(""+chainID);
                
            }
            print("");
        }
    }
    
    ////////////////////////////////////////////////////////////////////////////
    //                         STATIC GETTERS/SETTERS                         //
    ////////////////////////////////////////////////////////////////////////////
    /**
     * Returns the {@link CommunicationsAggregateIndex} object.
     * @return the {@link CommunicationsAggregateIndex} object
     */
    public synchronized static CommunicationsAggregateIndex getCommunications(){
        return comms;
    }
    
    /**
     * Creates a new {@link Server} instance.
     * @param chain chain name
     * @param port  port number
     * @return the new {@link Server} instance
     */
    public synchronized static Server createServer(String chain, int port){
        return servers.createServer(chain, port);
    }
    
    /**
     * Returns the {@link Servers} object.
     * @return the {@link Servers} object
     */
    public synchronized static Servers getServers(){
        return servers;
    }
    
    ////////////////////////////////////////////////////////////////////////////
    //                                SETTERS                                 //
    ////////////////////////////////////////////////////////////////////////////
    /**
     * Shuts down and closes any {@link Blockchain} associates streams and
     * servers.
     * @throws IOException {@link IOException}
     * @throws InterruptedException {@link InterruptedException}
     */
    public void shutdown() throws IOException, InterruptedException{
        servers.shutdown();
    }
    
    ////////////////////////////////////////////////////////////////////////////
    //                            PRINTER METHODS                             //
    ////////////////////////////////////////////////////////////////////////////
    /**
     * Prints an error message.
     * @param message error message to print
     */
    private void error(String message){
        log.error(message, 4);
    }
    
    /**
     * Prints to {@link System#out}.
     * @param message info message to print
     */
    private void print(String message){
        System.out.println(message);
    }
}
