# Supplementary material for: A Blockchain Framework for Patient-Centered Health Records and Exchange (HealthChain): Evaluation and Proof-of-Concept Study
Source: J Med Internet Res. 2019 Aug 31;21(8):e13592. doi: 10.2196/13592 (PMC6743266; doi:10.2196/13592)
Supplement: Multimedia Appendix 3 [file jmir_v21i8e13592_app3.zip › HealthChainServer/src/edu/ecu/hsim/ray/healthchain/main/ServerMainFull.java]

/*
 * Copyright (c) 2018 Ray Hylock
 * Department of Health Services and Information Management
 * College of Allied Health Sciences
 * East Carolina University
 *
 * Licensed under the Apache License, Version 2.0 (the "License");
 * you may not use this file except in compliance with the License.
 * You may obtain a copy of the License at
 *
 *      http://www.apache.org/licenses/LICENSE-2.0
 *
 * Unless required by applicable law or agreed to in writing, software
 * distributed under the License is distributed on an "AS IS" BASIS,
 * WITHOUT WARRANTIES OR CONDITIONS OF ANY KIND, either express or implied.
 * See the License for the specific language governing permissions and
 * limitations under the License.
 */
package edu.ecu.hsim.ray.healthchain.main;

import edu.ecu.hsim.ray.healthchain.Blockchain;
import edu.ecu.hsim.ray.healthchain.GenesisBlockTemplateGenerator;
import edu.ecu.hsim.ray.healthchain.database.Database;
import edu.ecu.hsim.ray.healthchain.database.DatabaseConnection;
import edu.ecu.hsim.ray.healthchain.miner.Miner;
import edu.ecu.hsim.ray.healthchain.node.Node;
import edu.ecu.hsim.ray.healthchain.server.Server;
import edu.ecu.hsim.ray.healthchain.server.Servers;
import edu.ecu.hsim.ray.cli.menu.Menu;
import edu.ecu.hsim.ray.cli.reader.CLIReader;
import static edu.ecu.hsim.ray.constants.Constants.APP_LOG_LEVEL;
import static edu.ecu.hsim.ray.constants.Constants.DEFAULT_CHAIN;
import static edu.ecu.hsim.ray.constants.Constants.DEFAULT_PORT;
import static edu.ecu.hsim.ray.constants.Constants.DEFAULT_PREFIX;
import static edu.ecu.hsim.ray.constants.Constants.DEFAULT_URL;
import edu.ecu.hsim.ray.healthchain.communications.Communication.COMM_TYPE;
import edu.ecu.hsim.ray.healthchain.communications.CommunicationsAggregateIndex;
import edu.ecu.hsim.ray.healthchain.smartcontracts.SmartContract;
import edu.ecu.hsim.ray.healthchain.smartcontracts.SmartContract.STATUS;
import edu.ecu.hsim.ray.healthchain.smartcontracts.SmartContractData;
import edu.ecu.hsim.ray.logger.Logger;
import static edu.ecu.hsim.ray.logger.Logger.SUPPRESS_PREFIX.TRUE;
import java.io.IOException;
import java.security.NoSuchAlgorithmException;
import java.sql.SQLException;
import java.text.DateFormat;
import java.text.ParseException;
import java.text.SimpleDateFormat;
import java.util.Date;
import java.util.HashMap;
import java.util.List;
import java.util.Map;
import org.apache.logging.log4j.Level;
import org.apache.logging.log4j.status.StatusLogger;

/**
 * 
 * This can be ignored. It has more functionality that {@link ServerMain}, but
 * not of it is working.
 * 
 * @author Ray Hylock
 */
public class ServerMainFull {
    private static final Servers servers = new Servers();
    private static final CommunicationsAggregateIndex comms = 
            new CommunicationsAggregateIndex();
    private static Database db;
    private static Miner miner;
    
    // global variables
    public static final Logger log = new Logger(APP_LOG_LEVEL, TRUE);
    
    ////////////////////////////////////////////////////////////////////////////
    //                              MAIN METHOD                               //
    ////////////////////////////////////////////////////////////////////////////
    /**
     * Main method for the HealthChain server instance.
     * @param args arguments
     * @throws SQLException {@link SQLException}
     * @throws IOException {@link IOException}
     * @throws InterruptedException {@link InterruptedException}
     */
    @SuppressWarnings("ResultOfObjectAllocationIgnored")
    public static void main(String[] args) throws SQLException, IOException, 
            InterruptedException {
        // turn on status logger to suppress no config file 'error'
        StatusLogger.getLogger().setLevel(Level.OFF);
        
        // instantiate database
        if(!DatabaseConnection.getSuccess())
            throw new RuntimeException("Failed to connect to the databse.",
                    DatabaseConnection.getException());
        db = new Database();
        
        // read in communications
        db.readCommunications();
        
        // create ServerMain objct
        ServerMainFull m = new ServerMainFull();
        
        // check if genesis block exists, if not, create
        if(!db.genesisBlockExists()) {
            try {
                m.print("+---------------------------------------------+"+
                      "\n|     Initial HealthChain Server Instance     |"+
                      "\n+---------------------------------------------+");
                m.print("Creating the Genesis block. This may take a moment.");
                GenesisBlockTemplateGenerator.generate(db);
                m.print("Finished creating the genesis block.\n");
                
                m.print("Creating the miner.");
                GenesisBlockTemplateGenerator.generate(db);
                miner = db.newMiner("healthchainminer", "healthchainminer".toCharArray());
                m.print("Finished creating the miner.\n");
                
                m.print("Creating the miner.");
                
                m.print("Finished creating the miner.\n");
                
            } catch (NoSuchAlgorithmException | ClassNotFoundException ex) {
                throw new RuntimeException("Failed to create the genesis block.", ex);
            }
        }
        
        // start menu
        m.menu();
    }
    
    /**
     * Returns the currently logged in {@link Miner}.
     * @return the currently logged in {@link Miner}
     */
    public static Miner getSystemMiner(){
        return miner;
    }
    
    ////////////////////////////////////////////////////////////////////////////
    //                           ENTER MENU SYSTEM                            //
    ////////////////////////////////////////////////////////////////////////////
    /**
     * Main menu.
     * @throws SQLException {@link SQLException}
     * @throws IOException {@link IOException}
     * @throws InterruptedException {@link InterruptedException}
     */
    private void menu() throws SQLException, IOException, InterruptedException {
        print("+---------------------------------------------+"+
            "\n|        Welcome to HealthChain Server        |"+
            "\n+---------------------------------------------+");
        /*Menu m = new Menu("HealthChain Menu (type 'exit' to quit)");
        m.addMenuItem(1, "Miner menu");
        m.addMenuItem(2, "Node menu");
        Integer i;
        while(true){
            if((i = m.displayMenu()) == null){
                print("exited");
                shutdown();
                print("");
                break;
                
            } else if(i == 1){
                print("");*/
                minerMenu();
                shutdown(); // remove this for full menu
                
            /*} else if(i == 2){
                print("");
                nodeMenu();
            }
        }*/
    }
    
    ////////////////////////////////////////////////////////////////////////////
    //                           MINER MENU SYSTEM                            //
    ////////////////////////////////////////////////////////////////////////////
    /**
     * Miner main menu.
     * @throws SQLException {@link SQLException}
     * @throws IOException {@link IOException}
     * @throws InterruptedException {@link InterruptedException}
     */
    private void minerMenu() throws SQLException, IOException, 
            InterruptedException{
        /*print("+---------------------------------------------+"+
            "\n|      Welcome to HealthChain Miner Menu      |"+
            "\n+---------------------------------------------+");*/
        Menu m = new Menu("HealthChain Miner Menu (type 'exit' to quit)");
        m.addMenuItem(1, "Login to miner");
        m.addMenuItem(2, "Create miner");
        Integer i;
        while(true){
            if((i = m.displayMenu()) == null){
                print("exited");
                print("");
                break;
                
            } else if(i == 1){
                print("");
                minerLogin();
                
            } else if(i == 2){
                print("");
                minerCreate();
            }
        }
    }
    
    /**
     * Miner login menu.
     * @throws SQLException {@link SQLException}
     * @throws IOException {@link IOException}
     * @throws InterruptedException {@link InterruptedException}
     */
    private void minerLogin() throws SQLException, IOException, 
            InterruptedException{
        /*String name = CLIReader.read("Miner name").trim();
        char[] pass = CLIReader.password("Password");*/
        
        
        
        String name = "miner1";
        char[] pass = name.toCharArray();
        
        
        
        
        miner = db.getMiner(name, pass);
        if(miner == null) print("Login failed.\n");
        else {
            // initialize block data - post miner
//            DatabaseConnection.initializeBlockData();
            
            // miner submenu
            minerSubmenu();
        }
    }
    
    /**
     * Create miner menu.
     * @throws SQLException {@link SQLException}
     * @throws IOException {@link IOException}
     * @throws InterruptedException {@link InterruptedException}
     */
    private void minerCreate() throws SQLException, IOException, 
            InterruptedException{
        String name = CLIReader.read("Miner name").trim();
        if(db.getMinerExists(name)) print("Miner name already exists.\n");
        else {
            char[] pass, pasr;
            while(true){
                pass = CLIReader.password("Enter password");
                pasr = CLIReader.password("Re-enter password");
                if(java.util.Arrays.equals(pass, pasr)) break;
                else print("Password do not match. Try again.\n");
            }
            miner = db.newMiner(name, pass);
            
            // initialize block data - post miner
//            DatabaseConnection.initializeBlockData();
            
            // miner submenu
            minerSubmenu();
        }
    }
    
    
    private void minerDelete(){
        
    }
    
    ///// MINER SUBMENU /////
    /**
     * Miner sub-menu (successful login).
     * @throws SQLException {@link SQLException}
     * @throws IOException {@link IOException}
     * @throws InterruptedException {@link InterruptedException}
     */
    private void minerSubmenu() throws SQLException, IOException, 
            InterruptedException{
        
        // menu
        print("Miner submenu - "+miner.getName()+"\n");
        Menu m = new Menu("HealthChain Miner Menu (type 'exit' to quit)");
        m.addMenuItem(1, "Server options");
        m.addMenuItem(2, "Smart contracts");
        m.addMenuItem(3, "HealthChain options");
        m.addMenuItem(4, "Delete miner");
        Integer i;
        while(true){
            if((i = m.displayMenu()) == null){
                // print message
                print("exited");
                print("");
                break;
                
            } else if(i == 1){
                print("");
                serverOptions();
                
            } else if(i == 2){
                print("");
                smartContractsMenu();
                
            } else if(i == 3){
                print("");
                healthchainOptions();
                
            } else if(i == 4){
                print("");
                minerDelete();
            }
        }
    }
    
    ///// SERVER OPTIONS /////
    /**
     * Start server menu.
     * @throws IOException {@link IOException}
     * @throws InterruptedException {@link InterruptedException}
     */
    @SuppressWarnings("empty-statement")
    private void serverOptions() throws IOException, InterruptedException {
        print("+--------------------------------------------+"+
            "\n|         HealthChain Server Options         |"+
            "\n+--------------------------------------------+");
        
        List<Integer> ports = servers.getPorts();
        if(ports == null || ports.isEmpty()) print("No servers to list.");
        else {
            Menu m = new Menu("Select a server - grouped by port (type 'exit' to quit)");
            int i=0;
            StringBuilder sb = new StringBuilder();
            HashMap<Integer, Server> serverByPort = servers.getServerByPort();
            HashMap<Integer, List<String>> chainsByPort = servers.getChainsByPort();
            
            // constructu menu
            for(Integer p : ports){
                sb.setLength(0); // clear
                boolean isActive = serverByPort.get(p).isActive();
                sb.append(((isActive) ? "Active" : "Inactive")).append("\t");
                sb.append(p).append("\t");
                List<String> chains = chainsByPort.get(p);
                for(String chain : chains) sb.append(chain).append(",");
                sb.setLength(sb.length()-1);
                m.addMenuItem(++i, sb.toString());
            }
            
            // display menu and capture input
            Integer v = m.displayMenu();
            if(v != null) {
                int p = ports.get(i-1);
                Server s = serverByPort.get(p);
                
                // if active, ask before stopping
                if(s.isActive()){
                    String d = CLIReader.read("Are you sure you want to stop "
                            + "the server running on port "+p+"? [y/n]").trim();
                    
                    // if stop
                    if(d != null & d.length() > 0 && (d.charAt(0) == 'y' 
                            || d.charAt(0) == 'Y'))
                        s.stop();
                    
                // else start
                } else s.start();
            }
            print("");
        }
    }
    
    ///// SMART CONTRACTS /////
    /**
     * Smart contract sub-menu.
     * @throws SQLException {@link SQLException}
     * @throws IOException {@link IOException}
     * @throws InterruptedException {@link InterruptedException}
     */
    private void smartContractsMenu() throws SQLException, IOException, 
            InterruptedException{
        print("Miner submenu - "+miner.getName()+"\n");
        Menu m = new Menu("Smart Contracts Menu (type 'exit' to quit)");
        m.addMenuItem(1, "Create smart contract");
        m.addMenuItem(2, "Execute smart contract");
        Integer i;
        while(true){
            if((i = m.displayMenu()) == null){
                print("exited");
                print("");
                break;
                
            } else if(i == 1){
                print("");
                smartContractCreate();
                
            } else if(i == 2){
                print("");
                smartContractExecute();
            }
        }
    }
    
    
    
    
    /**
     * Creates a smart contract.
     * @throws SQLException {@link SQLException}
     * @throws IOException {@link IOException}
     */
    private void smartContractCreate() throws SQLException, 
            IOException{
        print("+--------------------------------------------+"+
            "\n|          Create a Smart Contract           |"+
            "\n+--------------------------------------------+");
        // select a chain
        long chainID = -1;
        List<String> c = db.getBlockchainsList();
        if(c == null || c.isEmpty()) print("No chains to list.");
        else {
            Menu m = new Menu("Select a chain (type 'exit' to quit)");
            int i=0;
            for(String s : c) m.addMenuItem(++i, s);
            Integer v = m.displayMenu();
            if(v != null) {
                String chain = c.get(v-1);
                chainID = db.getBlockchain(chain).getID();
            } else return;  // exit
        }
        
        // to 
        String to = CLIReader.read("To");
        if(to.equalsIgnoreCase("exit")) return;
        long toN;
        while(true){
            try {
                if(to == null || (to = to.trim()).length() == 0){
                    print("'To' must exist. Please enter a value for to.");
                    to = CLIReader.read("To");
                } else if(!db.getUserExists(chainID, (toN = Long.parseLong(to)))){
                    print("'To' is an invalid user. Please try again.");
                    to = CLIReader.read("To");
                } else {
                    break;
                }
            } catch(NumberFormatException ex){
                print("'To' is an invalid user. Please try again.");
                to = CLIReader.read("To");
            }
        }
        
        // date formatting
        DateFormat dfIn = new SimpleDateFormat("MM/dd/yyyy");
        DateFormat dfDB = new SimpleDateFormat("yyyy-MM-dd");
        
        // created date
        String createdDate = dfIn.format(new Date()); // formatted in SC
        
        // start date
        String startDate = CLIReader.read("Start date (MM/dd/yyyy) "
                + "[default is current date]");
        if(startDate.equalsIgnoreCase("exit")) return;
        while(true){
            if(startDate == null || (startDate = startDate.trim()).length() == 0){
                startDate = dfIn.format(new Date());
                break;
            } else {
                try {
                    dfDB.format(dfIn.parse(startDate)); // formatted in SC
                    break;
                } catch (ParseException ex) {
                    print("Invalid date. Please try again.");
                    startDate = CLIReader.read("Start date (MM/dd/yyyy) "
                            + "[default is current date]");
                }
            }
        }
        
        // expiration date
        String expDate = CLIReader.read("Expiration date (MM/dd/yyyy)");
        if(expDate.equalsIgnoreCase("exit")) return;
        while(true){
            if(expDate == null || (expDate = expDate.trim()).length() == 0){
                print("Invalid date. Please try again.");
                    expDate = CLIReader.read("Expiration date (MM/dd/yyyy)");
            } else {
                try {
                    dfDB.format(dfIn.parse(expDate)); // formatted in SC
                    break;
                } catch (ParseException ex) {
                    print("Invalid date. Please try again.");
                    expDate = CLIReader.read("Expiration date (MM/dd/yyyy)");
                }
            }
        }
        
        // create smart contract
        SmartContractData scd = new SmartContractData(chainID, toN);
        SmartContract sc = scd.addSmartContract(to, ""+miner.getID(), 
                ""+miner.getID(), miner.getName(), createdDate, startDate, 
                expDate, "", STATUS.PENDING_DELEGATOR_ACTION);
        
        // save communication in database
        ServerMainFull.getCommunications().addNew(""+chainID, to, ""+miner.getID(), 
                COMM_TYPE.SMART_CONTRACT, scd.encryptSign(sc).toBytes());
        
        // print message
        print("Smart contract successfully created.\n");
    }
    
    /**
     * Executes a smart contract.
     * @throws SQLException {@link SQLException}
     * @throws IOException {@link IOException}
     */
    private void smartContractExecute() throws SQLException, IOException{
        // list active smart contracts
        List<Map.Entry<SmartContract, Long>> scs = 
                db.readActiveSmartContracts();
        if(scs == null || scs.isEmpty()) print("No active smart contracts "
                + "to list.");
        else {
            Menu m = new Menu("Select a smart contract to execute "
                    + "(type 'exit' to quit)");
            int i=0;
            for(Map.Entry<SmartContract, Long> scp : scs) {
                m.addMenuItem(++i, "User: "+scp.getKey().getDelegatorID());
            }
            Integer v = m.displayMenu();
            if(v != null) {
                Map.Entry<SmartContract, Long> e = scs.get(v-1);
                SmartContract sc = e.getKey();
                long chainID = e.getValue();
                sc.execute(""+chainID);
                
            }
            print("");
        }
    }


    
    
    ///// CHAINS /////
    /**
     * HealthChains sub-menu.
     * @throws SQLException {@link SQLException}
     * @throws IOException {@link IOException}
     * @throws InterruptedException {@link InterruptedException}
     */
    private void healthchainOptions() throws SQLException, 
            IOException, InterruptedException{
        print("Miner submenu - "+miner.getName()+"\n");
        Menu m = new Menu("HealthChain Options Menu (type 'exit' to quit)");
        m.addMenuItem(1, "List chains");
        m.addMenuItem(2, "Print chain");
        m.addMenuItem(3, "Create chain");
        m.addMenuItem(4, "Import chain");
        m.addMenuItem(5, "Delete chain");
        Integer i;
        while(true){
            if((i = m.displayMenu()) == null){
                print("exited");
                print("");
                break;
                
            } else if(i == 1){
                print("");
                listChains();
                
            } else if(i == 2){
                print("");
                printChain();
                
            } else if(i == 3){
                print("");
                createChain();
                
            } else if(i == 4){
                print("");
                importChain();
                
            } else if(i == 5){
                print("");
                deleteChain();
            }
        }
    }
    
    /**
     * Create chain menu.
     * @throws SQLException {@link SQLException}
     * @throws IOException {@link IOException}
     */
    private void createChain() throws SQLException, IOException {
        print("+--------------------------------------------+"+
            "\n|            Create a HealthChain            |"+
            "\n+--------------------------------------------+");
        // chain name
        String chain = null;
        while(true){
            chain = CLIReader.read("Chain name ["+DEFAULT_CHAIN+"]").trim();
            if(chain == null || chain.length() == 0) chain = DEFAULT_CHAIN;
            if(db.getBlockchain(chain) != null) 
                print("A chain with that name exists.");
            else break;
        }
        
        // miner URL
        String url = CLIReader.read("Miner URL ["+DEFAULT_URL+"]").trim();
        if(url == null || url.length() == 0) url = DEFAULT_URL;
        
        // miner port
        int port;
        String input = CLIReader.read("Port ["+DEFAULT_PORT+"]").trim();
        if(input == null || input.length() == 0) port = DEFAULT_PORT;
        else port = Integer.parseInt(input);
        
        // prefix
        String dp = DEFAULT_PREFIX;
        String p = CLIReader.read("Hex prefix ["+dp+"]").trim();
        if(p == null || p.length() == 0) p = dp;
        
        // generating chain
        print("Generating the chain");
        Blockchain b = db.newBlockchain(chain, p, url, port);
        
        // create miner connectoin and server
        miner.newConnection(b.getID(), url, port);
        print("");
    }
    
    /**
     * Delete chain menu.
     * @throws SQLException {@link SQLException}
     * @throws IOException {@link IOException}
     */
    private void deleteChain() throws SQLException, IOException {
        List<String> c = db.getBlockchainsList();
        if(c == null || c.isEmpty()) print("No chains to list.");
        else {
            Menu m = new Menu("Select a chain to delete (type 'exit' to quit)");
            int i=0;
            for(String s : c) m.addMenuItem(++i, s);
            Integer v = m.displayMenu();
            if(v != null) {
                String chain = c.get(v-1);
                String d = CLIReader.read("Are you sure you want to permanently "
                        + "delete "+chain+"? [y/n]").trim();
                if(d != null & d.length() > 0 && (d.charAt(0) == 'y' 
                        || d.charAt(0) == 'Y')){
                    print("Deleting chain "+chain);
                    
                    // get chain
                    Blockchain bc = db.getBlockchain(chain);
                    
                    // remove from servers
                    servers.removeBlockchain(chain);
                    
                    // remove from database
                    db.deleteChain(bc.getID());
                }
            }
            print("");
        }
    }
    
    
    private void importChain(){
        
    }
    
    /**
     * List chains menu.
     * @throws SQLException {@link SQLException}
     */
    private void listChains() throws SQLException{
        // non-interactive, just lists available chains
        List<String> c = db.getBlockchainsList();
        if(c == null || c.isEmpty()) print("No chains to list.");
        else {
            print("Available Chains");
            print("----------------");
            for(String s : c) print(s);
        }
        print("");
    }
    
    /**
     * Print chain menu.
     * @throws SQLException {@link SQLException}
     */
    private void printChain() throws SQLException {
        List<String> c = db.getBlockchainsList();
        if(c == null || c.isEmpty()) print("No chains to list.");
        else {
            Menu m = new Menu("Select a chain to print (type 'exit' to quit)");
            int i=0;
            for(String s : c) m.addMenuItem(++i, s);
            Integer v = m.displayMenu();
            if(v != null) {
                String chain = c.get(v-1);
                db.getBlockchain(chain).print();
            }
            print("");
        }
    }
    
    ////////////////////////////////////////////////////////////////////////////
    //                            NODE MENU SYSTEM                            //
    // This is just sketched out here as we haven't implemented nodes yet.    //
    ////////////////////////////////////////////////////////////////////////////
    /**
     * Node main menu.
     * @throws SQLException {@link SQLException}
     */
    private void nodeMenu() throws SQLException{
        print("+---------------------------------------------+"+
            "\n|      Welcome to HealthChain Node Menu       |"+
            "\n+---------------------------------------------+");
        Menu m = new Menu("HealthChain Node Menu (type 'exit' to quit)");
        m.addMenuItem(1, "Login to node");
        m.addMenuItem(2, "Create node");
        Integer i;
        while(true){
            if((i = m.displayMenu()) == null){
                print("exited");
                break;
                
            } else if(i == 1){
                print("");
                nodeLogin();
                
            } else if(i == 2){
                print("");
                nodeCreate();
            }
        }
    }
    
    /**
     * Node login menu.
     */
    private void nodeLogin(){
        String name = CLIReader.read("Node name").trim();
        char[] pass = CLIReader.password("Password");
        Node n = db.getNode(name, pass);
        if(n == null) print("Login failed.\n");
        else nodeSubmenu(n);
    }
    
    /**
     * Create node menu.
     * @throws SQLException {@link SQLException}
     */
    private void nodeCreate() throws SQLException{
        String name = CLIReader.read("Node name").trim();
        if(db.getMinerExists(name)) print("Node name already exists.\n");
        else {
            char[] pass, pasr;
            while(true){
                pass = CLIReader.password("Enter password");
                pasr = CLIReader.password("Re-enter password");
                if(java.util.Arrays.equals(pass, pasr)) break;
                else print("Password do not match. Try again.\n");
            }
            Node n = db.getNode(name, pass);
            nodeSubmenu(n);
        }
    }
    
    
    /**
     * Node sub-menu (successful login).
     * @param n signed in {@link Node}
     */
    private void nodeSubmenu(Node n){
        // server options
        // list chains
        // import chain
        // delete chain
        // delete node
    }   
    
    ////////////////////////////////////////////////////////////////////////////
    //                         STATIC GETTERS/SETTERS                         //
    ////////////////////////////////////////////////////////////////////////////
    /**
     * Returns the {@link CommunicationsAggregateIndex} object.
     * @return the {@link CommunicationsAggregateIndex} object
     */
    public synchronized static CommunicationsAggregateIndex getCommunications(){
        return comms;
    }
    
    /**
     * Creates a new {@link Server} instance.
     * @param chain chain name
     * @param port  port number
     * @return the new {@link Server} instance
     */
    public synchronized static Server createServer(String chain, int port){
        return servers.createServer(chain, port);
    }
    
    /**
     * Returns the {@link Servers} object.
     * @return the {@link Servers} object
     */
    public synchronized static Servers getServers(){
        return servers;
    }
    
    ////////////////////////////////////////////////////////////////////////////
    //                                SETTERS                                 //
    ////////////////////////////////////////////////////////////////////////////
    /**
     * Shuts down and closes any {@link Blockchain} associates streams and
     * servers.
     * @throws IOException {@link IOException}
     * @throws InterruptedException {@link InterruptedException}
     */
    public void shutdown() throws IOException, InterruptedException{
        servers.shutdown();
    }
    
    ////////////////////////////////////////////////////////////////////////////
    //                            PRINTER METHODS                             //
    ////////////////////////////////////////////////////////////////////////////
    /**
     * Prints an error message.
     * @param message error message to print
     */
    private void error(String message){
        log.error(message, 4);
    }
    
    /**
     * Prints to {@link System#out}.
     * @param message info message to print
     */
    private void print(String message){
        System.out.println(message);
    }
}
