# Supplementary material for: A Blockchain Framework for Patient-Centered Health Records and Exchange (HealthChain): Evaluation and Proof-of-Concept Study
Source: J Med Internet Res. 2019 Aug 31;21(8):e13592. doi: 10.2196/13592 (PMC6743266; doi:10.2196/13592)
Supplement: Multimedia Appendix 3 [file jmir_v21i8e13592_app3.zip › HealthChainServer/src/edu/ecu/hsim/ray/healthchain/miner/Miner.java]

/*
 * Copyright (c) 2018 Ray Hylock
 * Department of Health Services and Information Management
 * College of Allied Health Sciences
 * East Carolina University
 *
 * Licensed under the Apache License, Version 2.0 (the "License");
 * you may not use this file except in compliance with the License.
 * You may obtain a copy of the License at
 *
 *      http://www.apache.org/licenses/LICENSE-2.0
 *
 * Unless required by applicable law or agreed to in writing, software
 * distributed under the License is distributed on an "AS IS" BASIS,
 * WITHOUT WARRANTIES OR CONDITIONS OF ANY KIND, either express or implied.
 * See the License for the specific language governing permissions and
 * limitations under the License.
 */
package edu.ecu.hsim.ray.healthchain.miner;

import edu.ecu.hsim.ray.healthchain.aes.AESRandom;
import edu.ecu.hsim.ray.healthchain.Blockchain;
import edu.ecu.hsim.ray.healthchain.database.Database;
import edu.ecu.hsim.ray.healthchain.main.ServerMain;
import edu.ecu.hsim.ray.healthchain.server.Server;
import edu.ecu.hsim.ray.chameleonhash.PublicCoinHash;
import edu.ecu.hsim.ray.healthchain.aes.SymmetricKeyPropertiesRandom;
import edu.ecu.hsim.ray.proxyreencryption.AFGH;
import edu.ecu.hsim.ray.proxyreencryption.Keys;
import edu.ecu.hsim.ray.proxyreencryption.Message;
import edu.ecu.hsim.ray.proxyreencryption.ProxyReEncryption;
import edu.ecu.hsim.ray.proxyreencryption.ProxyReEncryption.STORAGE;
import java.security.InvalidAlgorithmParameterException;
import java.security.InvalidKeyException;
import java.security.NoSuchAlgorithmException;
import java.security.spec.InvalidKeySpecException;
import java.security.spec.InvalidParameterSpecException;
import java.sql.SQLException;
import java.util.HashMap;
import java.util.Random;
import java.util.logging.Level;
import java.util.logging.Logger;
import javax.crypto.NoSuchPaddingException;

/**
 * A miner class. This contains all information necessary to create, read, and
 * modify miners and connections. Cryptographic functions such as signing,
 * encrypting, and decrypting data, are performed in the inner-class
 * {@link Connection}.
 * @author Ray Hylock
 */
public class Miner {
    // variables
    private final Database db;
    private final long id;
    private final String name;
    private byte[] hash, salt; // if login
    private boolean canLogin;
    private final HashMap<Long, Connection> connections;
    private final HashMap<String, Connection> connectionsName;
    
    /**
     * Constructs a new {@link Miner} from an existing source.
     * @param id   miner ID
     * @param name miner name
     */
    protected Miner(long id, String name) {
        db = new Database();
        this.connections = new HashMap<>();
        this.connectionsName = new HashMap<>();
        this.id = id;
        this.name = name;
        canLogin = false;
    }
    
    /**
     * Constructs a new {@link Miner} with login capabilities.
     * @param name     miner name
     * @param password miner password
     * @throws SQLException {@link SQLException}
     */
    @SuppressWarnings("LeakingThisInConstructor")
    protected Miner(String name, char[] password) throws SQLException {
        db = new Database();
        this.connections = new HashMap<>();
        this.connectionsName = new HashMap<>();
        this.id = new Random().nextLong();
        this.name = name;
        this.salt = db.randomSalt();
        this.hash = passwordHash(password);
        canLogin = true;
        db.insertMiner(this);
    }
    
    ////////////////////////////////////////////////////////////////////////////
    //                                SETTERS                                 //
    ////////////////////////////////////////////////////////////////////////////
    /**
     * Adds an existing public key only {@link Connection}.
     * @param chainID chain ID
     * @param URL     URL
     * @param port    port number
     * @param prePK   PRE public key
     * @return the new {@link Connection}
     */
    public Connection addConnection(long chainID, String URL, int port, 
            byte[] prePK){
        Connection c = new Connection(this, chainID, URL, port, prePK);
        connections.put(chainID, c);
        connectionsName.put(db.getBlockchain(chainID).getName(), c);
        Server s = ServerMain.createServer(db.getBlockchain(chainID).getName(), 
                port);
        s.assignMiner(this);
        return c;
    }
    
    /**
     * Adds an existing public key only {@link Connection}.
     * @param chainID     chain ID
     * @param URL         URL
     * @param port        port number
     * @param prePK       PRE public key
     * @param preSK       PRE secret key
     * @param symKeyProps {@link SymmetricKeyPropertiesRandom} as JSON bytes
     * @return the new {@link Connection}
     */
    public Connection addConnection(long chainID, String URL, int port, 
            byte[] prePK, byte[] preSK, byte[] symKeyProps){
        Connection c = new Connection(this, chainID, URL, port, prePK, preSK, 
                symKeyProps);
        connections.put(chainID, c);
        connectionsName.put(db.getBlockchain(chainID).getName(), c);
        Server s = ServerMain.createServer(db.getBlockchain(chainID).getName(), 
                port);
        s.assignMiner(this);
        return c;
    }
    
    /**
     * Creates a new {@link Connection} and instantiate new {@link Keys}.
     * @param chainID chain ID
     * @param URL     URL
     * @param port    port number
     * @return the new {@link Connection}
     * @throws SQLException {@link SQLException}
     */
    public Connection newConnection(long chainID, String URL, int port) 
            throws SQLException{
        return newConnection(db.getBlockchain(chainID), URL, port);
    }
    
    /**
     * Creates a new {@link Connection} and instantiate new {@link Keys}.
     * @param chain {@link Blockchain}
     * @param URL   URL
     * @param port  port number
     * @return the new {@link Connection}
     * @throws SQLException {@link SQLException}
     */
    public Connection newConnection(Blockchain chain, String URL, int port) 
            throws SQLException{
        Connection c = new Connection(this, chain, URL, port);
        connections.put(chain.getID(), c);
        connectionsName.put(chain.getName(), c);
        Server s = ServerMain.createServer(chain.getName(), port);
        s.assignMiner(this);
        db.insertMinerConnection(this, c);
        return c;
    }
    
    /**
     * Sets the login hash and salt.
     * @param hash hash
     * @param salt salt
     */
    public void setLogin(byte[] hash, byte[] salt){
        this.hash = hash;
        this.salt = salt;
        canLogin = true;
    }
    
    ////////////////////////////////////////////////////////////////////////////
    //                                GETTERS                                 //
    ////////////////////////////////////////////////////////////////////////////
    /**
     * Returns {@code true} if can login, {@code false} otherwise.
     * @return {@code true} if can login, {@code false} otherwise
     */
    public boolean canLogin(){
        return canLogin;
    }
    
    /**
     * Returns the {@link Connection} for the given {@code chainID}.
     * @param chainID chain ID
     * @return the {@link Connection} for the given {@code chainID}
     */
    public Connection getConnection(long chainID){
        return connections.get(chainID);
    }
    
    /**
     * Returns the {@link Connection} for the given {@code chain} name.
     * @param chain chain name
     * @return the {@link Connection} for the given {@code chain} name
     */
    public Connection getConnection(String chain){
        return connectionsName.get(chain);
    }
    
    /**
     * Returns the login hash.
     * @return the login hash
     */
    public byte[] getHash(){
        return hash;
    }
    
    /**
     * Returns the ID.
     * @return the ID
     */
    public long getID(){
        return id;
    }
    
    /**
     * Returns the name.
     * @return the name
     */
    public String getName(){
        return name;
    }
    
    /**
     * Returns the login salt.
     * @return the login salt
     */
    public byte[] getSalt(){
        return salt;
    }
    
    ////////////////////////////////////////////////////////////////////////////
    //                        LOGIN HASHING/VALIDATION                        //
    ////////////////////////////////////////////////////////////////////////////
    /**
     * Returns the password hash.
     * @param password password to hash
     * @return the password hash
     */
    private byte[] passwordHash(char[] password){
        return db.hash(salt, name, password);
    }
    
    /**
     * Returns {@code true} if valid, {@code false} otherwise.
     * @param password to verify
     * @return {@code true} if valid, {@code false} otherwise
     */
    public boolean validate(char[] password){
        return java.util.Arrays.equals(passwordHash(password), hash);
    }
    
    ////////////////////////////////////////////////////////////////////////////
    //                          PROXY RE-ENCRYPTION                           //
    ////////////////////////////////////////////////////////////////////////////
    /**
     * Signs the hash.
     * @param chainID chain id
     * @param hash    hash to sign
     * @return signed hash
     */
    public byte[] sign(long chainID, PublicCoinHash hash){
        return connections.get(chainID).sign(hash);
    }
    
    /**
     * Signs the hash.
     * @param chain {@link Blockchain}
     * @param hash  hash to sign
     * @return signed hash
     */
    public byte[] sign(Blockchain chain, PublicCoinHash hash){
        return sign(chain.getID(), hash);
    }
    
    /**
     * Verifies the signed hash.
     * @param chainID   chain id
     * @param signature signature to verify
     * @param hash      known hash
     * @return {@code true} if verified, {@code false} otherwise
     */
    public boolean verifySignature(long chainID, byte[] signature, 
            PublicCoinHash hash){
        return connections.get(chainID).verifySignature(signature, hash);
    }
    
    /**
     * Verifies the signed hash.
     * @param chain {@link Blockchain}
     * @param signature signature to verify
     * @param hash      known hash
     * @return {@code true} if verified, {@code false} otherwise
     */
    public boolean verifySignature(Blockchain chain, byte[] signature, 
            PublicCoinHash hash){
        return verifySignature(chain.getID(), signature, hash);
    }
    
    ////////////////////////////////////////////////////////////////////////////
    //                            CONNECTION CLASS                            //
    ////////////////////////////////////////////////////////////////////////////
    public class Connection {
        protected final Miner miner;
        protected final Blockchain chain;
        protected final String URL;
        protected final int port;
        protected final ProxyReEncryption pre;
        protected final Keys keys;
        protected SymmetricKeyPropertiesRandom skp;
        protected AESRandom aes;
        protected final boolean secretKey;
        
        /**
         * Constructs a new public key only {@link Connection}.
         * @param miner   {@link Miner}
         * @param chainID chain did
         * @param URL     URL
         * @param port    port number
         * @param prePK   PRE public key
         */
        public Connection(Miner miner, long chainID, String URL, int port, 
                byte[] prePK){
            this.miner = miner;
            this.chain = db.getBlockchain(chainID);
            this.URL = URL;
            this.port = port;
        
            // initial:    this will generate the curve parameters file
            // subsequent: this will read in the curve parameters file
            pre = new AFGH(chain.getCurveParams(), STORAGE.VOLATILE);
            keys = pre.newKeys(prePK, null);
            secretKey = false;
            
            // cannot encrypt/decrypt AES locally
            aes = null;
            skp = null;
        }
        
        /**
         * Constructs a new {@link Connection}.
         * @param miner       {@link Miner}
         * @param chainID     chain did
         * @param URL         URL
         * @param port        port number
         * @param prePK       PRE public key
         * @param preSK       PRE secret key
         * @param symKeyProps {@link SymmetricKeyPropertiesRandom} as JSON bytes
         */
        public Connection(Miner miner, long chainID, String URL, int port, 
                byte[] prePK, byte[] preSK, byte[] symKeyProps){
            this.miner = miner;
            this.chain = db.getBlockchain(chainID);
            this.URL = URL;
            this.port = port;
        
            // initial:    this will generate the curve parameters file
            // subsequent: this will read in the curve parameters file
            pre = new AFGH(chain.getCurveParams(), STORAGE.VOLATILE);
            keys = pre.newKeys(prePK, preSK);
            secretKey = true;
            
            // initialize AES
            try {
                skp = SymmetricKeyPropertiesRandom.fromJson(new String(symKeyProps));
                aes = new AESRandom(skp);
            } catch (NoSuchAlgorithmException | InvalidKeyException | 
                    NoSuchPaddingException | InvalidAlgorithmParameterException | 
                    InvalidParameterSpecException | InvalidKeySpecException ex) {
                Logger.getLogger(Miner.class.getName()).log(Level.SEVERE, null, ex);
            } 
        }
        
        /**
         * Constructs a new {@link Connection} and instantiate new {@link Keys}.
         * @param miner   {@link Miner}
         * @param chain {@link Blockchain}
         * @param URL   URL
         * @param port  port number
         */
        public Connection(Miner miner, Blockchain chain, String URL, int port){
            this.miner = miner;
            this.chain = chain;
            this.URL = URL;
            this.port = port;
        
            // initial:    this will generate the curve parameters file
            // subsequent: this will read in the curve parameters file
            pre = new AFGH(chain.getCurveParams(), STORAGE.VOLATILE);
            keys = pre.newKeys();
            secretKey = true;
            
            // initialize AES
            try {
                skp = new SymmetricKeyPropertiesRandom();
                aes = new AESRandom(skp);
            } catch (NoSuchAlgorithmException | InvalidKeyException | 
                    NoSuchPaddingException | InvalidAlgorithmParameterException | 
                    InvalidParameterSpecException | InvalidKeySpecException ex) {
                Logger.getLogger(Miner.class.getName()).log(Level.SEVERE, null, ex);
            } 
        }
        
        ////////////////////////////////////////////////////////////////////////
        //                              GETTERS                               //
        ////////////////////////////////////////////////////////////////////////
        /**
         * Returns the {@link AESRandom} object.
         * @return the {@link AESRandom} object
         */
        public AESRandom getAES(){
            return aes;
        }
        
        /**
         * Returns the {@link SymmetricKeyPropertiesRandom}.
         * @return the {@link SymmetricKeyPropertiesRandom}
         */
        public SymmetricKeyPropertiesRandom getAESSymmetricKey(){
            return skp;
        }
        
        /**
         * Returns the {@link SymmetricKeyPropertiesRandom} as a JSON {@link String}.
         * @return the {@link SymmetricKeyPropertiesRandom} as a JSON {@link String}
         */
        public String getAESSymmetricKeyProperties(){
            return skp.toJson();
        }
        
        /**
         * Returns the {@link Blockchain}.
         * @return the {@link Blockchain}
         */
        public Blockchain getBlockchain(){
            return chain;
        }
        
        /**
         * Returns {@code true} if contains the secret key, {@code false} 
         * otherwise.
         * @return {@code true} if contains the secret key, {@code false} 
         * otherwise
         */
        public boolean hasSecretKey(){
            return secretKey;
        }
        
        /**
         * Returns the {@link Miner}.
         * @return the {@link Miner}
         */
        public Miner getMiner(){
            return miner;
        }
        
        /**
         * Returns the port number.
         * @return the port number
         */
        public int getPort(){
            return port;
        }
        
        /**
         * Returns the {@link ProxyReEncryption} object.
         * @return the {@link ProxyReEncryption} object
         */
        public ProxyReEncryption getPRE(){
            return pre;
        }
        
        /**
         * Returns the PRE {@link Keys}.
         * @return the PRE {@link Keys}
         */
        public Keys getPREKeys(){
            return keys;
        }
        
        /**
         * Returns PRE secret properties as a {@link String}.
         * @return PRE secret properties as a {@link String}
         */
        public String getPRESecretProperties(){
            return keys.getSecretProperties();
        }
        
        /**
         * Returns PRE public properties as a {@link String}.
         * @return PRE public properties as a {@link String}
         */
        public String getPREPublicProperties(){
            return keys.getPublicProperties();
        }
        
        /**
         * Returns the URL.
         * @return the URL
         */
        public String getURL(){
            return URL;
        }
        
        ////////////////////////////////////////////////////////////////////////
        //                            SIGN/VERIFY                             //
        ////////////////////////////////////////////////////////////////////////
        /**
         * Signs the hash.
         * @param hash hash to sign
         * @return signed hash
         */
        public byte[] sign(PublicCoinHash hash){
            // does not work with BigInteger -> string -> byte[] and back;
            // hence the use of Message
            Message m = pre.toMessage(hash.getHash().toString());
            return pre.sign(keys, m).toBytes();
        }

        /**
         * Verifies the signed hash.
         * @param signature signature to verify
         * @param hash      known hash
         * @return {@code true} if verified, {@code false} otherwise
         */
        public boolean verifySignature(byte[] signature, PublicCoinHash hash){
            // does not work with BigInteger -> string -> byte[] and back;
            // hence the use of Message
            Message h = pre.toMessage(hash.getHash().toString());
            return pre.verify(keys, pre.toCipher(signature), h.toString());
        }
    }
}
