# Supplementary material for: A Blockchain Framework for Patient-Centered Health Records and Exchange (HealthChain): Evaluation and Proof-of-Concept Study
Source: J Med Internet Res. 2019 Aug 31;21(8):e13592. doi: 10.2196/13592 (PMC6743266; doi:10.2196/13592)
Supplement: Multimedia Appendix 3 [file jmir_v21i8e13592_app3.zip › HealthChainServer/src/edu/ecu/hsim/ray/healthchain/MiningThread.java]

/*
 * Copyright (c) 2018 Ray Hylock
 * Department of Health Services and Information Management
 * College of Allied Health Sciences
 * East Carolina University
 *
 * Licensed under the Apache License, Version 2.0 (the "License");
 * you may not use this file except in compliance with the License.
 * You may obtain a copy of the License at
 *
 *      http://www.apache.org/licenses/LICENSE-2.0
 *
 * Unless required by applicable law or agreed to in writing, software
 * distributed under the License is distributed on an "AS IS" BASIS,
 * WITHOUT WARRANTIES OR CONDITIONS OF ANY KIND, either express or implied.
 * See the License for the specific language governing permissions and
 * limitations under the License.
 */
package edu.ecu.hsim.ray.healthchain;

import edu.ecu.hsim.ray.healthchain.exception.MiningException;
import static edu.ecu.hsim.ray.healthchain.main.ServerMain.log;
import edu.ecu.hsim.ray.chameleonhash.PublicCoinHash;
import static edu.ecu.hsim.ray.constants.Constants.MAX_NONCE;
import java.io.IOException;
import java.security.NoSuchAlgorithmException;
import java.sql.SQLException;
import java.util.logging.Level;
import java.util.logging.Logger;

/**
 * Mines for the hash and nonce.
 * @author Ray Hylock
 */
class MiningThread implements Runnable {
    private final Blockchain chain;
    private final Block block;
    
    /**
     * Constructs a new {@link MiningThread}.
     * @param chain {@link Blockchain}
     * @param block {@link Block}
     */
    public MiningThread(Blockchain chain, Block block){
        this.chain = chain;
        this.block = block;
    }
    
    @Override
    public void run(){
        ////////////////////////////////////////////////////////////////////////
        //                      MINE FOR HASH AND NONCE                       //
        ////////////////////////////////////////////////////////////////////////
        /*
         * No data at this point, just the previous hash. Once mined, the block
         * is stored. The client continually pings the block until completed.
         * The client then receives hash, R, S, previous hash, and nonce, 
         * informs itself that it can sync, and will automatically sync all new
         * content. Thus, the block is only null for a short while, and it has
         * no impact on data integrity.
         */
        byte[] prev = block.getPreviousBlock().getHash().getHash().toByteArray();
        HashBytes hb = new HashBytes(prev);
        byte[] bytes = hb.getBytes();

        try {
            block.mining.set(true);
            
            // find nonce
            long max = MAX_NONCE, n = 0;
            int start = hb.getNonceStart();
            boolean fnd = false;
            PublicCoinHash h = null;
            while(n < max){
                block.coder.toBytes(bytes, start, n); // populates bytes
                h = block.getPCCH().hash(bytes);
                if(block.coder.scanForLeadingHexPattern(
                        h.getHash().toByteArray(), block.chain.getPrefix())){
                    fnd = true;
                    break;
                }
                n++;
            }
            
            ////////////////////////////////////////////////////////////////////
            //                SET VARIABLES AND SEND OR ERROR                 //
            ////////////////////////////////////////////////////////////////////
            // if found, set hash, nonce, signature, and write
            if(fnd) {
                block.pch = h;
                block.nonce = n;
                try {
                    // sign the block
                    block.signature = block.miner.sign(block.chain.getID(), h);
                    
                    // insert the block into the database
                    block.db.insertBlock(block);
                    
                    // insert the blockchain-block linkage into the database
                    block.db.insertBlockchainBlock(chain, block);
                    
                    // add the block to the chain
                    block.chain.addBlock(block);
                    
                } catch(IOException | SQLException ex){
                    log.error("Failed to write block to disk.\n"+ex.getMessage());
                }

            // throw error if not found
            } else {
                block.nonce = -1;
                block.pch = null;
                throw new MiningException("Failed to mine block "+block.id+". The "
                    + "maximum number of iterations ("+max+") was reached before "
                    + "a suitable nonce was found.");
            }
            
        } catch (MiningException ex) {
            log.error("Mining failed.\n"+ex.getMessage());
        } catch (IOException | NoSuchAlgorithmException ex) {
            Logger.getLogger(MiningThread.class.getName()).log(Level.SEVERE, null, ex);
        } finally {
            block.mining.set(false);
        }
    }
}
