# Supplementary material for: A Blockchain Framework for Patient-Centered Health Records and Exchange (HealthChain): Evaluation and Proof-of-Concept Study
Source: J Med Internet Res. 2019 Aug 31;21(8):e13592. doi: 10.2196/13592 (PMC6743266; doi:10.2196/13592)
Supplement: Multimedia Appendix 3 [file jmir_v21i8e13592_app3.zip › HealthChainServer/src/edu/ecu/hsim/ray/healthchain/node/Node.java]

/*
 * Copyright (c) 2018 Ray Hylock
 * Department of Health Services and Information Management
 * College of Allied Health Sciences
 * East Carolina University
 *
 * Licensed under the Apache License, Version 2.0 (the "License");
 * you may not use this file except in compliance with the License.
 * You may obtain a copy of the License at
 *
 *      http://www.apache.org/licenses/LICENSE-2.0
 *
 * Unless required by applicable law or agreed to in writing, software
 * distributed under the License is distributed on an "AS IS" BASIS,
 * WITHOUT WARRANTIES OR CONDITIONS OF ANY KIND, either express or implied.
 * See the License for the specific language governing permissions and
 * limitations under the License.
 */
package edu.ecu.hsim.ray.healthchain.node;

import edu.ecu.hsim.ray.healthchain.Blockchain;
import edu.ecu.hsim.ray.healthchain.database.Database;
import edu.ecu.hsim.ray.healthchain.main.ServerMain;
import java.sql.SQLException;
import java.util.HashMap;
import java.util.Random;

/**
 * This class is present for future expansion, but is currently unused.
 * @author Ray Hylock
 */
public class Node {
    // variables
    private final Database db;
    private final long id;
    private final String name;
    private byte[] hash, salt; // if login
    private boolean canLogin;
    private final HashMap<Long, Connection> connections;
    private final HashMap<String, Connection> connectionsName;
    
    /**
     * Construct a new {@link Node} from an existing source.
     * @param id   node ID
     * @param name node name
     */
    protected Node(long id, String name) {
        db = new Database();
        this.connections = new HashMap<>();
        this.connectionsName = new HashMap<>();
        this.id = id;
        this.name = name;
        canLogin = false;
    }
    
    /**
     * Constructs a new {@link Node} with login capabilities.
     * @param name     node name
     * @param password node password
     * @throws SQLException {@link SQLException}
     */
    @SuppressWarnings("LeakingThisInConstructor")
    protected Node(String name, char[] password) throws SQLException {
        db = new Database();
        this.connections = new HashMap<>();
        this.connectionsName = new HashMap<>();
        this.id = new Random().nextLong();
        this.name = name;
        this.salt = db.randomSalt();
        this.hash = passwordHash(password);
        canLogin = true;
        db.insertNode(this);
    }
    
    ////////////////////////////////////////////////////////////////////////////
    //                                GETTERS                                 //
    ////////////////////////////////////////////////////////////////////////////
    /**
     * Returns {@code true} if can login, {@code false} otherwise.
     * @return {@code true} if can login, {@code false} otherwise
     */
    public boolean canLogin(){
        return canLogin;
    }
    
    /**
     * Returns the {@link Connection} for the given {@code chainID}.
     * @param chainID chain ID
     * @return the {@link Connection} for the given {@code chainID}
     */
    public Connection getConnection(long chainID){
        return connections.get(chainID);
    }
    
    /**
     * Returns the login hash.
     * @return the login hash
     */
    public byte[] getHash(){
        return hash;
    }
    
    /**
     * Returns the ID.
     * @return the ID
     */
    public long getID(){
        return id;
    }
    
    /**
     * Returns the name.
     * @return the name
     */
    public String getName(){
        return name;
    }
    
    /**
     * Returns the login salt.
     * @return the login salt
     */
    public byte[] getSalt(){
        return salt;
    }
    
    ////////////////////////////////////////////////////////////////////////////
    //                                SETTERS                                 //
    ////////////////////////////////////////////////////////////////////////////
    /**
     * Adds an existing {@link Connection}.
     * @param chainID chain did
     * @param URL     URL
     * @param port    port number
     * @return the new {@link Connection}
     */
    public Connection addConnection(long chainID, String URL, int port){
        Connection c = new Connection(chainID, URL, port);
        connections.put(chainID, c);
        connectionsName.put(db.getBlockchain(chainID).getName(), c);
        ServerMain.createServer(db.getBlockchain(chainID).getName(), port);
        return c;
    }
    
    /**
     * Creates a new {@link Connection}.
     * @param chainID chain did
     * @param URL     URL
     * @param port    port number
     * @return the new {@link Connection}
     * @throws SQLException {@link SQLException}
     */
    public Connection newConnection(long chainID, String URL, int port) 
            throws SQLException{
        Connection c = addConnection(chainID, URL, port);
        ServerMain.createServer(db.getBlockchain(chainID).getName(), port);
        db.insertNodeConnection(this, c);
        return c;
    }
    
    /**
     * Sets the login hash and salt.
     * @param hash hash
     * @param salt salt
     */
    public void setLogin(byte[] hash, byte[] salt){
        this.hash = hash;
        this.salt = salt;
        canLogin = true;
    }
    
    ////////////////////////////////////////////////////////////////////////////
    //                        LOGIN HASHING/VALIDATION                        //
    ////////////////////////////////////////////////////////////////////////////
    /**
     * Returns the password hash.
     * @param password password to hash
     * @return the password hash
     */
    private byte[] passwordHash(char[] password){
        return db.hash(salt, name, password);
    }
    
    /**
     * Returns {@code true} if valid, {@code false} otherwise.
     * @param password to verify
     * @return {@code true} if valid, {@code false} otherwise
     */
    public boolean validate(char[] password){
        return java.util.Arrays.equals(passwordHash(password), hash);
    }
    
    ////////////////////////////////////////////////////////////////////////////
    //                            CONNECTION CLASS                            //
    ////////////////////////////////////////////////////////////////////////////
    public class Connection {
        protected final Blockchain chain;
        protected final String URL;
        protected final int port;
        
        /**
         * Constructs a {@link Connection}.
         * @param chainID chain did
         * @param URL     URL
         * @param port    port number
         */
        public Connection(long chainID, String URL, int port){
            this.chain = db.getBlockchain(chainID);
            this.URL = URL;
            this.port = port;
        }
        
        ////////////////////////////////////////////////////////////////////////
        //                              GETTERS                               //
        ////////////////////////////////////////////////////////////////////////
        /**
         * Returns the {@link Blockchain}.
         * @return the {@link Blockchain}
         */
        public Blockchain getBlockchain(){
            return chain;
        }
        
        /**
         * Returns the port number.
         * @return the port number
         */
        public int getPort(){
            return port;
        }
        
        /**
         * Returns the URL.
         * @return the URL
         */
        public String getURL(){
            return URL;
        }
    }
}
