# Supplementary material for: A Blockchain Framework for Patient-Centered Health Records and Exchange (HealthChain): Evaluation and Proof-of-Concept Study
Source: J Med Internet Res. 2019 Aug 31;21(8):e13592. doi: 10.2196/13592 (PMC6743266; doi:10.2196/13592)
Supplement: Multimedia Appendix 3 [file jmir_v21i8e13592_app3.zip › HealthChainServer/src/edu/ecu/hsim/ray/healthchain/node/Nodes.java]

/*
 * Copyright (c) 2018 Ray Hylock
 * Department of Health Services and Information Management
 * College of Allied Health Sciences
 * East Carolina University
 *
 * Licensed under the Apache License, Version 2.0 (the "License");
 * you may not use this file except in compliance with the License.
 * You may obtain a copy of the License at
 *
 *      http://www.apache.org/licenses/LICENSE-2.0
 *
 * Unless required by applicable law or agreed to in writing, software
 * distributed under the License is distributed on an "AS IS" BASIS,
 * WITHOUT WARRANTIES OR CONDITIONS OF ANY KIND, either express or implied.
 * See the License for the specific language governing permissions and
 * limitations under the License.
 */
package edu.ecu.hsim.ray.healthchain.node;

import edu.ecu.hsim.ray.healthchain.database.Database;
import edu.ecu.hsim.ray.healthchain.miner.Miner;
import java.sql.SQLException;
import java.util.HashMap;
import java.util.LinkedHashMap;

/**
 * This class is present for future expansion, but is currently unused.
 * @author Ray Hylock
 */
public class Nodes {
    private final HashMap<Long, Node> nodes;
    private final HashMap<String, Node> nodesName;
    private final Database db;
    
    /**
     * Constructor.
     * @throws SQLException {@link SQLException}
     */
    public Nodes() throws SQLException {
        nodes = new LinkedHashMap<>();
        nodesName = new LinkedHashMap<>();
        db = new Database();
    }
    
    ////////////////////////////////////////////////////////////////////////////
    //                                SETTERS                                 //
    ////////////////////////////////////////////////////////////////////////////
    /**
     * Adds an exiting {@link Node}.
     * @param id   node id
     * @param name node name
     * @return the created {@link Node} object
     */
    public Node addNode(long id, String name){
        Node n = new Node(id, name);
        nodes.put(id, n);
        nodesName.put(name, n);
        return n;
    }
    
    /**
     * Creates a new {@link Node}.
     * @param name     node name
     * @param password node password
     * @return the created {@link Miner} object
     * @throws SQLException {@link SQLException}
     */
    public Node newNode(String name, char[] password) throws SQLException{
        Node n = new Node(name, password);
        nodes.put(n.getID(), n);
        nodesName.put(name, n);
        return n;
    }
    
    ////////////////////////////////////////////////////////////////////////////
    //                                GETTERS                                 //
    ////////////////////////////////////////////////////////////////////////////
    /**
     * Returns the {@link Node} for the given ID.
     * @param id node ID
     * @return the {@link Node} for the given ID
     */
    public Node get(long id){
        return nodes.get(id);
    }
    
    /**
     * Returns the {@link Node} for the given name.
     * @param name node name
     * @return the {@link Node} for the given name
     */
    public Node get(String name){
        return nodesName.get(name);
    }
    
    /**
     * Returns the nodes map.
     * @return the nodes map
     */
    public HashMap getMap(){
        return nodes;
    }
    
    /**
     * Read data from database.
     * @throws SQLException {@link SQLException}
     */
    public void read() throws SQLException{
        // read from database
        db.readNodes();
    }
}
