# Supplementary material for: A Blockchain Framework for Patient-Centered Health Records and Exchange (HealthChain): Evaluation and Proof-of-Concept Study
Source: J Med Internet Res. 2019 Aug 31;21(8):e13592. doi: 10.2196/13592 (PMC6743266; doi:10.2196/13592)
Supplement: Multimedia Appendix 3 [file jmir_v21i8e13592_app3.zip › HealthChainServer/src/edu/ecu/hsim/ray/healthchain/PatientBlock.java]

/*
 * Copyright (c) 2018 Ray Hylock
 * Department of Health Services and Information Management
 * College of Allied Health Sciences
 * East Carolina University
 *
 * Licensed under the Apache License, Version 2.0 (the "License");
 * you may not use this file except in compliance with the License.
 * You may obtain a copy of the License at
 *
 *      http://www.apache.org/licenses/LICENSE-2.0
 *
 * Unless required by applicable law or agreed to in writing, software
 * distributed under the License is distributed on an "AS IS" BASIS,
 * WITHOUT WARRANTIES OR CONDITIONS OF ANY KIND, either express or implied.
 * See the License for the specific language governing permissions and
 * limitations under the License.
 */
package edu.ecu.hsim.ray.healthchain;

import edu.ecu.hsim.ray.healthchain.miner.Miner;
import edu.ecu.hsim.ray.chameleonhash.PublicCoinChameleonHash;
import edu.ecu.hsim.ray.proxyreencryption.ProxyReEncryption;
import java.io.IOException;

/**
 * Creates a patient block.
 * @author Ray Hylock
 */
public class PatientBlock extends Block {
    /**
     * Constructs a new patient block and mines it in a new thread.
     * @param id         block ID
     * @param chain      {@link Blockchain}
     * @param blockEnc   the {@link BLOCK_ENCRYPTION#code}
     * @param encMode    the {@link ProxyReEncryption.ENCRYPTION_MODE#code}
     * @param incStorage the {@link INCREMENTAL_STORAGE#code}
     * @param ownerID    owner ID
     * @param ch         {@link PublicCoinChameleonHash}
     * @param prePK      proxy re-encryption public key
     * @param miner      {@link Miner}
     * @throws IOException {@link IOException}
     */
    @SuppressWarnings("CallToThreadStartDuringObjectConstruction")
    public PatientBlock(long id, Blockchain chain, int blockEnc, int encMode,
            int incStorage, long ownerID, PublicCoinChameleonHash ch, 
            byte[] prePK, Miner miner) throws IOException {
        super(id, chain, blockEnc, encMode, incStorage, false, ownerID, ch, 
                prePK, miner);
        
        // mine block (writes once done)
        Thread t = new Thread(new MiningThread(chain, this));
        t.start();
    }
}
