# Supplementary material for: A Blockchain Framework for Patient-Centered Health Records and Exchange (HealthChain): Evaluation and Proof-of-Concept Study
Source: J Med Internet Res. 2019 Aug 31;21(8):e13592. doi: 10.2196/13592 (PMC6743266; doi:10.2196/13592)
Supplement: Multimedia Appendix 3 [file jmir_v21i8e13592_app3.zip › HealthChainServer/src/edu/ecu/hsim/ray/healthchain/server/ReadSyncInstructions.java]

/*
 * Copyright (c) 2018 Ray Hylock
 * Department of Health Services and Information Management
 * College of Allied Health Sciences
 * East Carolina University
 *
 * Licensed under the Apache License, Version 2.0 (the "License");
 * you may not use this file except in compliance with the License.
 * You may obtain a copy of the License at
 *
 *      http://www.apache.org/licenses/LICENSE-2.0
 *
 * Unless required by applicable law or agreed to in writing, software
 * distributed under the License is distributed on an "AS IS" BASIS,
 * WITHOUT WARRANTIES OR CONDITIONS OF ANY KIND, either express or implied.
 * See the License for the specific language governing permissions and
 * limitations under the License.
 */
package edu.ecu.hsim.ray.healthchain.server;

import edu.ecu.hsim.ray.logger.Logger;
import java.io.DataInputStream;
import java.io.IOException;
import java.util.ArrayList;
import java.util.List;

/**
 * Parses input streams to produce a list of {@link SyncInstruction}'s.
 * @author Ray Hylock
 */
public class ReadSyncInstructions {
    // list of sync instructions
    private List<SyncInstruction> sis = new ArrayList<>();
    
    /**
     * Constructs a new {@link ReadSyncInstructions} object and parses the 
     * input streams.
     * @param dis {@link DataInputStream}
     * @param log {@link Logger}
     * @throws IOException {@link IOException}
     * @throws ClassNotFoundException {@link ClassNotFoundException}
     */
    public ReadSyncInstructions(DataInputStream dis, Logger log) 
            throws IOException, ClassNotFoundException{
        // read in number of sync instructions
        int numSIs = dis.readInt();
//        log.info("numSIs: "+numSIs);
        
        // if > 0 instructions, process
        if(numSIs > 0){
            // for each sync instruction, read parts
            for(int i=0; i< numSIs; i++){
                // new instructions
                SyncInstruction si = new SyncInstruction();
                
                // read blockID
                si.setBlockID(dis.readLong());
//                log.info("read blockid");
                
                // read dbID
                si.setDBID(dis.readLong());
//                log.info("read dbid");
                
                // read instType.code
                si.setInstructionType(dis.readByte());
//                log.info("read instruction type");
                
                // read status.code
                si.setStatus(dis.readByte());
//                log.info("read status");
//                
                // read bytes
                byte[] bytes = new byte[dis.readInt()];
                if(bytes.length > 0) {
                    dis.readFully(bytes);
                    si.setBytes(bytes);
                }
                
//                log.info("encData:\n"+Base64.getEncoder().encodeToString(bytes));
//                log.info("read instruction bytes");
//                log.info(new String(bytes));
                
                // add instruction
                sis.add(si);
            }
        }
    }
    
    /**
     * Returns the list of {@link SyncInstruction}'s.
     * @return the list of {@link SyncInstruction}'s
     */
    public List<SyncInstruction> getSyncInstructions(){
        return sis;
    }
}
