# Supplementary material for: A Blockchain Framework for Patient-Centered Health Records and Exchange (HealthChain): Evaluation and Proof-of-Concept Study
Source: J Med Internet Res. 2019 Aug 31;21(8):e13592. doi: 10.2196/13592 (PMC6743266; doi:10.2196/13592)
Supplement: Multimedia Appendix 3 [file jmir_v21i8e13592_app3.zip › HealthChainServer/src/edu/ecu/hsim/ray/healthchain/server/requesthandler/BlockRequestHandler.java]

/*
 * Copyright (c) 2018 Ray Hylock
 * Department of Health Services and Information Management
 * College of Allied Health Sciences
 * East Carolina University
 *
 * Licensed under the Apache License, Version 2.0 (the "License");
 * you may not use this file except in compliance with the License.
 * You may obtain a copy of the License at
 *
 *      http://www.apache.org/licenses/LICENSE-2.0
 *
 * Unless required by applicable law or agreed to in writing, software
 * distributed under the License is distributed on an "AS IS" BASIS,
 * WITHOUT WARRANTIES OR CONDITIONS OF ANY KIND, either express or implied.
 * See the License for the specific language governing permissions and
 * limitations under the License.
 */
package edu.ecu.hsim.ray.healthchain.server.requesthandler;

import edu.ecu.hsim.ray.healthchain.Block;
import edu.ecu.hsim.ray.healthchain.database.Database;
import edu.ecu.hsim.ray.logger.Logger;
import java.io.DataInputStream;
import java.io.DataOutputStream;
import java.io.IOException;
import java.net.Socket;
import java.sql.SQLException;

/**
 * Returns a block to the requesting client.
 * @author Ray Hylock
 */
public class BlockRequestHandler implements Runnable {
    // logging
    private Logger log;
    
    // client socket
    private Socket clientSocket;
    
    /**
     * Constructs a new {@link BlockRequestHandler} with the given client
     * {@link Socket}.
     * @param log          {@link Logger}
     * @param clientSocket client {@link Socket}
     */
    public BlockRequestHandler(Logger log, Socket clientSocket){
        this.log = log;
        this.clientSocket = clientSocket;
    }
    
    @Override
    public void run(){
//        DataOutputStream dos = null;
//        DataInputStream dis = null;
//        Database db = new Database();
//        try {
//            // input/output streams
//            dis = new DataInputStream(clientSocket.getInputStream());
//            dos = new DataOutputStream(clientSocket.getOutputStream());
//            
//            // receive message
//            String chain = dis.readUTF();
//            long blockID = dis.readLong();
//            log.info("Client requests block: "+blockID);
//            
//            // if block exists, send file
//            Block b;
//            if((b = db.getBlock(chain, blockID)) != null){
//                // don't need to send everything, just the important pieces
//                dos.writeLong(b.getID());                       // block ID (check)
//                dos.writeUTF(b.getTimestamp().toString());      // timestamp
//                dos.writeLong(b.getNonce());                    // nonce
//                byte[] t = b.getHash().getHash().toByteArray(); // hash
//                dos.writeInt(t.length); dos.write(t);
//                t = b.getHash().getR().toByteArray();           // r
//                dos.writeInt(t.length); dos.write(t);
//                t = b.getHash().getS().toByteArray();           // s
//                dos.writeInt(t.length); dos.write(t);
//                t = b.getPreviousBlock().getHash().getHash().toByteArray();// previous hash
//                dos.writeInt(t.length); dos.write(t);
//                dos.writeLong(b.getMinerID());                  // miner ID
//                dos.writeInt(b.getSignature().length);          // signature
//                dos.write(b.getSignature());
//                dos.writeInt(b.getData().length);               // block data
//                dos.write(b.getData());
//                dos.writeInt(b.getContractData().length);       // contract data
//                dos.write(b.getContractData());
//                log.info("Successfully handled block request.");
//                
//            // else send zero bytes
//            } else {
//                dos.writeInt(0);
//            }
//            
//        } catch (SQLException | IOException ex) {
//            log.info("Failed to write data to client. See error log for details.");
//            log.error("Failed to write data to client.\n"+ex.getMessage());
//            
//        } finally {
//            try {
//                // close connections
//                if(dis != null) dis.close();
//                if(dos != null) dos.close();
//                if(clientSocket != null) clientSocket.close();
//            } catch (IOException ex){
//                log.info("Failed to close connections. See error log for details.");
//                log.error("Failed to close connections.\n"+ex.getMessage());
//            }
//        }
    }
}
