# Supplementary material for: A Blockchain Framework for Patient-Centered Health Records and Exchange (HealthChain): Evaluation and Proof-of-Concept Study
Source: J Med Internet Res. 2019 Aug 31;21(8):e13592. doi: 10.2196/13592 (PMC6743266; doi:10.2196/13592)
Supplement: Multimedia Appendix 3 [file jmir_v21i8e13592_app3.zip › HealthChainServer/src/edu/ecu/hsim/ray/healthchain/server/requesthandler/SmartContractUpdateRequestHandler.java]

/*
 * Copyright (c) 2018 Ray Hylock
 * Department of Health Services and Information Management
 * College of Allied Health Sciences
 * East Carolina University
 *
 * Licensed under the Apache License, Version 2.0 (the "License");
 * you may not use this file except in compliance with the License.
 * You may obtain a copy of the License at
 *
 *      http://www.apache.org/licenses/LICENSE-2.0
 *
 * Unless required by applicable law or agreed to in writing, software
 * distributed under the License is distributed on an "AS IS" BASIS,
 * WITHOUT WARRANTIES OR CONDITIONS OF ANY KIND, either express or implied.
 * See the License for the specific language governing permissions and
 * limitations under the License.
 */
package edu.ecu.hsim.ray.healthchain.server.requesthandler;

import edu.ecu.hsim.ray.healthchain.communications.Communication.COMM_TYPE;
import edu.ecu.hsim.ray.healthchain.main.ServerMain;
import edu.ecu.hsim.ray.logger.Logger;
import java.io.DataInputStream;
import java.io.IOException;
import java.net.Socket;
import java.sql.SQLException;

/**
 * Handles a smart contract update request.
 * @author Ray Hylock
 */
public class SmartContractUpdateRequestHandler implements Runnable {
    // logging
    private Logger log;
    
    // client socket
    private Socket clientSocket;
    
    /**
     * Constructs a new {@link MessageRequestHandler} with the given client
     * {@link Socket}.
     * @param log          {@link Logger}
     * @param clientSocket client {@link Socket}
     */
    public SmartContractUpdateRequestHandler(Logger log, Socket clientSocket){
        this.log = log;
        this.clientSocket = clientSocket;
    }
    
    @Override
    public void run(){
        DataInputStream dis = null;
        try {
            // input stream
            dis = new DataInputStream(clientSocket.getInputStream());
            
            // receive smart contract
            String chainID = dis.readUTF(); // blockchain
            String to = dis.readUTF();      // to whom the message is addressed
            String from = dis.readUTF();    // from whom (to get PK)
            byte[] cipher = new byte[dis.readInt()]; // encrypt-signed JSON
            if(cipher.length > 0) dis.readFully(cipher);
            
//            log.info("chainID: "+chainID);
//            log.info("to: "+to);
//            log.info("from: "+from);
            
            // save communication in database
            ServerMain.getCommunications().addNew(chainID, to, from, 
                    COMM_TYPE.SMART_CONTRACT, cipher);
            
            // log
            log.info("Successfully handled smart contract update request.");
            
        } catch (SQLException | IOException ex) {
            log.info("Failed to handle smart contract update request. "
                    + "See error log for details.");
            log.error("Failed to handle smart contract update request.\n"
                    +ex.getMessage());
            log.stackTrace(ex);
            
        } finally {
            try {
                // close connections
                if(dis != null) dis.close();
                if(clientSocket != null) clientSocket.close();
            } catch (IOException ex){
                log.info("Failed to close connections. See error log for details.");
                log.error("Failed to close connections.\n"+ex.getMessage());
            }
        }
    }
}
