# Supplementary material for: A Blockchain Framework for Patient-Centered Health Records and Exchange (HealthChain): Evaluation and Proof-of-Concept Study
Source: J Med Internet Res. 2019 Aug 31;21(8):e13592. doi: 10.2196/13592 (PMC6743266; doi:10.2196/13592)
Supplement: Multimedia Appendix 3 [file jmir_v21i8e13592_app3.zip › HealthChainServer/src/edu/ecu/hsim/ray/healthchain/server/requesthandler/UpdateBlockRequestHandler.java]

/*
 * Copyright (c) 2018 Ray Hylock
 * Department of Health Services and Information Management
 * College of Allied Health Sciences
 * East Carolina University
 *
 * Licensed under the Apache License, Version 2.0 (the "License");
 * you may not use this file except in compliance with the License.
 * You may obtain a copy of the License at
 *
 *      http://www.apache.org/licenses/LICENSE-2.0
 *
 * Unless required by applicable law or agreed to in writing, software
 * distributed under the License is distributed on an "AS IS" BASIS,
 * WITHOUT WARRANTIES OR CONDITIONS OF ANY KIND, either express or implied.
 * See the License for the specific language governing permissions and
 * limitations under the License.
 */
package edu.ecu.hsim.ray.healthchain.server.requesthandler;

import edu.ecu.hsim.ray.healthchain.Blockchain;
import edu.ecu.hsim.ray.healthchain.database.Database;
import edu.ecu.hsim.ray.healthchain.server.ReadSyncInstructions;
import edu.ecu.hsim.ray.healthchain.server.SyncInstruction;
import edu.ecu.hsim.ray.logger.Logger;
import java.io.DataInputStream;
import java.io.DataOutputStream;
import java.io.IOException;
import java.net.Socket;
import java.sql.SQLException;
import java.util.List;

/**
 * Updates an existing block and returns any error messages to the requesting
 * client.
 * @author Ray Hylock
 */
public class UpdateBlockRequestHandler implements Runnable {
    // logging
    private Logger log;
    
    // client socket
    private Socket clientSocket;
    
    /**
     * Constructs a new {@link UpdateBlockRequestHandler} with the given client
     * {@link Socket}.
     * @param log          {@link Logger}
     * @param clientSocket client {@link Socket}
     */
    public UpdateBlockRequestHandler(Logger log, Socket clientSocket){
        this.log = log;
        this.clientSocket = clientSocket;
    }
    
    @Override
    public void run(){
        DataOutputStream dos = null;
        DataInputStream dis = null;
        try {
            // input/output streams
            dis = new DataInputStream(clientSocket.getInputStream());
            dos = new DataOutputStream(clientSocket.getOutputStream());
            
            // read chain name
            String chain = dis.readUTF();
//            log.info("read chain: "+chain);
            
            // read block ID
            long blockID = dis.readLong();
//            log.info("read blockID: "+blockID);
            
            // get blockchain
            Database db = new Database();
            Blockchain bc = db.getBlockchain(chain);
//            log.info("found blockchain: "+bc.getID());
            
            // read and apply sync instructions
            List<SyncInstruction> sis = new ReadSyncInstructions(dis, log)
                    .getSyncInstructions();
//            log.info("read instructions");
            
            if(sis.size() > 0) {
//                log.info("applying instructions");
                bc.applySyncInstructions(blockID, sis, log);
//                log.info("instructions applied");
            } 
//            else log.info("no instructions received");
            
            // send success - this does not check for failures yet
            dos.writeBoolean(true);
            
            // final message
            log.info("Successfully handled update block request.");
            
        } catch (SQLException | IOException | ClassNotFoundException ex) {
            log.info("Failed to write data to client. See error log for details.");
            log.error("Failed to write data to client.\n"+ex.getMessage());
            log.stackTrace(ex);
            
        } finally {
            try {
                // close connections
                if(dis != null) dis.close();
                if(dos != null) dos.close();
                if(clientSocket != null) clientSocket.close();
            } catch (IOException ex){
                log.info("Failed to close connections. See error log for details.");
                log.error("Failed to close connections.\n"+ex.getMessage());
            }
        }
    }
}
