# Supplementary material for: A Blockchain Framework for Patient-Centered Health Records and Exchange (HealthChain): Evaluation and Proof-of-Concept Study
Source: J Med Internet Res. 2019 Aug 31;21(8):e13592. doi: 10.2196/13592 (PMC6743266; doi:10.2196/13592)
Supplement: Multimedia Appendix 3 [file jmir_v21i8e13592_app3.zip › HealthChainServer/src/edu/ecu/hsim/ray/healthchain/server/Server.java]

/*
 * Copyright (c) 2018 Ray Hylock
 * Department of Health Services and Information Management
 * College of Allied Health Sciences
 * East Carolina University
 *
 * Licensed under the Apache License, Version 2.0 (the "License");
 * you may not use this file except in compliance with the License.
 * You may obtain a copy of the License at
 *
 *      http://www.apache.org/licenses/LICENSE-2.0
 *
 * Unless required by applicable law or agreed to in writing, software
 * distributed under the License is distributed on an "AS IS" BASIS,
 * WITHOUT WARRANTIES OR CONDITIONS OF ANY KIND, either express or implied.
 * See the License for the specific language governing permissions and
 * limitations under the License.
 */
package edu.ecu.hsim.ray.healthchain.server;

import static edu.ecu.hsim.ray.constants.Constants.AUTOSIGN_TIME;
import static edu.ecu.hsim.ray.constants.Constants.AUTOSIGN_UNITS;
import edu.ecu.hsim.ray.healthchain.server.requesthandler.GenerateBlockRequestHandler;
import edu.ecu.hsim.ray.healthchain.server.requesthandler.ChainListRequestHandler;
import edu.ecu.hsim.ray.healthchain.server.requesthandler.TestConnectionRequestHandler;
import edu.ecu.hsim.ray.healthchain.server.requesthandler.MessageRequestHandler;
import edu.ecu.hsim.ray.healthchain.server.requesthandler.CurveFileRequestHandler;
import edu.ecu.hsim.ray.healthchain.server.requesthandler.BlockRequestHandler;
import edu.ecu.hsim.ray.healthchain.miner.Miner;
import edu.ecu.hsim.ray.healthchain.server.requesthandler.CommunicationsRequestHandler;
import edu.ecu.hsim.ray.healthchain.server.requesthandler.IDRequestMinerHandler;
import edu.ecu.hsim.ray.healthchain.server.requesthandler.NodeListFileRequestHandler;
import edu.ecu.hsim.ray.healthchain.server.requesthandler.PKRequestMinerHandler;
import edu.ecu.hsim.ray.healthchain.server.requesthandler.PKRequestUserHandler;
import edu.ecu.hsim.ray.healthchain.server.requesthandler.PingBlockRequestHandler;
import edu.ecu.hsim.ray.healthchain.server.requesthandler.SmartContractInitRequestHandler;
import edu.ecu.hsim.ray.healthchain.server.requesthandler.UpdateBlockRequestHandler;
import static edu.ecu.hsim.ray.constants.Constants.BLOCK_REQUEST;
import static edu.ecu.hsim.ray.constants.Constants.CHAIN_LIST_REQUEST;
import static edu.ecu.hsim.ray.constants.Constants.CURVE_REQUEST;
import static edu.ecu.hsim.ray.constants.Constants.DATA_TIME;
import static edu.ecu.hsim.ray.constants.Constants.DATA_UNITS;
import static edu.ecu.hsim.ray.constants.Constants.GENERATE_BLOCK_REQUEST;
import static edu.ecu.hsim.ray.constants.Constants.ID_REQUEST_MINER;
import static edu.ecu.hsim.ray.constants.Constants.MESSAGE_REQUEST;
import static edu.ecu.hsim.ray.constants.Constants.NODE_LIST_REQUEST;
import static edu.ecu.hsim.ray.constants.Constants.NUM_EXECUTOR_THREADS;
import static edu.ecu.hsim.ray.constants.Constants.PING_ANY_COMMS;
import static edu.ecu.hsim.ray.constants.Constants.PING_BLOCK;
import static edu.ecu.hsim.ray.constants.Constants.PING_NEW_COMMS;
import static edu.ecu.hsim.ray.constants.Constants.PK_REQUEST_MINER;
import static edu.ecu.hsim.ray.constants.Constants.PK_REQUEST_USER;
import static edu.ecu.hsim.ray.constants.Constants.SERVER_LOG_LEVEL;
import static edu.ecu.hsim.ray.constants.Constants.SHUTDOWN_REQUEST;
import static edu.ecu.hsim.ray.constants.Constants.TEST_CONNECT_REQUEST;
import static edu.ecu.hsim.ray.constants.Constants.UPDATE_BLOCK_REQUEST;
import static edu.ecu.hsim.ray.constants.Constants.X_COMM_TYPE_SC_EXECUTE;
import static edu.ecu.hsim.ray.constants.Constants.X_COMM_TYPE_SC_PENDING;
import static edu.ecu.hsim.ray.constants.Constants.X_COMM_TYPE_SC_STATUS_UPDATE;
import edu.ecu.hsim.ray.healthchain.communications.CommunicationAutoSign;
import edu.ecu.hsim.ray.healthchain.data.Data;
import edu.ecu.hsim.ray.healthchain.database.Database;
import edu.ecu.hsim.ray.healthchain.server.requesthandler.SmartContractExecuteRequestHandler;
import edu.ecu.hsim.ray.healthchain.server.requesthandler.SmartContractUpdateRequestHandler;
import edu.ecu.hsim.ray.logger.Logger;
import java.io.DataInputStream;
import java.io.DataOutputStream;
import java.io.IOException;
import java.net.ServerSocket;
import java.net.Socket;
import java.net.SocketException;
import java.sql.SQLException;
import java.util.ArrayList;
import java.util.List;
import java.util.Map;
import java.util.concurrent.ExecutorService;
import java.util.concurrent.Executors;
import java.util.concurrent.ScheduledExecutorService;
import java.util.concurrent.atomic.AtomicBoolean;

/**
 * Server class supporting all client connections. Each server operates under 
 * its own thread. Each request is handled by a separate thread.
 * @author Ray Hylock
 */
public class Server {
    private final AtomicBoolean receive;
    private final int port;
    private Thread thread;
    private Miner miner = null;
    private boolean canMine = false;
    private final Logger log;
    
    /**
     * Constructs a new {@link Server} object at the given {@code port}.
     * @param port  server port
     */
    protected Server(int port){
        this.port = port;
        receive = new AtomicBoolean(false);
        log = new Logger("server_"+port, SERVER_LOG_LEVEL);
        log.setConsoleOutput(Logger.ConsoleOutput.FALSE);
        log.setTimestampIncluded(Logger.TimestampIncluded.TRUE);
    }
    
    ////////////////////////////////////////////////////////////////////////////
    //                                GETTERS                                 //
    ////////////////////////////////////////////////////////////////////////////
    /**
     * Returns the port on which the server is running.
     * @return the port on which the server is running
     */
    public int getPort(){
        return port;
    }
    
    /**
     * Returns a new {@link ServerSocket}. For a secure environment, generate a
     * certificate, setup key management, and configure both this class and
     * {@code Client} in the client project to use SSL certificates. To more
     * efficiently distribute this proof-of-concept, simple
     * {@link ServerSocket}'s are employed.
     * @return a new {@link ServerSocket}
     * @throws IOException {@link IOException}
     */
    private ServerSocket getServerSocket() throws IOException{
        return new ServerSocket(port);
    }
    
    /**
     * Returns {@code true} if active, {@code false} otherwise.
     * @return {@code true} if active, {@code false} otherwise
     */
    public boolean isActive(){
        return receive.get();
    }
    
    ////////////////////////////////////////////////////////////////////////////
    //                                SETTERS                                 //
    ////////////////////////////////////////////////////////////////////////////
    /**
     * Assigns a {@link Miner} to this {@link Server}.
     * @param miner {@link Miner} to assign
     */
    public void assignMiner(Miner miner){
        this.miner = miner;
        canMine = true;
    }
    
    /**
     * Starts the server.
     * @throws IOException {@link IOException}
     */
    public void start() throws IOException{
        System.out.println("Server started on port "+port+".");
        log.info("Server started on port "+port+".");
        receive.set(true);
        thread = new Thread(new Receiver(getServerSocket()));
        thread.start();
    }
    
    /**
     * Stops the server.
     * @throws IOException {@link IOException}
     * @throws InterruptedException {@link InterruptedException}
     */
    public void stop() throws IOException, InterruptedException{
        log.info("Stopping the server.");
        if(isActive()){
            // connect (always localhost)
            Socket clientSocket = new Socket("localhost", port);
            DataOutputStream out = new DataOutputStream(
                    clientSocket.getOutputStream());

            // send request
            out.writeInt(SHUTDOWN_REQUEST);
            thread.join();  // blocks until Receiver thread is shut down

            // close connection
            out.close();
            clientSocket.close();
        }
    }
    
    ////////////////////////////////////////////////////////////////////////////
    //                             RECEIVER CLASS                             //
    ////////////////////////////////////////////////////////////////////////////
    /**
     * Class to receive and process messages. Runs in a separate thread.
     */
    class Receiver implements Runnable {
        private final ExecutorService xs;
        private final List<ScheduledExecutorService> scheduledServices;
        private final ServerSocket serverSocket;
        private Socket clientSocket;
        private DataInputStream dis;
        
        /**
         * Constructs a new {@link Receiver} with the given
         * {@link ServerSocket}.
         * @param serverSocket {@link ServerSocket}
         */
        public Receiver(ServerSocket serverSocket){
            this.serverSocket = serverSocket;
            xs = Executors.newFixedThreadPool(NUM_EXECUTOR_THREADS);
            scheduledServices = new ArrayList<>();
        }
        
        @Override
        @SuppressWarnings({"ResultOfObjectAllocationIgnored", "empty-statement"})
        public void run(){
            try {
                ///// GLOBAL EXECUTOR SERVICES /////
                // list of chains (chain id = chain name)
                List<Map.Entry<Long, String>> chains = 
                        new Database().getBlockchainsListPairs();
                
                // global autosign service
                ScheduledExecutorService x = Executors.newSingleThreadScheduledExecutor();
                scheduledServices.add(x);
                x.scheduleAtFixedRate(() -> {
                    for(Map.Entry<Long, String> chain : chains)
                        new CommunicationAutoSign(log, miner, chain.getKey());
                }, 0, AUTOSIGN_TIME, AUTOSIGN_UNITS);
                
                
                // global data service
                x = Executors.newSingleThreadScheduledExecutor();
                scheduledServices.add(x);
                x.scheduleAtFixedRate(() -> {
                    for(Map.Entry<Long, String> chain : chains)
                        new Data(log, miner.getConnection(chain.getKey()));
                }, 0, DATA_TIME, DATA_UNITS);
                
                // timers
//                SystemUtils su = new SystemUtils();
//                Timer timer = su.newTimer();
                
                ///// HANDLE CLIENT REQUESTS /////
                while(isActive()){
                    // get connections
                    clientSocket = serverSocket.accept(); // closed in thread
                    dis = new DataInputStream(clientSocket.getInputStream());
                    String cname = clientSocket.getInetAddress().getHostAddress();
                    
                    // switcho over requests
                    switch(dis.readInt()){
                        case BLOCK_REQUEST:
                            log.debug("Received block request from "+cname);
                            xs.execute(new BlockRequestHandler(log, clientSocket));
                            break;
                        case CHAIN_LIST_REQUEST:
                            log.debug("Received chain list request from "+cname);
                            xs.execute(new ChainListRequestHandler(log, clientSocket));
                            break;
                        case CURVE_REQUEST:
                            log.debug("Received curve request from "+cname);
                            xs.execute(new CurveFileRequestHandler(log, clientSocket));
                            break;
                        case GENERATE_BLOCK_REQUEST: // only miner connections
                            log.debug("Received generate block request from "+cname);
                            xs.execute(new GenerateBlockRequestHandler(log, clientSocket, miner));
                            break;
                        case ID_REQUEST_MINER: // only miner connections
                            log.debug("Received miner ID request from "+cname);
                            xs.execute(new IDRequestMinerHandler(log, clientSocket, miner));
                            break;
                        case MESSAGE_REQUEST:
                            log.debug("Received message request from "+cname);
                            xs.execute(new MessageRequestHandler(log, clientSocket));
                            break;
                        case NODE_LIST_REQUEST:
                            log.debug("Received node list request from "+cname);
                            xs.execute(new NodeListFileRequestHandler(log, clientSocket));
                            break;
                        case PING_BLOCK:
                            log.debug("Received ping block request from "+cname);
                            xs.execute(new PingBlockRequestHandler(log, clientSocket));
                            break;
                        case PING_ANY_COMMS:
                            log.debug("Received ping comms request from "+cname);
                            xs.execute(new CommunicationsRequestHandler(log, clientSocket, false));
                            break;
                        case PING_NEW_COMMS:
                            log.debug("Received ping comms request from "+cname);
                            xs.execute(new CommunicationsRequestHandler(log, clientSocket, true));
                            break;
                        case PK_REQUEST_MINER: // only miner connections
                            log.debug("Received miner PK request from "+cname);
                            xs.execute(new PKRequestMinerHandler(log, clientSocket, miner));
                            break;
                        case PK_REQUEST_USER:
                            log.debug("Received user PK request from "+cname);
                            xs.execute(new PKRequestUserHandler(log, clientSocket, miner));
                            break;
                        case SHUTDOWN_REQUEST:
                            receive.set(false);
                            break;
                        case TEST_CONNECT_REQUEST:
                            log.debug("Received test connect request from "+cname);
                            xs.execute(new TestConnectionRequestHandler(log, clientSocket));
                            break;
                        case UPDATE_BLOCK_REQUEST:
                            log.debug("Received update block request from "+cname);
//                            timer.start();
                            xs.execute(new UpdateBlockRequestHandler(log, clientSocket));
//                            log.info("UPDATE_BLOCK_REQUEST: "
//                                    +timer.getCurrentSplitAsString(Timer.UNITS.MS));
                            break;
                            
                        // smart contract - execute
                        case X_COMM_TYPE_SC_EXECUTE:
                            log.debug("Received smart contract execute request from "+cname);
//                            timer.start();
                            xs.execute(new SmartContractExecuteRequestHandler(log, clientSocket));
//                            log.info("X_COMM_TYPE_SC_EXECUTE: "
//                                    +timer.getCurrentSplitAsString(Timer.UNITS.MS));
                            break;    
                        // smart contract - pending
                        case X_COMM_TYPE_SC_PENDING:
                            log.debug("Received smart contract init request from "+cname);
//                            timer.start();
                            xs.execute(new SmartContractInitRequestHandler(log, clientSocket));
//                            log.info("X_COMM_TYPE_SC_PENDING: "
//                                    +timer.getCurrentSplitAsString(Timer.UNITS.MS));
                            break;    
                        // smart contract - status request
                        case X_COMM_TYPE_SC_STATUS_UPDATE:
                            log.debug("Received smart contract update request from "+cname);
//                            timer.start();
                            xs.execute(new SmartContractUpdateRequestHandler(log, clientSocket));
//                            log.info("X_COMM_TYPE_SC_STATUS_UPDATE: "
//                                    +timer.getCurrentSplitAsString(Timer.UNITS.MS));
                            break;
                    }
                }
            } catch (SocketException ex){
                // do nothing, the connection was simply lost
                log.info("Connection lost. See error log for details.");
                log.error("Connection lost.\n"+ex.getMessage());
                log.stackTrace(ex);
                
            } catch (IOException | SQLException ex) {
                log.info("Connection failed. See error log for details.");
                log.error("Connection failed.\n"+ex.getMessage());
                log.stackTrace(ex);
                
            } finally {
                System.out.println("Server is shutting down.");
                log.info("Server is shutting down.");
                // wait for executor to shutdown
                if(xs != null){
                    xs.shutdown();
                    while(!xs.isTerminated());
                }
                
                // call shutdown
                for(ScheduledExecutorService x : scheduledServices)
                    if(!x.isShutdown()) x.shutdown();
                
                // wait for all of them to terminate
                for(ScheduledExecutorService x : scheduledServices)
                    while(!x.isTerminated());
                
                // close streams
                try {
                    if(dis != null) dis.close();
                    if(clientSocket != null) clientSocket.close();
                    if(serverSocket != null) serverSocket.close();
                } catch (IOException ex) {
                    log.info("Failed to close data input stream. See error log for details.");
                    log.error("Failed to close data input stream.\n"+ex.getMessage());
                }
                System.out.println("Server successfully shut down.");
                log.info("Server successfully shut down.");
            }
        }
    }
}
