# Supplementary material for: A Blockchain Framework for Patient-Centered Health Records and Exchange (HealthChain): Evaluation and Proof-of-Concept Study
Source: J Med Internet Res. 2019 Aug 31;21(8):e13592. doi: 10.2196/13592 (PMC6743266; doi:10.2196/13592)
Supplement: Multimedia Appendix 3 [file jmir_v21i8e13592_app3.zip › HealthChainServer/src/edu/ecu/hsim/ray/healthchain/server/Servers.java]

/*
 * Copyright (c) 2018 Ray Hylock
 * Department of Health Services and Information Management
 * College of Allied Health Sciences
 * East Carolina University
 *
 * Licensed under the Apache License, Version 2.0 (the "License");
 * you may not use this file except in compliance with the License.
 * You may obtain a copy of the License at
 *
 *      http://www.apache.org/licenses/LICENSE-2.0
 *
 * Unless required by applicable law or agreed to in writing, software
 * distributed under the License is distributed on an "AS IS" BASIS,
 * WITHOUT WARRANTIES OR CONDITIONS OF ANY KIND, either express or implied.
 * See the License for the specific language governing permissions and
 * limitations under the License.
 */
package edu.ecu.hsim.ray.healthchain.server;

import edu.ecu.hsim.ray.healthchain.Blockchain;
import edu.ecu.hsim.ray.constants.Constants;
import java.io.IOException;
import java.util.ArrayList;
import java.util.Collections;
import java.util.HashMap;
import java.util.Iterator;
import java.util.LinkedHashMap;
import java.util.List;

/**
 * Stores servers. This allows sharing of {@link Server} instances across local
 * chains by port number. For instance, if all chains have port number, e.g.,
 * 8081, then only one server instance on port 8081 is created. All requests are
 * fielded by this port and distinguished by the requesting client via the
 * project/chain name. This affords many benefits in terms of resource
 * management such as multiple port listeners, competing threads, and smaller
 * thread pool sizes (i.e., must be careful how many receiver threads
 * ({@link Constants#NUM_EXECUTOR_THREADS}) are allocated per {@link Server}
 * instance, which may result in poor performance if many chains are defined,
 * but few are used).
 * @author Ray Hylock
 */
public class Servers {
    private final List<Integer> ports; // sorted as we retrieve by port
    private final HashMap<Integer, Server> serverByPort;       // port = server
    private final HashMap<String, Server> serverByChain;       // chain = server
    private final HashMap<String, Integer> portByChain;        // chain = port
    private final HashMap<Integer, List<String>> chainsByPort; // port = chain
    
    /**
     * Constructs a new {@link Servers} instance.
     */
    public Servers(){
        ports = new ArrayList<>();
        serverByPort = new LinkedHashMap<>();
        serverByChain = new LinkedHashMap<>();
        portByChain = new LinkedHashMap<>();
        chainsByPort = new LinkedHashMap<>();
    }
    
    ////////////////////////////////////////////////////////////////////////////
    //                                SETTERS                                 //
    ////////////////////////////////////////////////////////////////////////////
    /**
     * Creates or reuses a server.
     * @param chain chain name
     * @param port  port number
     * @return the new {@link Server}
     */
    public Server createServer(String chain, int port){
        // create server
        Server s;
        if((s = serverByPort.get(port)) == null){
            // new port -> new server
            s = new Server(port);
            serverByPort.put(port, s);
            
            // sort port
            ports.add(port);
            Collections.sort(ports);
        }
        
        // add new sever to maps
        portByChain.put(chain, port); // each chain has one port
        serverByChain.put(chain, s);  // each chain has one server
        
        // each port may serve multiple chains
        if(chainsByPort.containsKey(port)) chainsByPort.get(port).add(chain);
        else {
            List l = new ArrayList<>();
            l.add(chain);
            chainsByPort.put(port, l);
        }
        return s;
    }
    
    /**
     * Removes a {@link Blockchain} from the server lists. This will throw an
     * {@link IOException} if the server hosting the chain is still active.
     * @param chain chain name
     * @throws IOException {@link IOException}
     */
    public void removeBlockchain(String chain) throws IOException{
        // can only remove is the server is inactive
        if(isActive(chain)) throw new IOException("Cannot remove a blockchain "
                + "that is actively being served. Shutdown the server first.");
        int port = portByChain.get(chain);
        serverByChain.remove(chain);
        chainsByPort.get(port).remove(chain);
    }
    
    /**
     * Shuts down all server instances.
     * @throws IOException {@link IOException}
     * @throws InterruptedException {@link InterruptedException}
     */
    public void shutdown() throws IOException, InterruptedException{
        Iterator<Server> it = serverByPort.values().iterator();
        while(it.hasNext()) it.next().stop();
    }
    
    /**
     * Shuts down a specific server instance by port number.
     * @param port port number of server to shut down
     * @throws IOException {@link IOException}
     * @throws InterruptedException {@link InterruptedException}
     */
    public void shutdown(int port) throws IOException, InterruptedException{
        serverByPort.get(port).stop();
    }
    
    ////////////////////////////////////////////////////////////////////////////
    //                                GETTERS                                 //
    ////////////////////////////////////////////////////////////////////////////
    /**
     * Returns the list of port numbers.
     * @return the list of port numbers
     */
    public List<Integer> getPorts(){
        return ports;
    }
    
    /**
     * Returns the port by chain map.
     * @return the port by chain map
     */
    public HashMap<String, Integer> getPortByChain(){
        return portByChain;
    }
    
    /**
     * Returns the {@link Server} by port map.
     * @return the {@link Server} by port map
     */
    public HashMap<Integer, Server> getServerByPort(){
        return serverByPort;
    }
    
    /**
     * Returns the {@link Server} by chain map.
     * @return the {@link Server} by chain map
     */
    public HashMap<String, Server> getServerByChain(){
        return serverByChain;
    }
    
    /**
     * Returns the list of chains by port map.
     * @return the list of chains by port map
     */
    public HashMap<Integer, List<String>> getChainsByPort(){
        return chainsByPort;
    }
    
    /**
     * Returns {@code true} if the server hosting the chain is active, 
     * {@code false} otherwise.
     * @param chain chain name
     * @return {@code true} if the server hosting the chain is active, 
     * {@code false} otherwise
     */
    public boolean isActive(String chain){
        if(serverByChain.containsKey(chain)){
            return serverByChain.get(chain).isActive();
        } else return false;
    }
}
