# Supplementary material for: A Blockchain Framework for Patient-Centered Health Records and Exchange (HealthChain): Evaluation and Proof-of-Concept Study
Source: J Med Internet Res. 2019 Aug 31;21(8):e13592. doi: 10.2196/13592 (PMC6743266; doi:10.2196/13592)
Supplement: Multimedia Appendix 3 [file jmir_v21i8e13592_app3.zip › HealthChainServer/src/edu/ecu/hsim/ray/healthchain/server/SyncInstruction.java]

/*
 * Copyright (c) 2018 Ray Hylock
 * Department of Health Services and Information Management
 * College of Allied Health Sciences
 * East Carolina University
 *
 * Licensed under the Apache License, Version 2.0 (the "License");
 * you may not use this file except in compliance with the License.
 * You may obtain a copy of the License at
 *
 *      http://www.apache.org/licenses/LICENSE-2.0
 *
 * Unless required by applicable law or agreed to in writing, software
 * distributed under the License is distributed on an "AS IS" BASIS,
 * WITHOUT WARRANTIES OR CONDITIONS OF ANY KIND, either express or implied.
 * See the License for the specific language governing permissions and
 * limitations under the License.
 */
package edu.ecu.hsim.ray.healthchain.server;

import java.util.HashMap;

/**
 * Sync instruction that is sent to the server by the user.
 * @author Ray Hylock
 */
public class SyncInstruction {
    // instruction type data
    public static enum INSTRUCTION_TYPE { 
        AES_PRE_KEY(0), BLOCK_HASH_HASH(1), BLOCK_HASH_R(2), BLOCK_HASH_S(3), 
        DATA(4), PRE_SCALAR(5), SMART_CONTRACT(6);
        public final int code;
        private INSTRUCTION_TYPE(int code) {
            this.code = code;
        }
    };
    public static final HashMap<Integer, INSTRUCTION_TYPE> instructionTypeHM = new HashMap<>();
    static {
        instructionTypeHM.put(INSTRUCTION_TYPE.AES_PRE_KEY.code, INSTRUCTION_TYPE.AES_PRE_KEY);
        instructionTypeHM.put(INSTRUCTION_TYPE.BLOCK_HASH_HASH.code, INSTRUCTION_TYPE.BLOCK_HASH_HASH);
        instructionTypeHM.put(INSTRUCTION_TYPE.BLOCK_HASH_R.code, INSTRUCTION_TYPE.BLOCK_HASH_R);
        instructionTypeHM.put(INSTRUCTION_TYPE.BLOCK_HASH_S.code, INSTRUCTION_TYPE.BLOCK_HASH_S);
        instructionTypeHM.put(INSTRUCTION_TYPE.DATA.code, INSTRUCTION_TYPE.DATA);
        instructionTypeHM.put(INSTRUCTION_TYPE.PRE_SCALAR.code, INSTRUCTION_TYPE.PRE_SCALAR);
        instructionTypeHM.put(INSTRUCTION_TYPE.SMART_CONTRACT.code, INSTRUCTION_TYPE.SMART_CONTRACT);
    }
    
    // data entry status
    public static enum ENTRY_STATUS { 
        CURRENT(0), MODIFY(1), NEW(2), REMOVE(3); 
        public final int code;
        private ENTRY_STATUS(int code) {
            this.code = code;
        }
    };
    public static final HashMap<Integer, ENTRY_STATUS> entryStatusHM = new HashMap<>();
    static {
        entryStatusHM.put(ENTRY_STATUS.CURRENT.code, ENTRY_STATUS.CURRENT);
        entryStatusHM.put(ENTRY_STATUS.MODIFY.code, ENTRY_STATUS.MODIFY);
        entryStatusHM.put(ENTRY_STATUS.NEW.code, ENTRY_STATUS.NEW);
        entryStatusHM.put(ENTRY_STATUS.REMOVE.code, ENTRY_STATUS.REMOVE);
    }
    
    // variables
    private long dbID, blockID;
    private byte[] bytes;
    private INSTRUCTION_TYPE instType;
    private ENTRY_STATUS status;
    
    /**
     * Constructor.
     */
    public SyncInstruction(){}
    
    /**
     * Returns the block ID.
     * @return the block ID
     */
    public long getBlockID(){
        return blockID;
    }
    
    /**
     * Sets the block ID.
     * @param blockID block ID
     */
    public void setBlockID(long blockID){
        this.blockID = blockID;
    }
    
    /**
     * Returns the bytes.
     * @return the bytes
     */
    public byte[] getBytes(){
        return bytes;
    }
    
    /**
     * Sets the bytes.
     * @param bytes bytes
     */
    public void setBytes(byte[] bytes){
        this.bytes = bytes;
    }
    
    /**
     * Returns the database ID.
     * @return the database ID
     */
    public long getDBID(){
        return dbID;
    }
    
    /**
     * Sets the database ID.
     * @param dbID database ID
     */
    public void setDBID(long dbID){
        this.dbID = dbID;
    }
    
    /**
     * Returns the {@link INSTRUCTION_TYPE}.
     * @return the {@link INSTRUCTION_TYPE}
     */
    public INSTRUCTION_TYPE getInstructionType(){
        return instType;
    }
    
    /**
     * Sets the {@link INSTRUCTION_TYPE}.
     * @param instType {@link INSTRUCTION_TYPE#code}
     */
    public void setInstructionType(int instType){
        this.instType = instructionTypeHM.get(instType);
    }
    
    /**
     * Returns the {@link ENTRY_STATUS}.
     * @return the {@link ENTRY_STATUS}
     */
    public ENTRY_STATUS getStatus(){
        return status;
    }
    
    /**
     * Sets the {@link ENTRY_STATUS}.
     * @param status {@link ENTRY_STATUS#code}
     */
    public void setStatus(int status){
        this.status = entryStatusHM.get(status);
    }
}
