# Supplementary material for: A Blockchain Framework for Patient-Centered Health Records and Exchange (HealthChain): Evaluation and Proof-of-Concept Study
Source: J Med Internet Res. 2019 Aug 31;21(8):e13592. doi: 10.2196/13592 (PMC6743266; doi:10.2196/13592)
Supplement: Multimedia Appendix 3 [file jmir_v21i8e13592_app3.zip › HealthChainServer/src/edu/ecu/hsim/ray/healthchain/SmartContractEntry.java]

/*
 * Copyright (c) 2018 Ray Hylock
 * Department of Health Services and Information Management
 * College of Allied Health Sciences
 * East Carolina University
 *
 * Licensed under the Apache License, Version 2.0 (the "License");
 * you may not use this file except in compliance with the License.
 * You may obtain a copy of the License at
 *
 *      http://www.apache.org/licenses/LICENSE-2.0
 *
 * Unless required by applicable law or agreed to in writing, software
 * distributed under the License is distributed on an "AS IS" BASIS,
 * WITHOUT WARRANTIES OR CONDITIONS OF ANY KIND, either express or implied.
 * See the License for the specific language governing permissions and
 * limitations under the License.
 */
package edu.ecu.hsim.ray.healthchain;

import edu.ecu.hsim.ray.healthchain.main.ServerMain;
import edu.ecu.hsim.ray.healthchain.miner.Miner;
import edu.ecu.hsim.ray.healthchain.smartcontracts.SmartContract;
import edu.ecu.hsim.ray.proxyreencryption.Cipher;

/**
 * {@link SmartContract} entry.
 * @author Ray Hylock
 */
public class SmartContractEntry {
    // variables
    private final Block block;
    private Long dbID;
    private byte[] bytes;
    private final Miner.Connection minerConn;
    
    /**
     * Constructor for smart contracts
     * @param block  {@link Block}
     * @param dbID   database ID
     * @param bytes  encrypted {@link Cipher} as bytes
     */
    public SmartContractEntry(Block block, long dbID, byte[] bytes){
        this.block = block;
        this.dbID = dbID;
        this.bytes = bytes;
        minerConn = ServerMain.getSystemMiner().getConnection(
                block.getBlockchain().getID());
    }
    
    ////////////////////////////////////////////////////////////////////////////
    //                                GETTERS                                 //
    ////////////////////////////////////////////////////////////////////////////
    /**
     * Returns the {@link Block}.
     * @return the {@link Block}
     */
    public Block getBlock(){
        return block;
    }
    
    /**
     * Returns the bytes.
     * @return the bytes
     */
    public byte[] getBytes(){
        return bytes;
    }
    
    /**
     * Returns the database ID.
     * @return the database ID
     */
    public Long getDBID(){
        return dbID;
    }
    
    ////////////////////////////////////////////////////////////////////////////
    //                                SETTERS                                 //
    ////////////////////////////////////////////////////////////////////////////
    /**
     * Set the bytes.
     * @param bytes bytes to set
     */
    public void setBytes(byte[] bytes){
        this.bytes = bytes;
    }
}
