# Supplementary material for: A Blockchain Framework for Patient-Centered Health Records and Exchange (HealthChain): Evaluation and Proof-of-Concept Study
Source: J Med Internet Res. 2019 Aug 31;21(8):e13592. doi: 10.2196/13592 (PMC6743266; doi:10.2196/13592)
Supplement: Multimedia Appendix 3 [file jmir_v21i8e13592_app3.zip › HealthChainServer/src/edu/ecu/hsim/ray/healthchain/smartcontracts/DateConverter.java]

/*
 * Copyright (c) 2018 Ray Hylock
 * Department of Health Services and Information Management
 * College of Allied Health Sciences
 * East Carolina University
 *
 * Licensed under the Apache License, Version 2.0 (the "License");
 * you may not use this file except in compliance with the License.
 * You may obtain a copy of the License at
 *
 *      http://www.apache.org/licenses/LICENSE-2.0
 *
 * Unless required by applicable law or agreed to in writing, software
 * distributed under the License is distributed on an "AS IS" BASIS,
 * WITHOUT WARRANTIES OR CONDITIONS OF ANY KIND, either express or implied.
 * See the License for the specific language governing permissions and
 * limitations under the License.
 */
package edu.ecu.hsim.ray.healthchain.smartcontracts;

import java.text.DateFormat;
import java.text.ParseException;
import java.text.SimpleDateFormat;
import java.util.Date;
import java.util.logging.Level;
import java.util.logging.Logger;

/**
 * Basic date conversion utilities.
 * @author Ray Hylock
 */
public class DateConverter {
    // date and timestamp formats
    private static DateFormat dateFormatDB = 
            new SimpleDateFormat("yyyy-MM-dd");
    private static DateFormat dateFormatDisplay = 
            new SimpleDateFormat("MMM dd, yyyy");
    private static DateFormat dateFormatInput = 
            new SimpleDateFormat("MM/dd/yyyy");
    private static DateFormat timestampFormatDB =
            new SimpleDateFormat("yyyy-MM-dd HH:mm:ss");
    private static DateFormat timestampFormatInput =
            new SimpleDateFormat("MM/dd/yyyy HH:mm:ss");
    private static DateFormat timestampFormatInputLong =
            new SimpleDateFormat("EEE MMM dd HH:mm:ss z yyyy");
    
    /**
     * Converts a date in input format {@code MM/dd/yyyy} to the database format
     * of {@code yyyy-MM-dd}.
     * @param date date to convert
     * @return date converted to database format
     */
    public String dateInputToDB(String date){
        try {
            return dateFormatDB.format(dateFormatInput.parse(date));
        } catch (ParseException ex) {
            Logger.getLogger(DateConverter.class.getName()).log(Level.SEVERE, null, ex);
        }
        return null;
    }
    
    /**
     * Converts a date in input format {@code MM/dd/yyyy} to the database format
     * of {@code yyyy-MM-dd}.
     * @param date date to convert
     * @return date converted to database format
     */
    public Date dateInputToDBDate(String date){
        try {
            return dateFormatDB.parse(dateInputToDB(date));
        } catch (ParseException ex) {
            Logger.getLogger(DateConverter.class.getName()).log(Level.SEVERE, null, ex);
        }
        return null;
    }
    
    /**
     * Converts a date in database format {@code yyyy-MM-dd} to the input format
     * of {@code MM/dd/yyyy}.
     * @param date date to convert
     * @return date converted to database format
     */
    public String dateToInput(Date date){
        return dateFormatInput.format(date);
    }
    
    /**
     * Converts a timestamp in database format {@code yyyy-MM-dd HH:mm:ss} to a
     * {@link Date}.
     * @param timestamp timestamp to convert
     * @return timestamp converted to a {@link Date}
     */
    public Date timestampDBToDate(String timestamp){
        try {
            return timestampFormatDB.parse(timestamp);
        } catch (ParseException ex) {
            Logger.getLogger(DateConverter.class.getName()).log(Level.SEVERE, null, ex);
        }
        return null;
    }
    
    /**
     * Converts a timestamp in input format {@code MM/dd/yyyy HH:mm:ss} to a
     * {@link Date}.
     * @param timestamp timestamp to convert
     * @return timestamp converted to a {@link Date}
     */
    public Date timestampInputToDate(String timestamp){
        try {
            return timestampFormatInput.parse(timestamp);
        } catch (ParseException ex) {
            Logger.getLogger(DateConverter.class.getName()).log(Level.SEVERE, null, ex);
        }
        return null;
    }
    
    /**
     * Converts a timestamp in input format {@code MM/dd/yyyy HH:mm:ss} to the
     * database format of {@code yyyy-MM-dd HH:mm:ss}.
     * @param timestamp timestamp to convert
     * @return timestamp converted to database format
     */
    public String timestampInputToDB(String timestamp){
        try {
            return timestampFormatDB.format(timestampFormatInput.parse(timestamp));
        } catch (ParseException ex) {
            Logger.getLogger(DateConverter.class.getName()).log(Level.SEVERE, null, ex);
        }
        return null;
    }
    
    /**
     * Converts a timestamp in input format {@code MM/dd/yyyy HH:mm:ss} to the
     * database format of {@code yyyy-MM-dd HH:mm:ss}.
     * @param timestamp timestamp to convert
     * @return timestamp converted to database format
     */
    public Date timestampInputToDBDate(String timestamp){
        try {
            return timestampFormatDB.parse(timestampInputToDB(timestamp));
        } catch (ParseException ex) {
            Logger.getLogger(DateConverter.class.getName()).log(Level.SEVERE, null, ex);
        }
        return null;
    }
    
    /**
     * Converts a {@link Date} to database format {@code yyyy-MM-dd HH:mm:ss}.
     * @param timestamp timestamp to convert
     * @return timestamp converted to database format
     */
    public String timestampToDB(Date timestamp){
        return timestampFormatDB.format(timestamp);
    }
    
    /**
     * Converts a timestamp in database format {@code yyyy-MM-dd HH:mm:ss} to
     * the input format of {@code MM/dd/yyyy HH:mm:ss}.
     * @param timestamp timestamp to convert
     * @return timestamp converted to database format
     */
    public String timestampToInput(Date timestamp){
        return timestampFormatInput.format(timestamp);
    }
}
