# Supplementary material for: A Blockchain Framework for Patient-Centered Health Records and Exchange (HealthChain): Evaluation and Proof-of-Concept Study
Source: J Med Internet Res. 2019 Aug 31;21(8):e13592. doi: 10.2196/13592 (PMC6743266; doi:10.2196/13592)
Supplement: Multimedia Appendix 3 [file jmir_v21i8e13592_app3.zip › HealthChainServer/src/edu/ecu/hsim/ray/healthchain/smartcontracts/ParserResult.java]

/*
 * Copyright (c) 2018 Ray Hylock
 * Department of Health Services and Information Management
 * College of Allied Health Sciences
 * East Carolina University
 *
 * Licensed under the Apache License, Version 2.0 (the "License");
 * you may not use this file except in compliance with the License.
 * You may obtain a copy of the License at
 *
 *      http://www.apache.org/licenses/LICENSE-2.0
 *
 * Unless required by applicable law or agreed to in writing, software
 * distributed under the License is distributed on an "AS IS" BASIS,
 * WITHOUT WARRANTIES OR CONDITIONS OF ANY KIND, either express or implied.
 * See the License for the specific language governing permissions and
 * limitations under the License.
 */
package edu.ecu.hsim.ray.healthchain.smartcontracts;

/**
 * Parser results class.
 * @author Ray Hylock
 */
public class ParserResult {
    private String fileName;
    private boolean success;
    private String error;
    
    /**
     * Constructs a new {@link ParserResult} object.
     * @param fileName the file name
     * @param success  {@code true} if successful, {@code false} otherwise
     * @param error    error message if unsuccessful
     */
    public ParserResult(String fileName, boolean success, String error){
        this.fileName = fileName;
        this.success = success;
        this.error = error;
    }
    
    /**
     * Returns the error message or {@code null}.
     * @return the error message or {@code null}
     */
    public String getError(){
        return error;
    }
    
    /**
     * Returns the file name.
     * @return the file name
     */
    public String getFileName(){
        return fileName;
    }
    
    /**
     * Returns {@code true} if successful, {@code false} otherwise. If 
     * {@code false}, call {@link #getError()} for error.
     * @return {@code true} if successful, {@code false} otherwise
     */
    public boolean getSuccess(){
        return success;
    }
}
