# Supplementary material for: A Blockchain Framework for Patient-Centered Health Records and Exchange (HealthChain): Evaluation and Proof-of-Concept Study
Source: J Med Internet Res. 2019 Aug 31;21(8):e13592. doi: 10.2196/13592 (PMC6743266; doi:10.2196/13592)
Supplement: Multimedia Appendix 3 [file jmir_v21i8e13592_app3.zip › HealthChainServer/src/edu/ecu/hsim/ray/healthchain/smartcontracts/SignatureBytes.java]

/*
 * Copyright (c) 2018 Ray Hylock
 * Department of Health Services and Information Management
 * College of Allied Health Sciences
 * East Carolina University
 *
 * Licensed under the Apache License, Version 2.0 (the "License");
 * you may not use this file except in compliance with the License.
 * You may obtain a copy of the License at
 *
 *      http://www.apache.org/licenses/LICENSE-2.0
 *
 * Unless required by applicable law or agreed to in writing, software
 * distributed under the License is distributed on an "AS IS" BASIS,
 * WITHOUT WARRANTIES OR CONDITIONS OF ANY KIND, either express or implied.
 * See the License for the specific language governing permissions and
 * limitations under the License.
 */
package edu.ecu.hsim.ray.healthchain.smartcontracts;

/**
 * Creates a {@code byte[]} structure for signing {@link SmartContract}s.
 * @author Ray Hylock
 */
public class SignatureBytes {
    private byte[] bytes;
    
    /**
     * Creates a {@code byte[]} structure for signing smart contracts.
     * 
     * This methods incorporates the re-encryption keys into the signature. As
     * such, if the encryption mode is set to 
     * {@link ProxyReEncryption.ENCRYPTION_MODE#DYNAMIC}, resetting the
     * re-encryption keys (as is necessary due to changes in the encryption key
     * {@code k}) invalidates the signature. Also, the mode can be toggled, so
     * even if set to {@link ProxyReEncryption.ENCRYPTION_MODE#STATIC} at some
     * point in time, we must support the possibility of dynamic keys. Hence,
     * this method is no longer viable.
     * 
     * @param smartContractID smart contract ID
     * @param delegatorID     delegator ID
     * @param delegateeID     delegatee ID
     * @param minerID         miner ID
     * @param intermediateRK  intermediate re-encryption key
     * @param delegateeRK     delegatee re-encryption key
     * @param expDate         expiration date
     */
//    public SignatureBytes(String smartContractID, String delegatorID, 
//            String delegateeID, String minerID, byte[] intermediateRK, 
//            byte[] delegateeRK, String expDate){
//        // bytes
//        byte[] scIDB = smartContractID.getBytes(),
//               drIDB = delegatorID.getBytes(), deIDB = delegateeID.getBytes(),
//                mIDB = minerID.getBytes(), rkIB = intermediateRK,
//                rkDB = delegateeRK,
//                 edB = expDate.getBytes();
//        
//        // lengths
//        int scIDL = scIDB.length, drIDL = drIDB.length, deIDL = deIDB.length, 
//                mIDL = mIDB.length, rkIL = rkIB.length, rkDL = rkDB.length, 
//                edL = edB.length;
//        
//        // prepare bytes to hash
//        bytes = new byte[scIDL+drIDL+deIDL+mIDL+rkIL+rkDL+edL];
//
//        // copy 
//        System.arraycopy(scIDB, 0, bytes, 0,                              scIDL);
//        System.arraycopy(drIDB, 0, bytes, scIDL,                          drIDL);
//        System.arraycopy(deIDB, 0, bytes, scIDL+drIDL,                    deIDL);
//        System.arraycopy(mIDB,  0, bytes, scIDL+drIDL+deIDL,               mIDL);
//        System.arraycopy(rkIB,  0, bytes, scIDL+drIDL+deIDL+mIDL,          rkIL);
//        System.arraycopy(rkDB,  0, bytes, scIDL+drIDL+deIDL+mIDL+rkIL,     rkDL);
//        System.arraycopy(edB,   0, bytes, scIDL+drIDL+deIDL+mIDL+rkIL+rkDL, edL);
//    }
    
    /**
     * Creates a {@code byte[]} structure for signing smart contracts.
     * @param smartContractID smart contract ID
     * @param delegatorID     delegator ID
     * @param delegateeID     delegatee ID
     * @param minerID         miner ID
     * @param expDate         expiration date
     */
    public SignatureBytes(String smartContractID, String delegatorID, 
            String delegateeID, String minerID, String expDate){
        // bytes
        byte[] scIDB = smartContractID.getBytes(),
               drIDB = delegatorID.getBytes(), deIDB = delegateeID.getBytes(),
                mIDB = minerID.getBytes(), edB = expDate.getBytes();
        
        // lengths
        int scIDL = scIDB.length, drIDL = drIDB.length, deIDL = deIDB.length, 
                mIDL = mIDB.length, edL = edB.length;
        
        // prepare bytes to hash
        bytes = new byte[scIDL+drIDL+deIDL+mIDL+edL];

        // copy 
        System.arraycopy(scIDB, 0, bytes, 0,                    scIDL);
        System.arraycopy(drIDB, 0, bytes, scIDL,                drIDL);
        System.arraycopy(deIDB, 0, bytes, scIDL+drIDL,          deIDL);
        System.arraycopy(mIDB,  0, bytes, scIDL+drIDL+deIDL,     mIDL);
        System.arraycopy(edB,   0, bytes, scIDL+drIDL+deIDL+mIDL, edL);
    }
    
    /**
     * Returns the combined bytes.
     * @return the combined bytes
     */
    public byte[] getBytes(){
        return bytes;
    }
}
