# Supplementary material for: A Blockchain Framework for Patient-Centered Health Records and Exchange (HealthChain): Evaluation and Proof-of-Concept Study
Source: J Med Internet Res. 2019 Aug 31;21(8):e13592. doi: 10.2196/13592 (PMC6743266; doi:10.2196/13592)
Supplement: Multimedia Appendix 3 [file jmir_v21i8e13592_app3.zip › HealthChainServer/src/edu/ecu/hsim/ray/healthchain/smartcontracts/SmartContract.java]

/*
 * Copyright (c) 2018 Ray Hylock
 * Department of Health Services and Information Management
 * College of Allied Health Sciences
 * East Carolina University
 *
 * Licensed under the Apache License, Version 2.0 (the "License");
 * you may not use this file except in compliance with the License.
 * You may obtain a copy of the License at
 *
 *      http://www.apache.org/licenses/LICENSE-2.0
 *
 * Unless required by applicable law or agreed to in writing, software
 * distributed under the License is distributed on an "AS IS" BASIS,
 * WITHOUT WARRANTIES OR CONDITIONS OF ANY KIND, either express or implied.
 * See the License for the specific language governing permissions and
 * limitations under the License.
 */
package edu.ecu.hsim.ray.healthchain.smartcontracts;

import com.google.gson.Gson;
import com.google.gson.GsonBuilder;
import static edu.ecu.hsim.ray.constants.Constants.SPLIT;
import edu.ecu.hsim.ray.healthchain.Block;
import static edu.ecu.hsim.ray.healthchain.Block.BLOCK_ENCRYPTION.PRE_FULL_NO_X;
import static edu.ecu.hsim.ray.healthchain.Block.BLOCK_ENCRYPTION.PRE_FULL_X;
import edu.ecu.hsim.ray.healthchain.Coder;
import edu.ecu.hsim.ray.healthchain.DataAESEntryNoX;
import edu.ecu.hsim.ray.healthchain.DataAESEntryX;
import edu.ecu.hsim.ray.healthchain.DataEntry;
import edu.ecu.hsim.ray.healthchain.DataPREEntryX;
import edu.ecu.hsim.ray.healthchain.aes.AESRandom;
import edu.ecu.hsim.ray.healthchain.aes.SymmetricKeyPropertiesRandom;
import edu.ecu.hsim.ray.healthchain.database.Database;
import edu.ecu.hsim.ray.healthchain.main.ServerMain;
import static edu.ecu.hsim.ray.healthchain.main.ServerMain.log;
import edu.ecu.hsim.ray.healthchain.miner.Miner;
import edu.ecu.hsim.ray.progressbar.ProgressBar;
import edu.ecu.hsim.ray.proxyreencryption.Cipher;
import edu.ecu.hsim.ray.proxyreencryption.Cipher.PAIRING_TYPE;
import edu.ecu.hsim.ray.proxyreencryption.Keys;
import edu.ecu.hsim.ray.proxyreencryption.Message;
import edu.ecu.hsim.ray.proxyreencryption.ProxyReEncryption;
import edu.ecu.hsim.ray.proxyreencryption.ProxyReEncryption.MESSAGE_TYPE;
import edu.uiowa.icts.ray.systemutils.SystemUtils;
import edu.uiowa.icts.ray.systemutils.Timer;
import it.unisa.dia.gas.jpbc.Element;
import java.io.IOException;
import java.security.InvalidAlgorithmParameterException;
import java.security.InvalidKeyException;
import java.security.NoSuchAlgorithmException;
import java.security.spec.InvalidKeySpecException;
import java.security.spec.InvalidParameterSpecException;
import java.sql.SQLException;
import java.util.Date;
import java.util.List;
import java.util.Random;
import java.util.logging.Level;
import java.util.logging.Logger;
import javax.crypto.NoSuchPaddingException;

/**
 * Smart contract information.
 * @author Ray Hylock
 */
public class SmartContract {
    // ignored by gson
    private transient DateConverter dc = new DateConverter();
    private transient Coder coder = new Coder();
    public enum STATUS { ACTIVE, INACTIVE, PENDING_DELEGATEE_ACTION, 
        PENDING_DELEGATOR_ACTION, PENDING_MINER_ACTION, TERMINATED };
    private transient Date createdDateD, startDateD, expDateD;
    private transient byte[] delegatorSignatureB, delegateeSignatureB, 
            minerSignatureB, intermediateRKB, delegateeRKB;
    
    // included by gson
    private String smartContractID, blockID, delegatorID, delegateeID, minerID, 
            name, notes, createdDate, startDate, expDate, delegatorSignature, 
            delegateeSignature, minerSignature, intermediateRK, delegateeRK;
    private STATUS status;
    
    /**
     * Constructs a new {@link SmartContract} template. This constructor is for
     * newly initiated smart contracted.
     * @param blockID     block ID
     * @param delegatorID delegator ID (the issuer)
     * @param delegateeID delegatee ID (issued to)
     * @param minerID     miner ID
     * @param name        name
     * @param createdDate created date
     * @param startDate   start date
     * @param expDate     expiration date
     * @param notes       notes
     * @param status      {@link STATUS}
     */
    public SmartContract(String blockID, String delegatorID, String delegateeID,
            String minerID, String name, String createdDate, String startDate, 
            String expDate, String notes, STATUS status){
        this.smartContractID = ""+new Random().nextLong();
        this.blockID = blockID;
        this.delegatorID = delegatorID;
        this.delegateeID = delegateeID;
        this.minerID = minerID;
        this.name = name;
        this.startDate = startDate;
        this.startDateD = dc.dateInputToDBDate(startDate);
        this.expDate = expDate;
        this.expDateD = dc.dateInputToDBDate(expDate);
        this.createdDate = createdDate;
        this.createdDateD = dc.dateInputToDBDate(createdDate);
        this.status = status;
        this.notes = notes;
    }
    
    ////////////////////////////////////////////////////////////////////////////
    //                               EXECUTOR                                 //
    ////////////////////////////////////////////////////////////////////////////
    /**
     * Executes a smart contract internally; i.e., the intermediary is the
     * delegatee.
     * @param chainID chain ID
     * @return {@code true} if successful, {@code false} otherwise
     * @throws SQLException {@link SQLException}
     * @throws IOException {@link IOException}
     */
    public boolean execute(String chainID) throws SQLException, IOException{  
        SmartContractExecutionHandler out = null;
        try {
            ///// ZIP OUTPUT STREAM ///// 
            out = new ZipSmartContractExecutionHandler()
                     .initialize(getDelegatorID());
            
            ///// PROGRESS BAR ///// 
            // create progress bar
            ProgressBar pb = new ProgressBar("Decrypting keys").start().
                    simulateIncrementStart();

            Timer timer = new SystemUtils().newTimer();
            timer.start();

            ///// VARIABLES /////
            Database db = new Database();
            long chainIDL = Long.parseLong(chainID);

            ///// INTERMEDIARY /////
            // if miner is the intermediary
            Miner miner = ServerMain.getSystemMiner();
            if(minerID.equals(""+miner.getID())){
                ////////////////////////////////
                // setup proxy and keys
                ProxyReEncryption proxy = miner.getConnection(chainIDL).getPRE();
                Keys delegatorPK = proxy.newKeys(db.getUserPREPK(chainIDL, 
                        Long.parseLong(delegatorID)), null);
                Keys delegatee = miner.getConnection(chainIDL).getPREKeys();
                Keys minerKey = miner.getConnection(chainIDL).getPREKeys();

                ////////////////////////////////
                // decrypt-verify R key chain
                // R reads bytes from SC and decrypt-verifies first layer
                Message esBesR_M = proxy.verifyAndGet(delegatorPK, minerKey, 
                        proxy.toCipher(getIntermediateRKeyBytes()));

                // B reads message from R and decrypt-verifies second layer
                // B sends last fragment of R key chain to R
                Message esR_M = proxy.verifyAndGet(delegatorPK, delegatee, esBesR_M);

                // R reads message and decrypt-verifies final R key chain layer
                Message R_M = proxy.verifyAndGet(delegatorPK, minerKey, esR_M);
                Element rsi = proxy.newGTElement(R_M.toBytesDataOnly());

                ////////////////////////////////
                // decrypt-verify B key chain
                // R reads bytes from SC and decrypt-verifies first layer
                Message esB_M = proxy.verifyAndGet(delegatorPK, minerKey,
                        proxy.toCipher(getDelegateeRKeyBytes()));

                // B reads key chain bytes from R and decrypt-verifies it
                Message B_M = proxy.verifyAndGet(delegatorPK, delegatee, esB_M);
                Element rpd = proxy.newGTElement(B_M.toBytesDataOnly());

                ////////////////////////////////
                // process entries
                // get entries
                pb.setText("Reading entries");
                Block block = db.getBlock(Long.parseLong(blockID));
                List<DataEntry> entries = db.readBlockDataEntries(block);  

                ///// OUTPUT /////
                pb.setText("Processing entries");
                // only proceed if there are entries to process
                if(entries.size() > 0){
                    // set progress bar total
                    pb.simulateIncrementStop().setTotal(entries.size());

                    ////////////////////////////////
                    // process
                    Message msg = null;
                    Cipher crIT;
                    
                    // if PRE_FULL
                    if(block.getBlockEncryption() == PRE_FULL_NO_X ||
                       block.getBlockEncryption() == PRE_FULL_X){
                        for(DataEntry entry : entries){
                            ////////////////////////////////
                            // decrypt the X layer of the PRE entry
                            Cipher entryDec = null;
                            switch(block.getBlockEncryption()){
                                case PRE_FULL_NO_X:
                                    entryDec = proxy.toCipher(entry.getBytes());
                                    break;
                                case PRE_FULL_X:
                                    entryDec = ((DataPREEntryX)entry).decryptX(true);
                                    break;
                            }

                            ////////////////////////////////
                            // intermediate re-encryption
                            crIT = decryptIntermediate(proxy, minerKey, 
                                    entryDec, rsi, esR_M);

                            ////////////////////////////////
                            // delegatee decryption
                            msg = decryptDelegatee(proxy, delegatee, crIT, rpd);

                            // final_message is the data, so split and set
                            String[] jsons = msg.toString().trim().split(SPLIT);

                            // write data to zip
                            out.add(jsons);

                            // increment progress bar
                            pb.increment();
                        } 
                        
                    // else PRE_KEY_AES_DATA
                    } else { 
                        //////////////////////////////////////////
                        // AES PRE key intermediate re-encryption
                        crIT = decryptIntermediate(proxy, minerKey, 
                                proxy.toCipher(block.getAESPREKey()), rsi, 
                                esR_M);

                        //////////////////////////////////////////
                        // AES PRE key delegatee decryption

                        Message aesPREKeyM = decryptDelegatee(proxy, delegatee, 
                                crIT, rpd);

                        // aesPREKeyM is the AES PRE KEY, so set SKP
                        SymmetricKeyPropertiesRandom skp = SymmetricKeyPropertiesRandom
                                .fromJson(aesPREKeyM.toString());
                        
//                        log.info("skp:\n"+skp.toJson());
                        
                        try {
                            // create AES object
                            AESRandom aes = new AESRandom(skp);
//                            log.info("\nPreSKP: \n"+skp.toJson());

                            //////////////////////////////////////////
                            // delegatee decrypts entry using AES key
                            for(DataEntry entry : entries){
                                String[] jsons = null;
                                switch(block.getBlockEncryption()){
                                    case PRE_KEYS_AES_DATA_NO_X:
                                        byte[] entryDecNox = ((DataAESEntryNoX)entry)
                                                .decryptAES(aes, entry.getBytes());
                                        jsons = new String(entryDecNox).trim().split(SPLIT);
                                        break;

                                    case PRE_KEYS_AES_DATA_X:
                                        // decrypt the X layer of the AES entry
                                        DataAESEntryX entryAES = (DataAESEntryX)entry;
                                        byte[] entryDecX = entryAES.decryptX(true);

                                        // decrypt the final message
                                        byte[] entryDec = entryAES.decryptAES(aes, 
                                                entryDecX);
                                        jsons = new String(entryDec).trim().split(SPLIT);
                                        break;
                                }

                                // write data to zip
                                out.add(jsons);

                                // increment progress bar
                                pb.increment();
                            }
                        } catch (NoSuchAlgorithmException | InvalidKeyException | 
                                NoSuchPaddingException | InvalidAlgorithmParameterException | 
                                InvalidParameterSpecException | InvalidKeySpecException ex) {
                            Logger.getLogger(SmartContract.class.getName()).log(Level.SEVERE, null, ex);
                        }
                    }

                    // stop progress bar
                    pb.stop();
                }
            }
            timer.stop();
            log.info("smart contract exectiont time: "
                    +timer.getDifferenceAsString(Timer.UNITS.MS));
            
        } catch (SmartContractExecutionHandlerException ex){
            Logger.getLogger(SmartContract.class.getName()).log(Level.SEVERE, null, ex);
        } finally {
            try {
                if(out != null) out.close();
            } catch (SmartContractExecutionHandlerException ex){
                Logger.getLogger(SmartContract.class.getName()).log(Level.SEVERE, null, ex);
            }
        }
        return true;
    }
    
    ////////////////////////////////////////////////////////////////////////////
    //                                SETTERS                                 //
    ////////////////////////////////////////////////////////////////////////////
    /**
     * Add the delegatee re-encryption key.
     * @param rkey delegatee re-encryption key
     */
    public void addDelegateeRKey(byte[] rkey){
        delegateeRK = coder.toBase64(rkey);
        delegateeRKB = rkey;
    }
    
    /**
     * Adds the delegatee's signature.
     * @param delegateeSignature delegatee signature
     */
    public void addDelegateeSignature(byte[] delegateeSignature){
        this.delegateeSignature = coder.toBase64(delegateeSignature);
        this.delegateeSignatureB = delegateeSignature;
    }
    
    /**
     * Adds the delegator's signature.
     * @param delegatorSignature delegator signature
     */
    public void addDelegatorSignature(byte[] delegatorSignature){
        this.delegatorSignature = coder.toBase64(delegatorSignature);
        this.delegatorSignatureB = delegatorSignature;
    }
    
    /**
     * Add the intermediate re-encryption key.
     * @param rkey intermediate re-encryption key
     */
    public void addIntermediateRKey(byte[] rkey){
        intermediateRK = coder.toBase64(rkey);
        intermediateRKB = rkey;
    }
    
    /**
     * Adds the miner's signature and activates the smart contract.
     * @param minerSignature miner signature
     */
    public void addMinerSignature(byte[] minerSignature){
        this.minerSignature = coder.toBase64(minerSignature);
        this.minerSignatureB = minerSignature;
        status = STATUS.ACTIVE;
        if(startDateD.after(expDateD)) status = STATUS.INACTIVE;
    }
    
    /**
     * Returns a new {@link SmartContract} from a JSON string. Default pretty
     * printing is {@code true}.
     * @param json JSON string
     * @return a new {@link SmartContract} from a JSON string
     */
    public static SmartContract fromJson(String json){
        return fromJson(json, true);
    }
    
    /**
     * Returns a new {@link SmartContract} from a JSON string with specified
     * {@code prettyPrint} parameter.
     * @param json        JSON string
     * @param prettyPrint {@code true} to pretty print, {@code false} otherwise
     * @return a new {@link SmartContract} from a JSON string
     */
    public static SmartContract fromJson(String json, boolean prettyPrint){
        Gson gson;
        if(prettyPrint) gson = new GsonBuilder().setPrettyPrinting().create();
        else gson = new Gson();
        SmartContract ret = gson.fromJson(json, SmartContract.class);
        ret.initPostGson();
        return ret;
    }
    
    /**
     * Sets transient objects used for calculations not stored by Gson.
     */
    public void initPostGson(){
        try {
            dc = new DateConverter();   // transient so NOT initialized by Gson
            coder = new Coder();        // transient so NOT initialized by Gson
            createdDateD = dc.dateInputToDBDate(createdDate);
            startDateD = dc.dateInputToDBDate(startDate);
            expDateD = dc.dateInputToDBDate(expDate);
            if(delegatorSignature != null) 
                delegatorSignatureB = coder.base64ToBytes(delegatorSignature);
            if(delegateeSignature != null) 
                delegateeSignatureB = coder.base64ToBytes(delegateeSignature);
            if(intermediateRK != null) 
               intermediateRKB = coder.base64ToBytes(intermediateRK);
            if(delegateeRK != null) 
                delegateeRKB = coder.base64ToBytes(delegateeRK);
            validateStatus();
        } catch (NumberFormatException ex){
            log.info("cd: "+createdDate);
            log.info("sd: "+startDate);
            log.info("ed: "+expDate);
            log.stackTrace(ex);
        }
    }
    
    /**
     * Sets the pending {@link #status}.
     * @param status {@link STATUS}
     */
    public void setPendingStatus(STATUS status){
        this.status = status;
    }
    
    /**
     * Updates the notes.
     * @param notes notes
     */
    public void updateNotes(String notes){
        this.notes = notes;
    }
    
    /**
     * Updates the status. If {@code status =} {@link STATUS#TERMINATED}, the
     * re-encryption key is cleared.
     * @param status {@link STATUS}
     * @param notes  notes
     */
    public void updateStatus(STATUS status, String notes){
        this.status = status;
        this.notes = notes;
        if(status == STATUS.TERMINATED){
            expDateD = new Date(System.currentTimeMillis());
            expDate = dc.timestampToDB(expDateD);
            intermediateRKB = null;
            intermediateRK = "";
            delegateeRKB = null;
            delegateeRK = "";
        }
    }
    
    /**
     * Verifies the status based on the current time and expiration date.
     * Validates the contract against the expiration date and current
     * {@link STATUS}.
     * @return {@code true} if valid, {@code false} otherwise
     */
    public boolean validateStatus(){
        // update by time
        if(new Date(System.currentTimeMillis()).after(expDateD))
            status = STATUS.INACTIVE;
        
        // return by status
        switch(status){
            case ACTIVE: return true;
            case INACTIVE:
            case PENDING_DELEGATEE_ACTION:
            case PENDING_DELEGATOR_ACTION:
            case PENDING_MINER_ACTION:
            case TERMINATED:
                return false;
        }
        return false;
    }
    
    ////////////////////////////////////////////////////////////////////////////
    //                                GETTERS                                 //
    ////////////////////////////////////////////////////////////////////////////
    /**
     * Returns the block ID.
     * @return the block ID
     */
    public String getBlockID(){
        return blockID;
    }
    
    /**
     * Returns the date created.
     * @return the date created
     */
    public String getDateCreated(){
        return createdDate;
    }
    
    /**
     * Returns the date created.
     * @return the date created
     */
    public Date getDateCreatedAsDate(){
        return createdDateD;
    }
    
    /**
     * Returns the delegatee ID.
     * @return the delegatee ID
     */
    public String getDelegateeID(){
        return delegateeID;
    }
    
    /**
     * Returns the name.
     * @return the name
     */
    public String getName(){
        return name;
    }
    
    /**
     * Returns the encrypt-singed delegatee rkey.
     * @return the encrypt-singed delegatee rkey
     */
    public String getDelegateeRKey(){
        return delegateeRK;
    }
    
    /**
     * Returns the encrypt-singed delegatee rkey in a {@code byte[]}.
     * @return the encrypt-singed delegatee rkey in a {@code byte[]}
     */
    public byte[] getDelegateeRKeyBytes(){
        return delegateeRKB;
    }
    
    /**
     * Returns the delegatee signature.
     * @return the delegatee signature
     */
    public String getDelegateeSignature(){
        return delegateeSignature;
    }
    
    /**
     * Returns the delegatee signature in a {@code byte[]}.
     * @return the delegatee signature in a {@code byte[]}
     */
    public byte[] getDelegateeSignatureBytes(){
        return delegateeSignatureB;
    }
    
    /**
     * Returns the delegator ID.
     * @return the delegator ID
     */
    public String getDelegatorID(){
        return delegatorID;
    }
    
    /**
     * Returns the delegator signature.
     * @return the delegator signature
     */
    public String getDelegatorSignature(){
        return delegatorSignature;
    }
    
    /**
     * Returns the delegator signature in a {@code byte[]}.
     * @return the delegator signature in a {@code byte[]}
     */
    public byte[] getDelegatorSignatureBytes(){
        return delegatorSignatureB;
    }
    
    
    /**
     * Returns the expiration date.
     * @return the expiration date
     */
    public String getExpirationDate(){
        return expDate;
    }
    
    /**
     * Returns the expiration date.
     * @return the expiration date
     */
    public Date getExpirationDateAsDate(){
        return expDateD;
    }
    
    /**
     * Returns the smart contract ID.
     * @return the smart contract ID
     */
    public String getID(){
        return smartContractID;
    }
    
    /**
     * Returns the encrypt-singed intermediate rkey.
     * @return the encrypt-singed intermediate rkey
     */
    public String getIntermediateRKey(){
        return intermediateRK;
    }
    
    /**
     * Returns the encrypt-singed intermediate rkey in a {@code byte[]}.
     * @return the encrypt-singed intermediate rkey in a {@code byte[]}
     */
    public byte[] getIntermediateRKeyBytes(){
        return intermediateRKB;
    }
    
    /**
     * Returns the miner ID.
     * @return the miner ID
     */
    public String getMinerID(){
        return minerID;
    }
    
    /**
     * Returns the miner's signature.
     * @return the miner's signature
     */
    public String getMinerSignature(){
        return minerSignature;
    }
    
    /**
     * Returns the miner's signature in a {@code byte[]}.
     * @return the miner's signature in a {@code byte[]}
     */
    public byte[] getMinerSignatureBytes(){
        return minerSignatureB;
    }
    
    /**
     * Returns the notes.
     * @return the notes
     */
    public String getNotes(){
        return notes;
    }
    
    /**
     * Returns the start date.
     * @return the start date
     */
    public String getStartDate(){
        return startDate;
    }
    
    /**
     * Returns the start date.
     * @return the start date
     */
    public Date getStartDateAsDate(){
        return startDateD;
    }
    
    /**
     * Returns the {@link STATUS}.
     * @return the {@link STATUS}
     */
    public STATUS getStatus(){
        return status;
    }
    
    /**
     * Returns {@code this} as a JSON string. Default pretty printing is 
     * {@code true}.
     * @return {@code this} as a JSON string
     */
    public String toJson(){
        return toJson(true);
    }
    
    /**
     * Returns {@code this} as a JSON string with specified {@code prettyPrint}
     * parameter.
     * @param prettyPrint {@code true} to pretty print, {@code false} otherwise
     * @return {@code this} as a JSON string
     */
    public String toJson(boolean prettyPrint){
        Gson gson;
        if(prettyPrint) gson = new GsonBuilder().setPrettyPrinting().create();
        else gson = new Gson();
        return gson.toJson(this);
    }
    
    /**
     * Prints the contents on the smart contract.
     */
    public void print(){
        log.info("----- Smart Contract -----");
        log.info("Smart contract ID:        "+smartContractID);
        log.info("Block ID:                 "+blockID);
        log.info("Name:                     "+name);
        log.info("Delegator ID:             "+delegatorID);
        log.info("Delegator signature:      "+delegatorSignature);
        log.info("Delgatee ID:              "+delegateeID);
        log.info("Delgatee signature:       "+delegateeSignature);
        log.info("Miner ID:                 "+minerID);
        log.info("Miner signature:          "+minerSignature);
        log.info("Created date:             "+createdDate);
        log.info("Start date:               "+startDate);
        log.info("Expiration date:          "+expDate);
        log.info("Encrypt-signed int rkey:  "+intermediateRK);
        log.info("Encrypt-signed del rkey:  "+delegateeRK);
        log.info("Status:                   "+status);
        log.info("Notes:                    "+notes);
        log.info("--------------------------");
    }
    
    ////////////////////////////////////////////////////////////////////////////
    //                       ENCRYPTION/DECRYPTION DATA                       //
    ////////////////////////////////////////////////////////////////////////////
    /**
     * Decrypts the intermediate {@link Cipher}.
     * @param proxy      {@link ProxyReEncryption}
     * @param delegatee  delegatee {@link Keys}
     * @param cipher     {@link Cipher} to decrypt
     * @param rpd        delegatee re-encryption pairing
     * @return the decrypted message as a {@link Message}
     */
    public Message decryptDelegatee(ProxyReEncryption proxy,
            Keys delegatee, Cipher cipher, Element rpd){
        cipher.setReencryptionPairing(rpd);
        return proxy.decryptDelegatee(delegatee, cipher);
    }
    
    /**
     * Decrypts the original {@link Cipher} to intermediate form.
     * @param proxy              {@link ProxyReEncryption}
     * @param miner              miner {@link Keys}
     * @param cipherData         cipher data to decrypt
     * @param rsi                intermediary re-encryption scalar
     * @param esDelegateePairing encrypt-signed delegatee decryption pairing
     * @return intermediate cipher as a {@link Cipher}
     */
    public Cipher decryptIntermediate(ProxyReEncryption proxy,
            Keys miner, Cipher cipherData, Element rsi,
            Message esDelegateePairing){
        cipherData.setReencryptionScalar(rsi);
        cipherData.setReencryptionPairing(esDelegateePairing.toBytes(), 
                PAIRING_TYPE.UNFORMATTED);
        cipherData.setToTwoParty();
        return proxy.decryptIntermediate(miner, cipherData);
    }
    
    ////////////////////////////////////////////////////////////////////////////
    //                               SIGNATURES                               //
    ////////////////////////////////////////////////////////////////////////////
    /**
     * Prepares bytes for signing.
     * @return bytes for signing
     */
    public byte[] bytesToSign(){
        return new SignatureBytes(getID(), getDelegatorID(), getDelegateeID(), 
                getMinerID(), getExpirationDate()).getBytes();
    }
    
    /**
     * Final smart contract signature for delegatee's and delegator's.
     * @param proxy  {@link ProxyReEncryption}
     * @param signer signer's {@link Keys}
     * @return final smart contract signature
     */
    public byte[] sign(ProxyReEncryption proxy, Keys signer){
        byte[] bytesToSign = bytesToSign();
        return proxy.sign(signer, bytesToSign, MESSAGE_TYPE.UNFORMATTED)
                .toBytes();
    }
    
    /**
     * Final smart contract signature for miner - first verifies the delegator
     * and delegatee signatures, then signs.
     * @param proxy       {@link ProxyReEncryption}
     * @param miner       miner's {@link Keys}
     * @param delegatorPK delegator public {@link Keys}
     * @param delegateePK delegatee public {@link Keys}
     * @return final smart contract signature or {@code null} if waiting on
     *         delegator or delegatee signatures
     */
    public byte[] sign(ProxyReEncryption proxy, Keys miner, Keys delegatorPK, 
            Keys delegateePK){
        // verify smart contract signatures
        byte[] bytesToSign = bytesToSign();
        
        // miner will not sign until delegator and delegatee have
        Message bytesToSignM = proxy.toMessage(bytesToSign, MESSAGE_TYPE.UNFORMATTED);
        if(proxy.verify(delegatorPK, 
                    proxy.toCipher(getDelegatorSignatureBytes()), 
                    bytesToSignM) &&
            proxy.verify(delegateePK, 
                    proxy.toCipher(getDelegateeSignatureBytes()), 
                    bytesToSignM))
            return proxy.sign(miner, bytesToSign, MESSAGE_TYPE.UNFORMATTED)
                    .toBytes();
        else return null;
    }
}
