# Supplementary material for: A Blockchain Framework for Patient-Centered Health Records and Exchange (HealthChain): Evaluation and Proof-of-Concept Study
Source: J Med Internet Res. 2019 Aug 31;21(8):e13592. doi: 10.2196/13592 (PMC6743266; doi:10.2196/13592)
Supplement: Multimedia Appendix 3 [file jmir_v21i8e13592_app3.zip › HealthChainServer/src/edu/ecu/hsim/ray/healthchain/smartcontracts/SmartContractData.java]

/*
 * Copyright (c) 2018 Ray Hylock
 * Department of Health Services and Information Management
 * College of Allied Health Sciences
 * East Carolina University
 *
 * Licensed under the Apache License, Version 2.0 (the "License");
 * you may not use this file except in compliance with the License.
 * You may obtain a copy of the License at
 *
 *      http://www.apache.org/licenses/LICENSE-2.0
 *
 * Unless required by applicable law or agreed to in writing, software
 * distributed under the License is distributed on an "AS IS" BASIS,
 * WITHOUT WARRANTIES OR CONDITIONS OF ANY KIND, either express or implied.
 * See the License for the specific language governing permissions and
 * limitations under the License.
 */
package edu.ecu.hsim.ray.healthchain.smartcontracts;

import edu.ecu.hsim.ray.healthchain.database.Database;
import edu.ecu.hsim.ray.healthchain.main.ServerMain;
import edu.ecu.hsim.ray.healthchain.miner.Miner;
import edu.ecu.hsim.ray.healthchain.smartcontracts.SmartContract.STATUS;
import edu.ecu.hsim.ray.proxyreencryption.Cipher;
import edu.ecu.hsim.ray.proxyreencryption.Keys;
import edu.ecu.hsim.ray.proxyreencryption.ProxyReEncryption;
import edu.ecu.hsim.ray.proxyreencryption.ProxyReEncryption.MESSAGE_TYPE;
import java.io.IOException;
import java.util.Collection;
import java.util.concurrent.ConcurrentHashMap;

/**
 * Data object.
 * 
 * <h3>Edit Rules</h3>
 * <p>The following edit rules are enforced in this proof-of-concept.</p>
 * <ul>
 * <li>Data created by the individual can be edited.</li>
 * <li>Data imported by an individual cannot be edited.</li>
 * <li>The exception to the above is any "note" with "authorString": "Patient".</li>
 * </ul>
 * @author Ray Hylock
 */
public class SmartContractData {
    ////////////////////////////////////////////////////////////////////////////
    //                               VARIABLES                                //
    ////////////////////////////////////////////////////////////////////////////
    private byte[] data;                // data in byte form
    private final long chainID, userID;
    private final ProxyReEncryption proxy;
    private final Keys minerKeys;
    private static ConcurrentHashMap<String, SmartContract> map = 
            new ConcurrentHashMap<>();
    
    // data elements
    private boolean parsed = false;
    private static final String split = "SPLIT_ON_ME";
    
    ////////////////////////////////////////////////////////////////////////////
    //                              CONSTRUCTORS                              //
    ////////////////////////////////////////////////////////////////////////////
    /**
     * Constructor.
     * @param chainID   blockchain ID
     * @param userID    user ID
     */
    public SmartContractData(long chainID, long userID){
        Miner miner = ServerMain.getSystemMiner();
        this.chainID = chainID;
        this.userID = userID;
        this.proxy = miner.getConnection(chainID).getPRE();
        this.minerKeys = miner.getConnection(chainID).getPREKeys();
    }
    
    /**
     * Constructor.
     * @param chainID         blockchain ID
     * @param userID          user ID
     * @param data            data
     * @param isEncryptSigned {@code true} if encrypt-signed (e.g., a
     *                        communication), {@code false} otherwise (e.g., 
     *                        smart contract from a block)
     * @throws IOException {@link IOException}
     */
    public SmartContractData(long chainID, long userID, byte[] data, 
            boolean isEncryptSigned) throws IOException{
        Miner miner = ServerMain.getSystemMiner();
        this.chainID = chainID;
        this.userID = userID;
        this.proxy = miner.getConnection(chainID).getPRE();
        this.minerKeys = miner.getConnection(chainID).getPREKeys();
        if(isEncryptSigned){
            this.data = proxy.verifyAndGet(getUserPublicKey(), minerKeys, 
                    proxy.toCipher(data)).toBytesDataOnly();
        }
        else this.data = data;
        parseData();
    }
    
    ////////////////////////////////////////////////////////////////////////////
    //                        JSON PARSER AND CREATOR                         //
    ////////////////////////////////////////////////////////////////////////////
    /**
     * Parses the data given the {@link Miner.Connection} details.
     */
    public void parseData(){
        if(data == null) return;
        if(!parsed){
            String[] jsons = new String(data).split(split);
            for(String json : jsons) parseJson(json, json);
            parsed = true;
        }
    }
    
    /**
     * Parses a JSON string.
     * @param fileName file name
     * @param json     JSON string to parse
     * @return {@link ParserResult}
     */
    private ParserResult parseJson(String fileName, String json){
        SmartContract sc = SmartContract.fromJson(json);
        map.put(sc.getID(), sc);
        return new ParserResult(fileName, true, null);
    }
    
    ////////////////////////////////////////////////////////////////////////////
    //                                GETTERS                                 //
    ////////////////////////////////////////////////////////////////////////////
    /**
     * Returns a {@link Collection} of {@link SmartContract}s.
     * @return a {@link Collection} of {@link SmartContract}s
     */
    public Collection<SmartContract> get(){
        return map.values();
    }
    
    /**
     * Returns the designated {@link SmartContract}.
     * @param smartContractID smart contract ID
     * @return the designated {@link SmartContract}
     */
    public SmartContract get(String smartContractID){
        return map.get(smartContractID);
    }
    
    /**
     * Returns the blockchain ID.
     * @return the blockchain ID
     */
    public long getBlockchainID(){
        return chainID;
    }
    
    /**
     * Returns the {@link Keys} for the miner.
     * @return the {@link Keys} for the miner
     * @throws IOException {@link IOException}
     */
    public Keys getMinerKey() throws IOException{
        return minerKeys;
    }
    
    /**
     * Returns the {@link ProxyReEncryption} object.
     * @return the {@link ProxyReEncryption} object
     */
    public ProxyReEncryption getPRE(){
        return proxy;
    }
    
    /**
     * Returns the user ID.
     * @return the user ID
     */
    public long getUserID(){
        return userID;
    }
    
    /**
     * Returns the public key for {@code userID}.
     * @return the public key for {@code userID}
     * @throws IOException {@link IOException}
     */
    public Keys getUserPublicKey() throws IOException{
        Database db = new Database();
        byte[] bytes = db.getUserPREPK(chainID, userID);
        return proxy.newKeys(bytes, null);
    }
    
    ////////////////////////////////////////////////////////////////////////////
    //                                SETTERS                                 //
    ////////////////////////////////////////////////////////////////////////////
    /**
     * Add a new {@link SmartContract} template. This constructor is for newly 
     * initiated smart contracted.
     * @param delegatorID delegator ID (the issuer)
     * @param delegateeID delegatee ID (issued to)
     * @param minerID     miner ID
     * @param name        name
     * @param createdDate create date
     * @param startDate   start date
     * @param expDate     expiration date
     * @param notes       notes
     * @param status      {@link STATUS}
     * @return new {@link SmartContract}
     */
    public SmartContract addSmartContract(String delegatorID, 
            String delegateeID, String minerID, String name, String createdDate,
            String startDate, String expDate, String notes, STATUS status) {
        // new smart contract
        SmartContract sc = new SmartContract("-1", delegatorID, delegateeID, 
                minerID, name, createdDate, startDate, expDate, notes, status);
        
        // sign the smart contract
        byte[] delegateeSig = sign(sc);
        sc.addDelegateeSignature(delegateeSig);
        
        // return
        return sc;
    }
    
    ////////////////////////////////////////////////////////////////////////////
    //                       ENCRYPTION/DECRYPTION DATA                       //
    ////////////////////////////////////////////////////////////////////////////
    /**
     * Decrypts the intermediate {@link Cipher}.
     * @param delegatee                  delegatee {@link Keys}
     * @param delegatorPK                delegator public {@link Keys}
     * @param cipherData                 cipher data to decrypt
     * @param encryptSignedDelegateeData encrypted decryption parameter
     * @param sc                         {@link SmartContract}
     * @return the decrypted message as bytes
     */
//    public byte[] decryptDelegatee(Keys delegatee, Keys delegatorPK, 
//            byte[] cipherData, byte[] encryptSignedDelegateeData, 
//            SmartContract sc){
//        // read cipher from R
//        Cipher c = proxy.toCipher(cipherData);
//        Element dp = proxy.newG1CurveElement(
//                sc.getDelegateeDecryptionParameterAsBytes());
//        
//        // read key chain bytes from R and decrypt-verifies it key
//        Message esB_M = proxy.toMessage(encryptSignedDelegateeData, 
//                MESSAGE_TYPE.FORMATTED);
//        Message BM = proxy.verifyAndGet(delegatorPK, delegatee, esB_M, dp);
//        
//        // set delgatee pairing
//        Element rpd = proxy.newGTElement(BM.toBytesDataOnly());
//        c.setReencryptionPairing(rpd);
//        
//        // decrypt m' to reveal m
//        return proxy.decryptDelegatee(delegatee, c).toBytes();
//    }
    
    /**
     * Decrypts the original {@link Cipher} to intermediate form.
     * @param cipherData                 cipher data to decrypt
     * @param intermediateScalarData     intermediate decryption scalar
     * @param encryptSignedDelegateeData encrypted delegatee decryption pair
     * @return intermediate cipher as bytes
     */
//    public byte[] decryptIntermediate(byte[] cipherData, 
//            byte[] intermediateScalarData, byte[] encryptSignedDelegateeData){
//        Cipher c = proxy.toCipher(cipherData);
//        c.setReencryptionScalar(intermediateScalarData, PAIRING_TYPE.UNFORMATTED);
//        c.setReencryptionPairing(
//                encryptSignedDelegateeData, PAIRING_TYPE.UNFORMATTED);
//        c.setToTwoParty();
//        return proxy.decryptIntermediate(minerKeys, c).toBytes();
//    }
    
    ////////////////////////////////////////////////////////////////////////////
    //                               SIGNATURES                               //
    ////////////////////////////////////////////////////////////////////////////
    /**
     * Prepares bytes for signing.
     * @param sc      {@link SmartContract}
     * @return bytes for signing
     */
    public byte[] bytesToSign(SmartContract sc){
        return new SignatureBytes(sc.getID(), sc.getDelegatorID(), 
                sc.getDelegateeID(), sc.getMinerID(), 
                sc.getExpirationDate()).getBytes();
    }
    
    /**
     * Encrypt-signs a {@link SmartContract}. Use {@link Cipher#toBytes()} to
     * convert the results to a byte array.
     * @param sc {@link SmartContract} to encrypt-sign
     * @return a {@link Cipher}
     * @throws IOException {@link IOException}
     */
    public Cipher encryptSign(SmartContract sc) throws IOException{
        // smart contract as JSON
        String json = sc.toJson();

        // encrypt-sign smart contract JSON
        return proxy.sign(minerKeys, getUserPublicKey(), json.getBytes(), 
                MESSAGE_TYPE.UNFORMATTED);
    }
    
    /**
     * Smart contract signature for a miner as a delegatee.
     * @param sc     {@link SmartContract}
     * @return final smart contract signature
     */
    public byte[] sign(SmartContract sc){
        byte[] bytesToSign = bytesToSign(sc);
        return proxy.sign(minerKeys, bytesToSign, MESSAGE_TYPE.UNFORMATTED)
                .toBytes();
    }
    
    /**
     * Final smart contract signature for miner - first verifies the delegator
     * and delegatee signatures, then signs.
     * @param sc          {@link SmartContract}
     * @param delegatorPK delegator public {@link Keys}
     * @param delegateePK delegatee public {@link Keys}
     * @return final smart contract signature or {@code null} if waiting on
     *         delegator or delegatee signatures
     */
    public byte[] sign(SmartContract sc, Keys delegatorPK, Keys delegateePK){
        // verify smart contract signatures
        byte[] bytesToSign = bytesToSign(sc);
        
        // miner will not sign until delegator and delegatee have
        if( proxy.verify(delegatorPK, 
                    proxy.toCipher(sc.getDelegatorSignatureBytes()), 
                    proxy.toMessage(bytesToSign, MESSAGE_TYPE.UNFORMATTED)) &&
            proxy.verify(delegateePK, 
                    proxy.toCipher(sc.getDelegateeSignatureBytes()), 
                    proxy.toMessage(bytesToSign, MESSAGE_TYPE.UNFORMATTED)))
            return proxy.sign(minerKeys, bytesToSign, MESSAGE_TYPE.UNFORMATTED)
                    .toBytes();
        else return null;
    }
}
