# Supplementary material for: A Blockchain Framework for Patient-Centered Health Records and Exchange (HealthChain): Evaluation and Proof-of-Concept Study
Source: J Med Internet Res. 2019 Aug 31;21(8):e13592. doi: 10.2196/13592 (PMC6743266; doi:10.2196/13592)
Supplement: Multimedia Appendix 3 [file jmir_v21i8e13592_app3.zip › HealthChainServer/src/edu/ecu/hsim/ray/healthchain/smartcontracts/SmartContractExecutionHandler.java]

/*
 * Copyright (c) 2018 Ray Hylock
 * Department of Health Services and Information Management
 * College of Allied Health Sciences
 * East Carolina University
 *
 * Licensed under the Apache License, Version 2.0 (the "License");
 * you may not use this file except in compliance with the License.
 * You may obtain a copy of the License at
 *
 *      http://www.apache.org/licenses/LICENSE-2.0
 *
 * Unless required by applicable law or agreed to in writing, software
 * distributed under the License is distributed on an "AS IS" BASIS,
 * WITHOUT WARRANTIES OR CONDITIONS OF ANY KIND, either express or implied.
 * See the License for the specific language governing permissions and
 * limitations under the License.
 */
package edu.ecu.hsim.ray.healthchain.smartcontracts;

/**
 * This in an abstract class for handling data retrieved from an executed 
 * {@link SmartContract}.
 * @author Ray Hylock
 */
public abstract class SmartContractExecutionHandler {
    /**
     * Initializes the {@link SmartContractExecutionHandler}.
     * @param params parameters to apps
     * @return {@code this}
     * @throws SmartContractExecutionHandlerException 
     *         {@link SmartContractExecutionHandlerException}
     */
    public abstract SmartContractExecutionHandler initialize(Object... params)
            throws SmartContractExecutionHandlerException;
    
    /**
     * Adds a value to the {@link SmartContractExecutionHandler}. The 
     * implementation will decide if tests are performed.
     * @param value value to add
     * @return {@code this}
     * @throws SmartContractExecutionHandlerException 
     *         {@link SmartContractExecutionHandlerException}
     */
    public abstract SmartContractExecutionHandler add(Object value) 
            throws SmartContractExecutionHandlerException;
    
    /**
     * Adds a value to the {@link SmartContractExecutionHandler} with class
     * testing done if {@code test == true}.
     * @param value value to add
     * @param test  {@code true} to test value's class, {@code false} otherwise
     * @return {@code this}
     * @throws SmartContractExecutionHandlerException 
     *         {@link SmartContractExecutionHandlerException}
     */
    public abstract SmartContractExecutionHandler add(Object value, 
            boolean test) throws SmartContractExecutionHandlerException;
    
    /**
     * Closes the {@link SmartContractExecutionHandler}.
     * @return {@code this}
     * @throws SmartContractExecutionHandlerException 
     *         {@link SmartContractExecutionHandlerException}
     */
    public abstract SmartContractExecutionHandler close()
            throws SmartContractExecutionHandlerException;
    
    /**
     * Tests {@code param} for the type of {@link Class} - note: primitives are
     * validated against their class equivalents (e.g., an {@code int} value
     * returns {@code true} for {@code Integer.class.isInstance(value)}).
     * @param className     the calling class name for error formatting
     * @param param         the parameters
     * @param expectedClass the expected class of the parameter
     * @throws SmartContractExecutionHandlerException 
     *         {@link SmartContractExecutionHandlerException}
     */
    protected void test(String className, Object param, Class expectedClass) 
            throws SmartContractExecutionHandlerException{
        StringBuilder error = new StringBuilder();
        if(!expectedClass.isInstance(param)){
            if(error.length() > 0) error.append('\n');
            error.append(className)
                 .append(" expected the parameter ")
                 .append(" to be a ")
                 .append(expectedClass)
                 .append(", but it was a ")
                 .append(param.getClass());
        }
        
        // if there is an error, throw it
        if(error.length() > 0) 
            throw new SmartContractExecutionHandlerException(error.toString());
    }
    
    /**
     * Tests {@code params} for the expected number of parameters and type of
     * {@link Class} - note: primitives are validated against their class 
     * equivalents (e.g., an {@code int} value returns {@code true} for
     * {@code Integer.class.isInstance(value)}).
     * @param className         the calling class name for error formatting
     * @param expectedNumParams the expected number of parameters
     * @param params            the array of parameters to test
     * @param expectedClasses   the expected class of each parameter
     * @throws SmartContractExecutionHandlerException 
     *         {@link SmartContractExecutionHandlerException}
     */
    protected void test(String className, int expectedNumParams, 
            Object[] params, Class... expectedClasses) 
            throws SmartContractExecutionHandlerException{
        // error string builder
        StringBuilder error = new StringBuilder();
        
        ///// EXPECTED NUMBER OF PARAMETERS /////
        int plen = params.length;
        if(plen != expectedNumParams){
            if(error.length() > 0) error.append('\n');
            error.append(className).append(" exepcted ")
                 .append(expectedNumParams)
                 .append(" parameter").append((expectedNumParams == 1)?"":"s")
                 .append(", but received ").append(params.length).append(".");
        }
        
        ///// NUMBER OF PARAMETERS COMPARED TO NUMBER OF CLASSES /////
        int clen = expectedClasses.length;
        if(plen != clen){
            String ml = "more";
            if(plen < clen) ml = "fewer";
            if(error.length() > 0) error.append('\n');
            error.append("There are ").append(ml).append(" passed parameters (")
                 .append(plen)
                 .append(") than classes with which to compare (")
                 .append(clen).append(").");
        }
        
        ///// EXPECTED CLASSES /////
        // only if plen == clen
        for(int i=0; i<plen; i++){
            if(!expectedClasses[i].isInstance(params[i])){
                if(error.length() > 0) error.append('\n');
                error.append(className)
                     .append(" expected parameter ")
                     .append(i).append(" to be a ")
                     .append(expectedClasses[i])
                     .append(", but it was a ")
                     .append(params[i].getClass());
            }
        }
        
        // if there is an error, throw it
        if(error.length() > 0) 
            throw new SmartContractExecutionHandlerException(error.toString());
    }
}
