# Supplementary material for: A Blockchain Framework for Patient-Centered Health Records and Exchange (HealthChain): Evaluation and Proof-of-Concept Study
Source: J Med Internet Res. 2019 Aug 31;21(8):e13592. doi: 10.2196/13592 (PMC6743266; doi:10.2196/13592)
Supplement: Multimedia Appendix 3 [file jmir_v21i8e13592_app3.zip › HealthChainServer/src/edu/ecu/hsim/ray/healthchain/smartcontracts/ZipSmartContractExecutionHandler.java]

/*
 * Copyright (c) 2018 Ray Hylock
 * Department of Health Services and Information Management
 * College of Allied Health Sciences
 * East Carolina University
 *
 * Licensed under the Apache License, Version 2.0 (the "License");
 * you may not use this file except in compliance with the License.
 * You may obtain a copy of the License at
 *
 *      http://www.apache.org/licenses/LICENSE-2.0
 *
 * Unless required by applicable law or agreed to in writing, software
 * distributed under the License is distributed on an "AS IS" BASIS,
 * WITHOUT WARRANTIES OR CONDITIONS OF ANY KIND, either express or implied.
 * See the License for the specific language governing permissions and
 * limitations under the License.
 */
package edu.ecu.hsim.ray.healthchain.smartcontracts;

import static edu.ecu.hsim.ray.constants.Constants.EXPORT_DIRECTORY;
import static edu.ecu.hsim.ray.constants.Constants.EXPORT_FILE_EXT;
import java.io.File;
import java.io.FileOutputStream;
import java.io.IOException;
import java.text.SimpleDateFormat;
import java.util.Date;
import java.util.zip.ZipEntry;
import java.util.zip.ZipOutputStream;

/**
 * This in an implementer of {@link SmartContractExecutionHandler}, which will
 * write data from an executed {@link SmartContract} to a zipped file.
 * @author Ray Hylock
 */
public class ZipSmartContractExecutionHandler extends 
        SmartContractExecutionHandler {
    // class name for error messages
    private final static String CLASS_NAME = 
            ZipSmartContractExecutionHandler.class.getName();
    private File output;                // output file
    private ZipOutputStream zos = null; // zip output stream
    private int zipNum;                 // current zip index for file numbering
    
    @Override
    public ZipSmartContractExecutionHandler initialize(Object... params) 
            throws SmartContractExecutionHandlerException{
        ///// TEST PARAMETERS /////
        // throws SmartContractExecutionHandlerException if failed
        test(
                CLASS_NAME,     // class name
                1,              // expected number of parameters
                params,         // parameters
                String.class    // expected class(es), unlimited
        );
        
        ///// TEST PASSED /////
        try {
            // get delegator ID
            String delegatorID = (String)params[0];

            // create output path
            String outputPath = EXPORT_DIRECTORY+"/"+delegatorID+"_"
                    + new SimpleDateFormat("yyyy-MM-dd_HH-mm-ss")
                            .format(new Date())+ ".zip";

            // instantiate directories and file
            output = new File(outputPath);
            if(!output.exists()) {
                output.getParentFile().mkdirs();
                output.createNewFile();
            }

            // create output stream
            zos = new ZipOutputStream(new FileOutputStream(output));

            // set current zip number
            zipNum = 0;

            // print output path
            System.out.println("\nExporting zip file to:\n"+outputPath);
            
        } catch(IOException ex){
            close();
            throw new SmartContractExecutionHandlerException(ex.getMessage());
        }
        
        // return this
        return this;
    }
    
    /**
     * Adds a value to the {@link SmartContractExecutionHandler} if and only if
     * the {@code value} passes the class test.
     * @param value value to add
     * @return {@code this}
     * @throws SmartContractExecutionHandlerException 
     *         {@link SmartContractExecutionHandlerException}
     */
    @Override
    public ZipSmartContractExecutionHandler add(Object value) 
            throws SmartContractExecutionHandlerException{
        return add(value, true);
    }
    
    @Override
    public ZipSmartContractExecutionHandler add(Object value, boolean test) 
            throws SmartContractExecutionHandlerException{
        ///// TEST PARAMETER IF DESIRED /////
        if(test){
            // throws SmartContractExecutionHandlerException if failed
            try {
                test(
                        CLASS_NAME,     // class name
                        value,          // value to test
                        String[].class  // class
                );
            } catch(SmartContractExecutionHandlerException ex){
                close();
                throw new SmartContractExecutionHandlerException(
                        ex.getMessage());
            }
        }
        
        ///// TEST PASSED OR NOT TEST /////
        String[] jsons = (String[])value;
        try {
            // write data to zip
            for(String json : jsons) {
                ZipEntry ze = new ZipEntry((zipNum++)
                        +EXPORT_FILE_EXT);
                zos.putNextEntry(ze);
                zos.write(json.getBytes());
                zos.closeEntry();
            }
        } catch(IOException ex){
            close();
            throw new SmartContractExecutionHandlerException(ex.getMessage());
        }
        
        return this;
    }
    
    @Override
    public ZipSmartContractExecutionHandler close()
            throws SmartContractExecutionHandlerException{
        try {
            if(zos != null) {
                zos.finish();
                zos.close();
            }
        } catch(IOException ex){
            throw new SmartContractExecutionHandlerException(ex.getMessage());
        }
        return this;
    }
}
