# Supplementary material for: A Blockchain Framework for Patient-Centered Health Records and Exchange (HealthChain): Evaluation and Proof-of-Concept Study
Source: J Med Internet Res. 2019 Aug 31;21(8):e13592. doi: 10.2196/13592 (PMC6743266; doi:10.2196/13592)
Supplement: Multimedia Appendix 3 [file jmir_v21i8e13592_app3.zip › HealthChainServer/start_server.bat]

@REM ---------------------------------------------------------------
@REM                         LOAD VARIABLES                        
@REM ---------------------------------------------------------------
@CALL variables.bat

@REM ---------------------------------------------------------------
@REM                         START SERVER                       
@REM ---------------------------------------------------------------
@REM 2: Automatically selects menu item 2, starting the server
@"%javadir%\java.exe" -Xmx5G -jar dist\%jar%.jar 2
