# Supplementary material for: A Blockchain Framework for Patient-Centered Health Records and Exchange (HealthChain): Evaluation and Proof-of-Concept Study
Source: J Med Internet Res. 2019 Aug 31;21(8):e13592. doi: 10.2196/13592 (PMC6743266; doi:10.2196/13592)
Supplement: Multimedia Appendix 3 [file jmir_v21i8e13592_app3.zip › HealthChainServer/variables.bat]

@REM ---------------------------------------------------------------
@REM Postgresql directory
@REM ---------------------------------------------------------------
@SET pdir=C:\Program Files\PostgreSQL\9.3\bin\

@REM ---------------------------------------------------------------
@REM Initialization file
@REM ---------------------------------------------------------------
@SET initsql=initialize.sql

@REM ---------------------------------------------------------------
@REM Backup file directory and extension
@REM ---------------------------------------------------------------
@SET backupdir=_sample_databases
@SET backupext=.backup

@REM ---------------------------------------------------------------
@REM HealthChain database connection details
@REM ---------------------------------------------------------------
@SET dbname=healthchain
@SET dbuser=postgres
@SET host=localhost
@SET port=5432

@REM ---------------------------------------------------------------
@REM HealthChain user
@REM ---------------------------------------------------------------
@SET hcuser=healthchain_user
@SET hcpwd=kh8h4872kjlfhjH875h

@REM ---------------------------------------------------------------
@REM Java directory and project JAR to execute (exclude .jar)
@REM ---------------------------------------------------------------
@SET javadir=C:\Program Files\Java\jdk1.8.0_112\bin
@SET jar=HealthChainServer

@ECHO.
