# Supplementary material for: A Blockchain Framework for Patient-Centered Health Records and Exchange (HealthChain): Evaluation and Proof-of-Concept Study
Source: J Med Internet Res. 2019 Aug 31;21(8):e13592. doi: 10.2196/13592 (PMC6743266; doi:10.2196/13592)
Supplement: Multimedia Appendix 3 [file jmir_v21i8e13592_app3.zip › HealthChainServer/_database/database_initialization.bat]

@REM ---------------------------------------------------------------
@REM                         LOAD VARIABLES                        
@REM ---------------------------------------------------------------
@CALL ..\variables.bat

@REM ---------------------------------------------------------------
@REM                            EXECUTE                           
@REM ---------------------------------------------------------------
@REM Creates the HealthChain user role. This will prompt for the  
@REM password for the user specified by -U

@ECHO CREATING USER %hcuser%
@"%pdir%"psql.exe -h %host% -p %port% -U %dbuser% -c "CREATE ROLE %hcuser% WITH LOGIN PASSWORD '%pgpwd%' CREATEDB";

@REM ---------------------------------------------------------------
@REM Sets a temporary environment variable for the user's password
@REM ---------------------------------------------------------------
@SET PGPASSWORD=%hcpwd%

@ECHO CREATING THE DATABASE healthchain
@"%pdir%"createdb.exe -h %host% -U %hcuser% -p %port% %dbname%

@ECHO INITIALIZING THE DATABASE healthchain
@"%pdir%"psql.exe -h %host% -p %port% -U %hcuser% --dbname=%dbname% -a -f %initsql%
@ECHO.
@PAUSE
