# Supplementary material for: A Blockchain Framework for Patient-Centered Health Records and Exchange (HealthChain): Evaluation and Proof-of-Concept Study
Source: J Med Internet Res. 2019 Aug 31;21(8):e13592. doi: 10.2196/13592 (PMC6743266; doi:10.2196/13592)
Supplement: Multimedia Appendix 3 [file jmir_v21i8e13592_app3.zip › HealthChainServer/_database/database_restore_from_sample.bat]

@REM ---------------------------------------------------------------
@REM                         LOAD VARIABLES                        
@REM ---------------------------------------------------------------
@CALL ..\variables.bat

@REM ---------------------------------------------------------------
@REM Backup file (exclude extension, which is set in variables.bat).
@REM These are the top performers from our experiments.
@REM ASIN: AES encrypted data, static keys, incremental storage, no server-side encryption
@REM PDIY: PRE encrypted data, dynamic keys, incremental storage, server-side encryption
@REM ---------------------------------------------------------------
@SET backup=ASIN

@REM ---------------------------------------------------------------
@REM Sets a temporary environment variable for the user's password
@REM ---------------------------------------------------------------
@SET PGPASSWORD=%hcpwd%

@REM ---------------------------------------------------------------
@REM                            EXECUTE                           
@REM ---------------------------------------------------------------
@ECHO DROPPING THE DATABASE %dbname%
@"%pdir%dropdb.exe" -h %host% -U %hcuser% -p %port% %dbname%

@ECHO CREATING THE DATABASE %dbname%
@"%pdir%createdb.exe" -h %host% -U %hcuser% -p %port% %dbname%

@ECHO RESTORING THE DATABASE %dbname%
@"%pdir%psql.exe" -h %host% -p %port% -U %hcuser% --dbname %dbname% -a -f %backupdir%\%backup%%backupext%

@ECHO.
@PAUSE
