# Supplementary material for: A Blockchain Framework for Patient-Centered Health Records and Exchange (HealthChain): Evaluation and Proof-of-Concept Study
Source: J Med Internet Res. 2019 Aug 31;21(8):e13592. doi: 10.2196/13592 (PMC6743266; doi:10.2196/13592)
Supplement: Multimedia Appendix 3 [file jmir_v21i8e13592_app3.zip › HealthChainServer/_database/initialize.sql]

---------------------------------------------------------------------------------------
--                        CREATE THE SERVER SCHEMA AND TABLES                        --
---------------------------------------------------------------------------------------
SET ROLE healthchain_user;
DROP SCHEMA IF EXISTS server CASCADE;
CREATE SCHEMA server;
SET SEARCH_PATH TO server;

-- update last modified function used by triggers
CREATE OR REPLACE FUNCTION update_last_modified() RETURNS TRIGGER AS $$
	BEGIN
		NEW.last_modified = CURRENT_TIMESTAMP; 
		RETURN NEW;
	END;
$$ LANGUAGE plpgsql;

-- create miners
CREATE TABLE miners (
	miner_id   BIGINT       NOT NULL, 
	miner_name VARCHAR(100) NOT NULL, 
	created    TIMESTAMP    NOT NULL DEFAULT CURRENT_TIMESTAMP,
	CONSTRAINT miners_pk PRIMARY KEY(miner_id), 
	CONSTRAINT miners_miner_name_uk UNIQUE(miner_name)
);

-- create miner_login (local miner accounts)
CREATE TABLE miner_login (
	miner_id BIGINT       NOT NULL, 
	hash     BYTEA        NOT NULL, 
	salt     BYTEA        NOT NULL, 
	created  TIMESTAMP    NOT NULL DEFAULT CURRENT_TIMESTAMP,
	CONSTRAINT miner_login_pk PRIMARY KEY(miner_id), 
	CONSTRAINT miner_login_miners_fk FOREIGN KEY (miner_id) REFERENCES miners (miner_id)
);

-- create nodes
CREATE TABLE nodes (
	node_id   BIGINT       NOT NULL, 
	node_name VARCHAR(100) NOT NULL, 
	created   TIMESTAMP    NOT NULL DEFAULT CURRENT_TIMESTAMP,
	CONSTRAINT nodes_pk PRIMARY KEY(node_id), 
	CONSTRAINT nodes_node_name_uk UNIQUE(node_name)
);

-- create node_login (local node accounts)
CREATE TABLE node_login (
	node_id BIGINT       NOT NULL, 
	hash    BYTEA        NOT NULL, 
	salt    BYTEA        NOT NULL, 
	created TIMESTAMP    NOT NULL DEFAULT CURRENT_TIMESTAMP,
	CONSTRAINT node_login_pk PRIMARY KEY(node_id), 
	CONSTRAINT node_login_nodess_fk FOREIGN KEY (node_id) REFERENCES nodes (node_id)
);

-- create blocks
CREATE TABLE blocks (
	block_id       BIGINT 		NOT NULL,
	block_enc      INTEGER          NOT NULL,
	enc_mode       INTEGER          NOT NULL,
	inc_storage    INTEGER          NOT NULL,
 	nonce          BIGINT 		NOT NULL,
	hash           BYTEA 		NOT NULL,
	r              BYTEA 		NOT NULL,
	s              BYTEA 		NOT NULL,
	miner_id       BIGINT 		NOT NULL,
	signature      BYTEA 		NOT NULL,
	prev_block_id  BIGINT,
	next_block_id  BIGINT,
	owner_id       BIGINT 		NOT NULL,
	owner_pcch_pk  BYTEA 		NOT NULL,
        owner_pre_pk   BYTEA 		NOT NULL,
	aes_pre_key    BYTEA,           -- if AES encrypted data, this is the PRE-encrypted AES key
	is_genesis     BOOLEAN 		NOT NULL DEFAULT FALSE,
	created        TIMESTAMP   	NOT NULL DEFAULT CURRENT_TIMESTAMP,
	last_modified  TIMESTAMP  	NOT NULL DEFAULT CURRENT_TIMESTAMP,
	CONSTRAINT blocks_pk PRIMARY KEY(block_id),
	CONSTRAINT blocks_miners_fk FOREIGN KEY (miner_id) REFERENCES miners (miner_id),
	CONSTRAINT blocks_blocks_prev_fk FOREIGN KEY (prev_block_id) REFERENCES blocks (block_id), 
	CONSTRAINT blocks_blocks_next_fk FOREIGN KEY (next_block_id) REFERENCES blocks (block_id)
);
CREATE TRIGGER blocks_last_modified_trigger 
	BEFORE UPDATE ON blocks 
	FOR EACH ROW EXECUTE PROCEDURE update_last_modified();


-- add data and smart contracts, do NOT store status because everything here is CURRENT and once client
-- synced and status' were updated, we'd have to sync again
-- create data
CREATE TABLE data (
	data_id	      BIGINT     NOT NULL,
	block_id      BIGINT     NOT NULL,
	data          BYTEA      NOT NULL,
	x	      BYTEA, 		   -- ephemeral X PRE / X AES symmetric key properties
	created       TIMESTAMP  NOT NULL DEFAULT CURRENT_TIMESTAMP,
	last_modified TIMESTAMP  NOT NULL DEFAULT CURRENT_TIMESTAMP,
	CONSTRAINT data_pk PRIMARY KEY (data_id, block_id),
	CONSTRAINT data_blocks_fk FOREIGN KEY (block_id) REFERENCES blocks (block_id)
);
CREATE TRIGGER data_last_modified_trigger 
	BEFORE UPDATE ON data 
	FOR EACH ROW EXECUTE PROCEDURE update_last_modified();

-- create smart_contracts
CREATE TABLE smart_contracts (
	smart_contract_id BIGINT    NOT NULL,
	block_id	  BIGINT    NOT NULL,
	smart_contract	  BYTEA     NOT NULL,
	created    	  TIMESTAMP NOT NULL DEFAULT CURRENT_TIMESTAMP,
	last_modified     TIMESTAMP NOT NULL DEFAULT CURRENT_TIMESTAMP,
	CONSTRAINT smart_contracts_pk PRIMARY KEY (smart_contract_id, block_id),
	CONSTRAINT smart_contracts_blocks_fk FOREIGN KEY (block_id) REFERENCES blocks (block_id)
);
CREATE TRIGGER smart_contracts_last_modified_trigger 
	BEFORE UPDATE ON smart_contracts
	FOR EACH ROW EXECUTE PROCEDURE update_last_modified();
        
-- create chains
CREATE TABLE chains (
	chain_id             BIGINT      NOT NULL, 
	chain_name           VARCHAR(50) NOT NULL, 
	hex_prefix           VARCHAR(20) NOT NULL, 
	curve_params         BYTEA       NOT NULL, 
	creator_miner_id     BIGINT      NOT NULL, 
	genesis_block_id     BIGINT      NOT NULL,
        head_block_id        BIGINT      NOT NULL, 
	created       	     TIMESTAMP   NOT NULL DEFAULT CURRENT_TIMESTAMP,
	CONSTRAINT chains_pk PRIMARY KEY(chain_id),
	CONSTRAINT chains_blocks_genesis_fk FOREIGN KEY (genesis_block_id) REFERENCES blocks (block_id), 
	CONSTRAINT chains_blocks_head_fk FOREIGN KEY (head_block_id) REFERENCES blocks (block_id)
);

-- create chain_blocks
CREATE TABLE chain_blocks (
	chain_id   BIGINT NOT NULL, 
	block_id   BIGINT NOT NULL, 
	CONSTRAINT chain_blocks_pk PRIMARY KEY(chain_id, block_id), 
	CONSTRAINT chain_blocks_chains_fk FOREIGN KEY (chain_id) REFERENCES chains (chain_id), 
	CONSTRAINT chain_blocks_blocks_fk FOREIGN KEY (block_id) REFERENCES blocks (block_id)
);

-- create chain_miners
CREATE TABLE chain_miners (
	chain_id     BIGINT        NOT NULL, 
	miner_id     BIGINT        NOT NULL, 
	miner_url    VARCHAR(1000) NOT NULL, 
	miner_port   INT           NOT NULL, 
	miner_pre_pk BYTEA         NOT NULL, 
	created      TIMESTAMP     NOT NULL DEFAULT CURRENT_TIMESTAMP,
	CONSTRAINT chain_miners_pk PRIMARY KEY(chain_id, miner_id), 
	CONSTRAINT chain_miners_miners_fk FOREIGN KEY (miner_id) REFERENCES miners (miner_id), 
	CONSTRAINT chain_miners_chains_fk FOREIGN KEY (chain_id) REFERENCES chains (chain_id)
);

-- create chain_miners_local
CREATE TABLE chain_miners_local (
	chain_id      BIGINT        NOT NULL, 
	miner_id      BIGINT        NOT NULL, 
	miner_pre_sk  BYTEA         NOT NULL, 
	miner_aes_skp BYTEA         NOT NULL,
	created       TIMESTAMP     NOT NULL DEFAULT CURRENT_TIMESTAMP,
	CONSTRAINT chain_miners_local_pk PRIMARY KEY(chain_id, miner_id), 
	CONSTRAINT chain_miners_local_chain_miners_fk FOREIGN KEY (chain_id, miner_id) REFERENCES chain_miners (chain_id, miner_id)
);

-- create chain_nodes
CREATE TABLE chain_nodes (
	chain_id    BIGINT        NOT NULL, 
	node_id     BIGINT        NOT NULL, 
	node_url    VARCHAR(1000) NOT NULL, 
	node_port   INT           NOT NULL, 
	created     TIMESTAMP     NOT NULL DEFAULT CURRENT_TIMESTAMP,
	CONSTRAINT chain_nodes_pk PRIMARY KEY(chain_id, node_id), 
	CONSTRAINT chain_nodes_nodes_fk FOREIGN KEY (node_id) REFERENCES nodes (node_id), 
	CONSTRAINT chain_nodes_chains_fk FOREIGN KEY (chain_id) REFERENCES chains (chain_id)
);

-- create messages
--DROP TABLE communications;
CREATE TABLE communications (
	communication_id	BIGSERIAL,
	chain_id		BIGINT       NOT NULL,
	created			TIMESTAMP              DEFAULT CURRENT_TIMESTAMP,
	to_user			VARCHAR(100) NOT NULL,
	from_user		VARCHAR(100) NOT NULL,	-- for verification
	type			VARCHAR(20)  NOT NULL,
	retrieved		BOOLEAN      NOT NULL  DEFAULT FALSE,
	message			BYTEA        ,		-- encrypt-signed
	CONSTRAINT communications_pk PRIMARY KEY(communication_id),
	CONSTRAINT communications_chains_fk FOREIGN KEY (chain_id) REFERENCES chains (chain_id), 
	CONSTRAINT communications_type_ck CHECK (type IN ('DATA', 'NOTIFICATION', 'SMART_CONTRACT'))
);

---------------------------------------------------------------------------------------
--                        CREATE THE CLIENT SCHEMA AND TABLES                        --
---------------------------------------------------------------------------------------
SET ROLE healthchain_user;
DROP SCHEMA IF EXISTS client CASCADE;
CREATE SCHEMA client;
SET SEARCH_PATH TO client;

-- update last modified function used by triggers
CREATE OR REPLACE FUNCTION update_last_modified() RETURNS TRIGGER AS $$
	BEGIN
		NEW.last_modified = CURRENT_TIMESTAMP; 
		RETURN NEW;
	END;
$$ LANGUAGE plpgsql;

-- create users (one miner associated with client)
CREATE TABLE users (
	user_id       BIGINT      NOT NULL, 
	first_name    VARCHAR(25) NOT NULL, 
	last_name     VARCHAR(25) NOT NULL, 
	username      VARCHAR(50) NOT NULL, 
	hash          BYTEA       NOT NULL, 
	salt          BYTEA       NOT NULL, 
	pcch_pk       BYTEA       NOT NULL,
	pcch_sk       BYTEA       NOT NULL, 
	aes_salt      BYTEA	  NOT NULL,
        aes_iv	      BYTEA       NOT NULL,
	block_enc     INT	  NOT NULL,
	inc_storage   INT         NOT NULL,
	enc_mode      INT         NOT NULL,
	created       TIMESTAMP   NOT NULL DEFAULT CURRENT_TIMESTAMP,
	last_modified TIMESTAMP   NOT NULL DEFAULT CURRENT_TIMESTAMP,
	CONSTRAINT users_pk PRIMARY KEY(user_id), 
	CONSTRAINT users_username_uk UNIQUE(username)
);
CREATE TRIGGER users_last_modified_trigger 
	BEFORE UPDATE ON users 
	FOR EACH ROW EXECUTE PROCEDURE update_last_modified();

-- create blocks
CREATE TABLE blocks (
	block_id      BIGINT    NOT NULL, 
	block_enc     INTEGER   NOT NULL,
	enc_mode      INTEGER   NOT NULL,
	inc_storage   INTEGER   NOT NULL,
	aes_pre_key   BYTEA,
	server_k      BYTEA,
	synced        BOOLEAN   NOT NULL DEFAULT FALSE,
	cansync       BOOLEAN   NULL     DEFAULT FALSE,
	hash          BYTEA,
	r             BYTEA,
	s             BYTEA,
	prevhash      BYTEA,
	nonce	      BYTEA,
	created       TIMESTAMP NOT NULL DEFAULT CURRENT_TIMESTAMP,
	last_modified TIMESTAMP NOT NULL DEFAULT CURRENT_TIMESTAMP,
	CONSTRAINT blocks_pk PRIMARY KEY(block_id)
);
CREATE TRIGGER blocks_last_modified_trigger 
	BEFORE UPDATE ON blocks 
	FOR EACH ROW EXECUTE PROCEDURE update_last_modified();

-- create data
CREATE TABLE data (
	data_id	      BIGSERIAL,
	block_id      BIGINT     NOT NULL,
	data	      BYTEA      NOT NULL,
	status        INTEGER    NOT NULL,
	created       TIMESTAMP  NOT NULL DEFAULT CURRENT_TIMESTAMP,
	last_modified TIMESTAMP  NOT NULL DEFAULT CURRENT_TIMESTAMP,
	CONSTRAINT data_pk PRIMARY KEY (data_id)--,
	--CONSTRAINT data_blocks_fk FOREIGN KEY (block_id) REFERENCES blocks (block_id)
);
CREATE TRIGGER data_last_modified_trigger 
	BEFORE UPDATE ON data 
	FOR EACH ROW EXECUTE PROCEDURE update_last_modified();
-- insert into data and return the new ID
CREATE OR REPLACE FUNCTION client.insert_data_return_id(BIGINT, BYTEA, INTEGER) RETURNS BIGINT AS $$
	DECLARE
		dID INT;
	BEGIN
		INSERT INTO client.data(block_id, data, status)
		VALUES ($1, $2, $3) RETURNING data_id INTO dID;

		RETURN dID;
	END;
$$ LANGUAGE plpgsql;

-- create smart_contracts
CREATE TABLE smart_contracts (
	smart_contract_id BIGSERIAL,
	block_id	  BIGINT    NOT NULL,
	smart_contract	  BYTEA     NOT NULL,
	status            INTEGER   NOT NULL,
	created    	  TIMESTAMP NOT NULL DEFAULT CURRENT_TIMESTAMP,
	last_modified     TIMESTAMP NOT NULL DEFAULT CURRENT_TIMESTAMP,
	CONSTRAINT smart_contracts_pk PRIMARY KEY (smart_contract_id),
	CONSTRAINT smart_contracts_blocks_fk FOREIGN KEY (block_id) REFERENCES blocks (block_id)
);
CREATE TRIGGER smart_contracts_last_modified_trigger 
	BEFORE UPDATE ON smart_contracts
	FOR EACH ROW EXECUTE PROCEDURE update_last_modified();
-- insert into smart contracts and return the new ID
CREATE OR REPLACE FUNCTION client.insert_smart_contract_return_id(BIGINT, BYTEA, INTEGER) RETURNS BIGINT AS $$
	DECLARE
		scID INT;
	BEGIN
		INSERT INTO client.smart_contracts(block_id, smart_contract, status)
		VALUES ($1, $2, $3) RETURNING smart_contract_id INTO scID;

		RETURN scID;
	END;
$$ LANGUAGE plpgsql;
        
-- create chains
CREATE TABLE chains (
	chain_id     BIGINT      NOT NULL, 
	chain_name   VARCHAR(50) NOT NULL, 
	curve_params BYTEA       NOT NULL, 
	created      TIMESTAMP   NOT NULL DEFAULT CURRENT_TIMESTAMP,
	CONSTRAINT chains_pk PRIMARY KEY(chain_id)
);

-- create user_chains
CREATE TABLE user_chains (
	user_id    BIGINT        NOT NULL, 
	chain_id   BIGINT        NOT NULL, 
	miner_id   BIGINT        NOT NULL, 
	miner_url  VARCHAR(1000) NOT NULL, 
	miner_port INT           NOT NULL, 
	miner_pk   BYTEA         NOT NULL,
	pre_pk     BYTEA         NOT NULL, 
	pre_sk     BYTEA         NOT NULL, 
	created    TIMESTAMP     NOT NULL DEFAULT CURRENT_TIMESTAMP,
	CONSTRAINT user_chains_pk PRIMARY KEY(user_id, chain_id), 
	CONSTRAINT user_chains_user_fk FOREIGN KEY (user_id) REFERENCES users (user_id), 
	CONSTRAINT user_chains_chains_fk FOREIGN KEY (chain_id) REFERENCES chains (chain_id)
);

-- create user_chain_blocks
CREATE TABLE user_chain_blocks (
	user_id    BIGINT    NOT NULL, 
	chain_id   BIGINT    NOT NULL, 
	block_id   BIGINT    NOT NULL, 
	created    TIMESTAMP NOT NULL DEFAULT CURRENT_TIMESTAMP,
	CONSTRAINT user_chain_blocks_pk PRIMARY KEY(user_id, chain_id, block_id), 
	CONSTRAINT user_chain_blocks_user_chains_fk FOREIGN KEY (user_id, chain_id) 
                   REFERENCES user_chains (user_id, chain_id), 
	CONSTRAINT user_chain_blocks_blocks_fk FOREIGN KEY (block_id) REFERENCES blocks (block_id)
);

-- create nodes
CREATE TABLE nodes (
	node_id   BIGINT        NOT NULL, 
	node_port INT           NOT NULL, 
	node_url  VARCHAR(1000) NOT NULL, 
	created   TIMESTAMP     NOT NULL DEFAULT CURRENT_TIMESTAMP,
	CONSTRAINT nodes_pk PRIMARY KEY(node_id)
);

-- create chain_nodes
CREATE TABLE chain_nodes (
	chain_id BIGINT    NOT NULL,
	node_id  BIGINT    NOT NULL,
	created  TIMESTAMP NOT NULL DEFAULT CURRENT_TIMESTAMP,
	CONSTRAINT chain_nodes_pk PRIMARY KEY(chain_id, node_id),
	CONSTRAINT chain_nodes_chains_fk FOREIGN KEY (chain_id) REFERENCES chains (chain_id),
	CONSTRAINT chain_nodes_nodes_fk FOREIGN KEY (node_id) REFERENCES nodes (node_id)
);

-- create communications
--DROP TABLE communications;
CREATE TABLE communications (
	communication_id BIGINT       NOT NULL,
	chain_id	 BIGINT       NOT NULL,
	created		 TIMESTAMP              DEFAULT CURRENT_TIMESTAMP,
	to_user		 VARCHAR(100) NOT NULL,
	from_user	 VARCHAR(100) NOT NULL,	-- for verification
	type		 VARCHAR(20)  NOT NULL,
	read		 BOOLEAN      NOT NULL  DEFAULT FALSE,
	message		 BYTEA,			-- encrypt-signed
	CONSTRAINT communications_pk PRIMARY KEY(communication_id),
	CONSTRAINT communications_chains_fk FOREIGN KEY (chain_id) REFERENCES chains (chain_id), 
	CONSTRAINT communications_type_ck CHECK (type IN ('DATA', 'SMART_CONTRACT'))
);

-- create import_data_actions
--DROP TABLE import_data_actions;
CREATE TABLE import_data_actions (
	import_data_action_id BIGSERIAL,
	communication_id      BIGINT       NOT NULL,
	chain_id	      BIGINT       NOT NULL,
	from_user	      VARCHAR(100) NOT NULL,
	created		      TIMESTAMP              DEFAULT CURRENT_TIMESTAMP,
	status		      VARCHAR(10)  NOT NULL,
	message		      BYTEA	   NOT NULL,
	CONSTRAINT import_data_actions_pk PRIMARY KEY(import_data_action_id),
	CONSTRAINT import_data_actions_chains_fk FOREIGN KEY (chain_id) REFERENCES chains (chain_id), 
	CONSTRAINT import_data_actions_status_ck CHECK (status IN ('DENIED', 'FAILED', 'NEW', 'SUCCESS'))
);
