# Supplementary material for: A Blockchain Framework for Patient-Centered Health Records and Exchange (HealthChain): Evaluation and Proof-of-Concept Study
Source: J Med Internet Res. 2019 Aug 31;21(8):e13592. doi: 10.2196/13592 (PMC6743266; doi:10.2196/13592)
Supplement: Multimedia Appendix 3 [file jmir_v21i8e13592_app3.zip › HealthChainServer/_database/_sample_databases/PDIY.backup]

--
-- PostgreSQL database dump
--

SET statement_timeout = 0;
SET lock_timeout = 0;
SET client_encoding = 'UTF8';
SET standard_conforming_strings = on;
SET check_function_bodies = false;
SET client_min_messages = warning;

--
-- Name: client; Type: SCHEMA; Schema: -; Owner: healthchain_user
--

CREATE SCHEMA client;


ALTER SCHEMA client OWNER TO healthchain_user;

--
-- Name: server; Type: SCHEMA; Schema: -; Owner: healthchain_user
--

CREATE SCHEMA server;


ALTER SCHEMA server OWNER TO healthchain_user;

--
-- Name: plpgsql; Type: EXTENSION; Schema: -; Owner: 
--

CREATE EXTENSION IF NOT EXISTS plpgsql WITH SCHEMA pg_catalog;


--
-- Name: EXTENSION plpgsql; Type: COMMENT; Schema: -; Owner: 
--

COMMENT ON EXTENSION plpgsql IS 'PL/pgSQL procedural language';


SET search_path = client, pg_catalog;

--
-- Name: insert_data_return_id(bigint, bytea, integer); Type: FUNCTION; Schema: client; Owner: healthchain_user
--

CREATE FUNCTION insert_data_return_id(bigint, bytea, integer) RETURNS bigint
    LANGUAGE plpgsql
    AS $_$
	DECLARE
		dID INT;
	BEGIN
		INSERT INTO client.data(block_id, data, status)
		VALUES ($1, $2, $3) RETURNING data_id INTO dID;

		RETURN dID;
	END;
$_$;


ALTER FUNCTION client.insert_data_return_id(bigint, bytea, integer) OWNER TO healthchain_user;

--
-- Name: insert_smart_contract_return_id(bigint, bytea, integer); Type: FUNCTION; Schema: client; Owner: healthchain_user
--

CREATE FUNCTION insert_smart_contract_return_id(bigint, bytea, integer) RETURNS bigint
    LANGUAGE plpgsql
    AS $_$
	DECLARE
		scID INT;
	BEGIN
		INSERT INTO client.smart_contracts(block_id, smart_contract, status)
		VALUES ($1, $2, $3) RETURNING smart_contract_id INTO scID;

		RETURN scID;
	END;
$_$;


ALTER FUNCTION client.insert_smart_contract_return_id(bigint, bytea, integer) OWNER TO healthchain_user;

--
-- Name: update_last_modified(); Type: FUNCTION; Schema: client; Owner: healthchain_user
--

CREATE FUNCTION update_last_modified() RETURNS trigger
    LANGUAGE plpgsql
    AS $$
	BEGIN
		NEW.last_modified = CURRENT_TIMESTAMP; 
		RETURN NEW;
	END;
$$;


ALTER FUNCTION client.update_last_modified() OWNER TO healthchain_user;

SET search_path = server, pg_catalog;

--
-- Name: update_last_modified(); Type: FUNCTION; Schema: server; Owner: healthchain_user
--

CREATE FUNCTION update_last_modified() RETURNS trigger
    LANGUAGE plpgsql
    AS $$
	BEGIN
		NEW.last_modified = CURRENT_TIMESTAMP; 
		RETURN NEW;
	END;
$$;


ALTER FUNCTION server.update_last_modified() OWNER TO healthchain_user;

SET search_path = client, pg_catalog;

SET default_tablespace = '';

SET default_with_oids = false;

--
-- Name: blocks; Type: TABLE; Schema: client; Owner: healthchain_user; Tablespace: 
--

CREATE TABLE blocks (
    block_id bigint NOT NULL,
    block_enc integer NOT NULL,
    enc_mode integer NOT NULL,
    inc_storage integer NOT NULL,
    aes_pre_key bytea,
    server_k bytea,
    synced boolean DEFAULT false NOT NULL,
    cansync boolean DEFAULT false,
    hash bytea,
    r bytea,
    s bytea,
    prevhash bytea,
    nonce bytea,
    created timestamp without time zone DEFAULT now() NOT NULL,
    last_modified timestamp without time zone DEFAULT now() NOT NULL
);


ALTER TABLE client.blocks OWNER TO healthchain_user;

--
-- Name: chain_nodes; Type: TABLE; Schema: client; Owner: healthchain_user; Tablespace: 
--

CREATE TABLE chain_nodes (
    chain_id bigint NOT NULL,
    node_id bigint NOT NULL,
    created timestamp without time zone DEFAULT now() NOT NULL
);


ALTER TABLE client.chain_nodes OWNER TO healthchain_user;

--
-- Name: chains; Type: TABLE; Schema: client; Owner: healthchain_user; Tablespace: 
--

CREATE TABLE chains (
    chain_id bigint NOT NULL,
    chain_name character varying(50) NOT NULL,
    curve_params bytea NOT NULL,
    created timestamp without time zone DEFAULT now() NOT NULL
);


ALTER TABLE client.chains OWNER TO healthchain_user;

--
-- Name: communications; Type: TABLE; Schema: client; Owner: healthchain_user; Tablespace: 
--

CREATE TABLE communications (
    communication_id bigint NOT NULL,
    chain_id bigint NOT NULL,
    created timestamp without time zone DEFAULT now(),
    to_user character varying(100) NOT NULL,
    from_user character varying(100) NOT NULL,
    type character varying(20) NOT NULL,
    read boolean DEFAULT false NOT NULL,
    message bytea,
    CONSTRAINT communications_type_ck CHECK (((type)::text = ANY (ARRAY[('DATA'::character varying)::text, ('SMART_CONTRACT'::character varying)::text])))
);


ALTER TABLE client.communications OWNER TO healthchain_user;

--
-- Name: data; Type: TABLE; Schema: client; Owner: healthchain_user; Tablespace: 
--

CREATE TABLE data (
    data_id bigint NOT NULL,
    block_id bigint NOT NULL,
    data bytea NOT NULL,
    status integer NOT NULL,
    created timestamp without time zone DEFAULT now() NOT NULL,
    last_modified timestamp without time zone DEFAULT now() NOT NULL
);


ALTER TABLE client.data OWNER TO healthchain_user;

--
-- Name: data_data_id_seq; Type: SEQUENCE; Schema: client; Owner: healthchain_user
--

CREATE SEQUENCE data_data_id_seq
    START WITH 1
    INCREMENT BY 1
    NO MINVALUE
    NO MAXVALUE
    CACHE 1;


ALTER TABLE client.data_data_id_seq OWNER TO healthchain_user;

--
-- Name: data_data_id_seq; Type: SEQUENCE OWNED BY; Schema: client; Owner: healthchain_user
--

ALTER SEQUENCE data_data_id_seq OWNED BY data.data_id;


--
-- Name: import_data_actions; Type: TABLE; Schema: client; Owner: healthchain_user; Tablespace: 
--

CREATE TABLE import_data_actions (
    import_data_action_id bigint NOT NULL,
    communication_id bigint NOT NULL,
    chain_id bigint NOT NULL,
    from_user character varying(100) NOT NULL,
    created timestamp without time zone DEFAULT now(),
    status character varying(10) NOT NULL,
    message bytea NOT NULL,
    CONSTRAINT import_data_actions_status_ck CHECK (((status)::text = ANY (ARRAY[('DENIED'::character varying)::text, ('FAILED'::character varying)::text, ('NEW'::character varying)::text, ('SUCCESS'::character varying)::text])))
);


ALTER TABLE client.import_data_actions OWNER TO healthchain_user;

--
-- Name: import_data_actions_import_data_action_id_seq; Type: SEQUENCE; Schema: client; Owner: healthchain_user
--

CREATE SEQUENCE import_data_actions_import_data_action_id_seq
    START WITH 1
    INCREMENT BY 1
    NO MINVALUE
    NO MAXVALUE
    CACHE 1;


ALTER TABLE client.import_data_actions_import_data_action_id_seq OWNER TO healthchain_user;

--
-- Name: import_data_actions_import_data_action_id_seq; Type: SEQUENCE OWNED BY; Schema: client; Owner: healthchain_user
--

ALTER SEQUENCE import_data_actions_import_data_action_id_seq OWNED BY import_data_actions.import_data_action_id;


--
-- Name: nodes; Type: TABLE; Schema: client; Owner: healthchain_user; Tablespace: 
--

CREATE TABLE nodes (
    node_id bigint NOT NULL,
    node_port integer NOT NULL,
    node_url character varying(1000) NOT NULL,
    created timestamp without time zone DEFAULT now() NOT NULL
);


ALTER TABLE client.nodes OWNER TO healthchain_user;

--
-- Name: smart_contracts; Type: TABLE; Schema: client; Owner: healthchain_user; Tablespace: 
--

CREATE TABLE smart_contracts (
    smart_contract_id bigint NOT NULL,
    block_id bigint NOT NULL,
    smart_contract bytea NOT NULL,
    status integer NOT NULL,
    created timestamp without time zone DEFAULT now() NOT NULL,
    last_modified timestamp without time zone DEFAULT now() NOT NULL
);


ALTER TABLE client.smart_contracts OWNER TO healthchain_user;

--
-- Name: smart_contracts_smart_contract_id_seq; Type: SEQUENCE; Schema: client; Owner: healthchain_user
--

CREATE SEQUENCE smart_contracts_smart_contract_id_seq
    START WITH 1
    INCREMENT BY 1
    NO MINVALUE
    NO MAXVALUE
    CACHE 1;


ALTER TABLE client.smart_contracts_smart_contract_id_seq OWNER TO healthchain_user;

--
-- Name: smart_contracts_smart_contract_id_seq; Type: SEQUENCE OWNED BY; Schema: client; Owner: healthchain_user
--

ALTER SEQUENCE smart_contracts_smart_contract_id_seq OWNED BY smart_contracts.smart_contract_id;


--
-- Name: user_chain_blocks; Type: TABLE; Schema: client; Owner: healthchain_user; Tablespace: 
--

CREATE TABLE user_chain_blocks (
    user_id bigint NOT NULL,
    chain_id bigint NOT NULL,
    block_id bigint NOT NULL,
    created timestamp without time zone DEFAULT now() NOT NULL
);


ALTER TABLE client.user_chain_blocks OWNER TO healthchain_user;

--
-- Name: user_chains; Type: TABLE; Schema: client; Owner: healthchain_user; Tablespace: 
--

CREATE TABLE user_chains (
    user_id bigint NOT NULL,
    chain_id bigint NOT NULL,
    miner_id bigint NOT NULL,
    miner_url character varying(1000) NOT NULL,
    miner_port integer NOT NULL,
    miner_pk bytea NOT NULL,
    pre_pk bytea NOT NULL,
    pre_sk bytea NOT NULL,
    created timestamp without time zone DEFAULT now() NOT NULL
);


ALTER TABLE client.user_chains OWNER TO healthchain_user;

--
-- Name: users; Type: TABLE; Schema: client; Owner: healthchain_user; Tablespace: 
--

CREATE TABLE users (
    user_id bigint NOT NULL,
    first_name character varying(25) NOT NULL,
    last_name character varying(25) NOT NULL,
    username character varying(50) NOT NULL,
    hash bytea NOT NULL,
    salt bytea NOT NULL,
    pcch_pk bytea NOT NULL,
    pcch_sk bytea NOT NULL,
    aes_salt bytea NOT NULL,
    aes_iv bytea NOT NULL,
    block_enc integer NOT NULL,
    inc_storage integer NOT NULL,
    enc_mode integer NOT NULL,
    created timestamp without time zone DEFAULT now() NOT NULL,
    last_modified timestamp without time zone DEFAULT now() NOT NULL
);


ALTER TABLE client.users OWNER TO healthchain_user;

SET search_path = server, pg_catalog;

--
-- Name: blocks; Type: TABLE; Schema: server; Owner: healthchain_user; Tablespace: 
--

CREATE TABLE blocks (
    block_id bigint NOT NULL,
    block_enc integer NOT NULL,
    enc_mode integer NOT NULL,
    inc_storage integer NOT NULL,
    nonce bigint NOT NULL,
    hash bytea NOT NULL,
    r bytea NOT NULL,
    s bytea NOT NULL,
    miner_id bigint NOT NULL,
    signature bytea NOT NULL,
    prev_block_id bigint,
    next_block_id bigint,
    owner_id bigint NOT NULL,
    owner_pcch_pk bytea NOT NULL,
    owner_pre_pk bytea NOT NULL,
    aes_pre_key bytea,
    is_genesis boolean DEFAULT false NOT NULL,
    created timestamp without time zone DEFAULT now() NOT NULL,
    last_modified timestamp without time zone DEFAULT now() NOT NULL
);


ALTER TABLE server.blocks OWNER TO healthchain_user;

--
-- Name: chain_blocks; Type: TABLE; Schema: server; Owner: healthchain_user; Tablespace: 
--

CREATE TABLE chain_blocks (
    chain_id bigint NOT NULL,
    block_id bigint NOT NULL
);


ALTER TABLE server.chain_blocks OWNER TO healthchain_user;

--
-- Name: chain_miners; Type: TABLE; Schema: server; Owner: healthchain_user; Tablespace: 
--

CREATE TABLE chain_miners (
    chain_id bigint NOT NULL,
    miner_id bigint NOT NULL,
    miner_url character varying(1000) NOT NULL,
    miner_port integer NOT NULL,
    miner_pre_pk bytea NOT NULL,
    created timestamp without time zone DEFAULT now() NOT NULL
);


ALTER TABLE server.chain_miners OWNER TO healthchain_user;

--
-- Name: chain_miners_local; Type: TABLE; Schema: server; Owner: healthchain_user; Tablespace: 
--

CREATE TABLE chain_miners_local (
    chain_id bigint NOT NULL,
    miner_id bigint NOT NULL,
    miner_pre_sk bytea NOT NULL,
    miner_aes_skp bytea NOT NULL,
    created timestamp without time zone DEFAULT now() NOT NULL
);


ALTER TABLE server.chain_miners_local OWNER TO healthchain_user;

--
-- Name: chain_nodes; Type: TABLE; Schema: server; Owner: healthchain_user; Tablespace: 
--

CREATE TABLE chain_nodes (
    chain_id bigint NOT NULL,
    node_id bigint NOT NULL,
    node_url character varying(1000) NOT NULL,
    node_port integer NOT NULL,
    created timestamp without time zone DEFAULT now() NOT NULL
);


ALTER TABLE server.chain_nodes OWNER TO healthchain_user;

--
-- Name: chains; Type: TABLE; Schema: server; Owner: healthchain_user; Tablespace: 
--

CREATE TABLE chains (
    chain_id bigint NOT NULL,
    chain_name character varying(50) NOT NULL,
    hex_prefix character varying(20) NOT NULL,
    curve_params bytea NOT NULL,
    creator_miner_id bigint NOT NULL,
    genesis_block_id bigint NOT NULL,
    head_block_id bigint NOT NULL,
    created timestamp without time zone DEFAULT now() NOT NULL
);


ALTER TABLE server.chains OWNER TO healthchain_user;

--
-- Name: communications; Type: TABLE; Schema: server; Owner: healthchain_user; Tablespace: 
--

CREATE TABLE communications (
    communication_id bigint NOT NULL,
    chain_id bigint NOT NULL,
    created timestamp without time zone DEFAULT now(),
    to_user character varying(100) NOT NULL,
    from_user character varying(100) NOT NULL,
    type character varying(20) NOT NULL,
    retrieved boolean DEFAULT false NOT NULL,
    message bytea,
    CONSTRAINT communications_type_ck CHECK (((type)::text = ANY (ARRAY[('DATA'::character varying)::text, ('NOTIFICATION'::character varying)::text, ('SMART_CONTRACT'::character varying)::text])))
);


ALTER TABLE server.communications OWNER TO healthchain_user;

--
-- Name: communications_communication_id_seq; Type: SEQUENCE; Schema: server; Owner: healthchain_user
--

CREATE SEQUENCE communications_communication_id_seq
    START WITH 1
    INCREMENT BY 1
    NO MINVALUE
    NO MAXVALUE
    CACHE 1;


ALTER TABLE server.communications_communication_id_seq OWNER TO healthchain_user;

--
-- Name: communications_communication_id_seq; Type: SEQUENCE OWNED BY; Schema: server; Owner: healthchain_user
--

ALTER SEQUENCE communications_communication_id_seq OWNED BY communications.communication_id;


--
-- Name: data; Type: TABLE; Schema: server; Owner: healthchain_user; Tablespace: 
--

CREATE TABLE data (
    data_id bigint NOT NULL,
    block_id bigint NOT NULL,
    data bytea NOT NULL,
    x bytea,
    created timestamp without time zone DEFAULT now() NOT NULL,
    last_modified timestamp without time zone DEFAULT now() NOT NULL
);


ALTER TABLE server.data OWNER TO healthchain_user;

--
-- Name: miner_login; Type: TABLE; Schema: server; Owner: healthchain_user; Tablespace: 
--

CREATE TABLE miner_login (
    miner_id bigint NOT NULL,
    hash bytea NOT NULL,
    salt bytea NOT NULL,
    created timestamp without time zone DEFAULT now() NOT NULL
);


ALTER TABLE server.miner_login OWNER TO healthchain_user;

--
-- Name: miners; Type: TABLE; Schema: server; Owner: healthchain_user; Tablespace: 
--

CREATE TABLE miners (
    miner_id bigint NOT NULL,
    miner_name character varying(100) NOT NULL,
    created timestamp without time zone DEFAULT now() NOT NULL
);


ALTER TABLE server.miners OWNER TO healthchain_user;

--
-- Name: node_login; Type: TABLE; Schema: server; Owner: healthchain_user; Tablespace: 
--

CREATE TABLE node_login (
    node_id bigint NOT NULL,
    hash bytea NOT NULL,
    salt bytea NOT NULL,
    created timestamp without time zone DEFAULT now() NOT NULL
);


ALTER TABLE server.node_login OWNER TO healthchain_user;

--
-- Name: nodes; Type: TABLE; Schema: server; Owner: healthchain_user; Tablespace: 
--

CREATE TABLE nodes (
    node_id bigint NOT NULL,
    node_name character varying(100) NOT NULL,
    created timestamp without time zone DEFAULT now() NOT NULL
);


ALTER TABLE server.nodes OWNER TO healthchain_user;

--
-- Name: smart_contracts; Type: TABLE; Schema: server; Owner: healthchain_user; Tablespace: 
--

CREATE TABLE smart_contracts (
    smart_contract_id bigint NOT NULL,
    block_id bigint NOT NULL,
    smart_contract bytea NOT NULL,
    created timestamp without time zone DEFAULT now() NOT NULL,
    last_modified timestamp without time zone DEFAULT now() NOT NULL
);


ALTER TABLE server.smart_contracts OWNER TO healthchain_user;

SET search_path = client, pg_catalog;

--
-- Name: data_id; Type: DEFAULT; Schema: client; Owner: healthchain_user
--

ALTER TABLE ONLY data ALTER COLUMN data_id SET DEFAULT nextval('data_data_id_seq'::regclass);


--
-- Name: import_data_action_id; Type: DEFAULT; Schema: client; Owner: healthchain_user
--

ALTER TABLE ONLY import_data_actions ALTER COLUMN import_data_action_id SET DEFAULT nextval('import_data_actions_import_data_action_id_seq'::regclass);


--
-- Name: smart_contract_id; Type: DEFAULT; Schema: client; Owner: healthchain_user
--

ALTER TABLE ONLY smart_contracts ALTER COLUMN smart_contract_id SET DEFAULT nextval('smart_contracts_smart_contract_id_seq'::regclass);


SET search_path = server, pg_catalog;

--
-- Name: communication_id; Type: DEFAULT; Schema: server; Owner: healthchain_user
--

ALTER TABLE ONLY communications ALTER COLUMN communication_id SET DEFAULT nextval('communications_communication_id_seq'::regclass);


SET search_path = client, pg_catalog;

--
-- Data for Name: blocks; Type: TABLE DATA; Schema: client; Owner: healthchain_user
--

COPY blocks (block_id, block_enc, enc_mode, inc_storage, aes_pre_key, server_k, synced, cansync, hash, r, s, prevhash, nonce, created, last_modified) FROM stdin;
-8216810567641088894	0	0	1	\N	\\x6a9132bbc141a7e5a616d310fee28241d98a0bc0ecf922335f76741e5ca5ae64c41f50741ef1ca5b579fe1d522c54d931f1825b94984df35126061fe63cc0e6dbbe8d9ca611d9fc098f0c4525a95167efe7542eeb08d219d12bb126896931327253c5678db559550b5ece63775cfce0bb810ba2b81c2490b7bb0491b6862c64c5aa715a49bd5443d03c47ddc3f6003ff19abf804c284163426c0db40d4dc13c2f27453a94f50190065d3b0b5a9be8aba6280caa9207b85f89423cb26b4e234f66d4d0caba20119ceb3a5da6c16d141ec92823b51dad56f7bd92e0d27ec29ce0e47b5bdba0d7359d15ef01880f6d41a846f0640e494120a9ac314b2a4cca1aafbebe17d204263dbab4b8679dabb2233d5937f322625d569090bbb1a0392eb7f899659d90686281de622a674b04f7e080dc841a8a76b34502e3119c2d8fb5115a0cc81b60c4b32fceb0c667fd371e016d3e6b983d042d2afd55d84364363e85bfa705cf84f7b848c6d80ef55e09fa3cfbc2ec497146256c886994865d1b42fbe1987fbc883180bd62ee2cb5283114cfbc2	t	t	\\x1234e2350d927c7b3948877c9a5938d1d76ab7cdd5e3f8191152ab99815bb319	\\x1ab7b2f7141fc0cd8c10e3ca2b0f960cbddfcd155037cb9e7743431f03b7e36a	\\x3f7363b7114716480e77650857d9af90d556474716a74c0d3c242232c4b6eb65	\\x00b45543507bb8a93e42ac5677a1c7b4d7c4bdd73326f789f12b31cb9324c5fa4f	\\x0000000000002719	2019-01-29 23:57:12.592	2019-01-29 23:59:03.589
\.


--
-- Data for Name: chain_nodes; Type: TABLE DATA; Schema: client; Owner: healthchain_user
--

COPY chain_nodes (chain_id, node_id, created) FROM stdin;
\.


--
-- Data for Name: chains; Type: TABLE DATA; Schema: client; Owner: healthchain_user
--

COPY chains (chain_id, chain_name, curve_params, created) FROM stdin;
-7813743317998380556	healthchain	\\x7479706520610a7120323134373837323630313633343530333234313535393932343938353935323636353735363536353338393133323435353831383236373732333834323331333537363435353238373032343931383733353936313532373537353534383237383831323136323338353136393234373234343331303533333830373133323030303438313439313638333235353439333332393330313838353334373234303031353038323034393031373537323436383833353135303430343737303134343731333735343936373137393831343533323938393934363139313038383530373235323531353137383435333536323738353134393533343332343930383638353931303733313537333033393136343734393433353232343130373730363030303534313938373336363431333230333339313037333631303833353832373334313235333836313230363334393731353338373235313837333630383833343432373735393437323737333232313631333036373839383132353533343630333433323234393134393034333939383838303034353035373438393139333838393131393532363739393335303739343034363638353130393539373831363832313534363037323233390a72203131353739323038393233373331363139353432333537303938353030383638373930373835333236393938343636353634303536333936333839393732303238313939383830363232303739390a682031383534393338393832323538343739333532313034343337323933383235333037313133353538333530353331323938303934323932303134363139343233383732333538363534303134313432343737323235393333313436373932323438383932343630353436323632333331393836343736383134363532353936383939313430393735353735393634323737393031343337363630333036343037363931333737343330353236353130323939363733333736323733343336383633373336303438393734303237353636313438333530343331393338393139303531353330363836363331323033333737373037383934333335353432353432313034383837373831353338323431363330323838313433343432393430303131323438333137313638333436353835333435373539303636313930363733373638353230323838373835333538373733313233353833393938393635393235363837373233353730353332323535363137363131323935383636393733353736300a657870312037360a65787032203235360a7369676e30202d310a7369676e31202d310a763131353739323038393233373331363139353432333537303938353030383638373930373835333236393938343636353634303536333936333839393732303238313939383830363232303739392039353333383334313631363938313736363630393335393833313438333637383732383134393139313633343239303835313737333337353535363632303938313539383635333935373930330a7632313437383732363031363334353033323431353539393234393835393532363635373536353635333839313332343535383138323637373233383432333133353736343535323837303234393138373335393631353237353735353438323738383132313632333835313639323437323434333130353333383037313332303030343831343931363833323535343933333239333031383835333437323430303135303832303439303137353732343638383335313530343034373730313434373133373534393637313739383134353332393839393436313931303838353037323532353135313738343533353632373835313439353334333234393038363835393130373331353733303339313634373439343335323234313037373036303030353431393837333636343133323033333931303733363130383335383237333431323533383631323036333439373135333837323531383733363038383334343237373539343732373733323231363133303637383938313235353334363033343332323439313439303433393938383830303435303537343839313933383839313139353236373939333530373934303436363835313039353937383136383231353436303732323339203639313934343438353133363638303938323831313935313637383034373037383034353734333836303837393035303134353931343435373337343831393532313634373139303736353937383435333033373836343339383735363537373230363831333436383136383438343531363135373139373637343335303339373438323132323132383830383735373035333335373039333032363233323734363933323234333533303934343731393135343432373935303234363831343535323238313432383136303237373032343536393037313831363736313936373438383639393539303336393738333134383938353834343438303739303632363935353934363733353639373731333933373334343431383234333534333130353938363535363737363538343433323031363432323239313036323139303539343532323638303338323930343634373532343339333237333937383831303339343131363536393136353331313434333132313234383737353737303435303631393033333034313031313934393333363539363131323638383332373136313539363939323936353330353835303234303730323533343139303431383431323532313231373733340a62363473697a6520310a737030205367463741497235636d594d766d3436387179686e4a554d4a36623549396d6771556578514759597371764d6659765a317237644d2b5a725a49383936654e78563976594f4947486847456463754b4874325649435644726476673734387a4c584c4450634c3244364e7a62505653754f4331487a39325a7378745a5965696a3279383356585855654f5674785a556f452b4b5632444a4a68496e75345169337845416647506b516a48507a65755838787051566e6d324a6c3237312f3373376c507a38635134345647737843575a7a4b526b54474e6963774158754a6f555a3978563232376f544e6e466d472b70447a57666f78734f7157694567704749365a74784a38674559735338714d476132536551592f30643738655161547934586868355868654f4163436847612f33476e63373232796331573577705656675156336661376f6471472b41664e494e6d677a6c456b6d3638664a6e3551336264326d554253767a5a5346626247737755666a76527464433359312f6c44327a435a4974784e5a3465434977366a6544457354774c554c336470614b485a50437949374e5a662b6c5538673553464330567a7a74507472333650775443626e2f357834384242436b537257463256737245526e4a3932375375576f6344742f646c746948544e72762b56774d6e782f797437414254667076765156706a326469560a6762363473697a6520310a676e30207370496c7a344d6c756c6c4a694850304d336e6a67484b4f676f4344653162386d684135534d51714e4937665554786a765a525a76743471792b784b316e4968432b4a77685872675957792b787a2f382b4845735a346f56383571747242346a764157476956737061616351764a4f666e4b31516f4634724538476947536838484e56676e74642b2b516c7454374a74416332705869583736347575756b79543635636a794a786e4959456f6c3841636d786a2f37584664634b765664706942504a474e6e3348586866614f576b727762445a7879656b557673386c54456c7975456c71315772664f6231657858754b432f37584f4c392b324c6d2b796633376258544f636d6f78797a6836303653784646446b32575778662f695734414d65666753764c3062544765572f74566d5a3175303544444a49526f34706d4532486f73316a36554554574a59395465587234386b61444770727931356a736b5946756933706332505039306d643377746f4e783370696b6c64477a51435a61656b557851374743736a6b2f5132384650662f52354c71696e64413641376d6763364153414b6c315437646d6756613542726f68636142666639346c63496d7061684c73496d37652f4a537873534e4235346e5949334f384647474d335777324f563130736f794c6a47664550746a327a6a6231394a55327168414c705a473452330a67317820313638313239353434343937323437383533383337323435373033333631353138303739323033363030363636333636363634343334373436363234363833363532313232313936343834393130393430373036353539373434323135363138323239393333383737303436323736313734373032383233303030383932393936373137343535393032353832363932383933333133313732383630363535323932333231383935333832313134373530383832333830303336393531363433313030363339323337323933323135373230333430383737353430343238313839333934333536383333333032393830333635353339333135323439313236333632323831343237303830363731323730313237333930323330333031343636333836323933323636373239363137333134373232313238323334383532353431383334383539333237353939343633323337333133373330353530353238363236373538323535383731383136363832333335373636303938313434363739323230353734393136303838343136313138333039353833343936323032323738363939323937363733373038353036383538353030333133313336393736373933343034373234313736343334370a67317920313033303536313739373436343131323333343338313034303139343039373932323035373832313435393936373937363432343230343936333132323632303434353837353137373036363538323631393237363731333838393134323931353232373136323937363633363337393336323236333936343131393236303536383237363336353030323832343839313734383834363232343038303931333536353138313236343632303938353732303335303335373339353330343234363438313435393536363037353235323533303035373538333934373233323731313434333731363835363035323139353032373838373233353938353230333432303932333734343134333434313633393938303933333332343634383830363039383731353739303530353238373730373938393230323639333534303932303130353633343436313638373335353339323039353036323532313638333932373831363536363539323533313338353736353635333535313332383736383530343237343639313230313235313739313633343330333533313839303731323838353431333131313639333234363931373639333930353739333032353031303233363435363134313934330a67327820313638313239353434343937323437383533383337323435373033333631353138303739323033363030363636333636363634343334373436363234363833363532313232313936343834393130393430373036353539373434323135363138323239393333383737303436323736313734373032383233303030383932393936373137343535393032353832363932383933333133313732383630363535323932333231383935333832313134373530383832333830303336393531363433313030363339323337323933323135373230333430383737353430343238313839333934333536383333333032393830333635353339333135323439313236333632323831343237303830363731323730313237333930323330333031343636333836323933323636373239363137333134373232313238323334383532353431383334383539333237353939343633323337333133373330353530353238363236373538323535383731383136363832333335373636303938313434363739323230353734393136303838343136313138333039353833343936323032323738363939323937363733373038353036383538353030333133313336393736373933343034373234313736343334370a67327920313033303536313739373436343131323333343338313034303139343039373932323035373832313435393936373937363432343230343936333132323632303434353837353137373036363538323631393237363731333838393134323931353232373136323937363633363337393336323236333936343131393236303536383237363336353030323832343839313734383834363232343038303931333536353138313236343632303938353732303335303335373339353330343234363438313435393536363037353235323533303035373538333934373233323731313434333731363835363035323139353032373838373233353938353230333432303932333734343134333434313633393938303933333332343634383830363039383731353739303530353238373730373938393230323639333534303932303130353633343436313638373335353339323039353036323532313638333932373831363536363539323533313338353736353635333535313332383736383530343237343639313230313235313739313633343330333533313839303731323838353431333131313639333234363931373639333930353739333032353031303233363435363134313934330a656d205354415449430a6731702041414141414141414141414141414141414141414141414141414141414141414141414141414141414141414141414141414141414141414141414141414141414141414141414141414141414141414141414141414141414141414141414141414141414141414141414141414141414141414141414141414141414141414141414141414141414141414141414141414141414141414141414141414141414141414141414141414141414141414141414141414141414141414141414141414141414141414141414141414141414141414141414141414141414141414141414141414141414141414141414141414141414141414141414141414141414141414141414141414141414141414141414141414141414141414141414141414141414141414141414141414141414141414141414141414141414141414141414141414141414141414141414141414141414141414141414141414141414141414141414141414141414141414141414141414141414141414141414141414141414141414141414141414141414141414141414141414141414141414141414141414141414141414141414141414141414141414141414141414141414141414141414141414141414141414141414141414141414141414141414141414141414141414141414141414141414141414141414141414141414141417370496c7a344d6c756c6c4a694850304d336e6a67484b4f676f4344653162386d684135534d51714e4937665554786a765a525a76743471792b784b316e4968432b4a77685872675957792b787a2f382b4845735a346f56383571747242346a764157476956737061616351764a4f666e4b31516f4634724538476947536838484e56676e74642b2b516c7454374a74416332705869583736347575756b79543635636a794a786e4959456f6c3841636d786a2f37584664634b765664706942504a474e6e3348586866614f576b727762445a7879656b557673386c54456c7975456c71315772664f6231657858754b432f37584f4c392b324c6d2b796633376258544f636d6f78797a6836303653784646446b32575778662f695734414d65666753764c3062544765572f74566d5a3175303544444a49526f34706d4532486f73316a36554554574a59395465587234386b61444770727931356a736b5946756933706332505039306d643377746f4e783370696b6c64477a51435a61656b557851374743736a6b2f5132384650662f52354c71696e64413641376d6763364153414b6c315437646d6756613542726f68636142666639346c63496d7061684c73496d37652f4a537873534e4235346e5949334f384647474d335777324f563130736f794c6a47664550746a327a6a6231394a55327168414c705a47345233535449742b646734445049474756663762555646332f4f4149426b64597a2b3154307842336f4b6e4c55385031364c4477776639564c2b4d46416f414f4a4f726d69652f74556a4b704c777a76487632324b43585a47736c596e786a71536a436f776a796d3771466f746b717159366e38372b64432f2b3468692f70335a75705a39447a7a324a627a795077556230355032716b4643592f675862384f6f6d32594a76534b6a5a4f6c41504e496c71364b387777682b51566577565553357859694870666b4c716863774c6c717465513572787a6b794b72787772794f6a6a753338545548613654314877462f45502b4950336b3150586d646e434b464d456f75373778736d2f6e76397054647a55474e4e752f3253666c6874307934724b784c704c41624c2b32414f526472647851746c2f51376a343345723057434b674d72436d75716230743938697465366a624d522f4f6a5442657332455035433251464e525976472b2b63746c45416a6153777246616d354b2f2f50364e314b35524d5842506752374252615765796249364e726653596b3035384d79314c6366572f714d61493265416f6d67327956674c456e6a56425039577467494852794c48655775676b4364746670723076366332747153375579524943373176432f51314b352f50714c395a6632386255726835552f3263645157622b7847716170534b306d7532566b6c4b70373968386c7630485443554a697a47417a4855302f57557844716256775957486741512b30514f36576a373664346933374e78586331304f4467317a6e7964664461323265596d45342b793448574e6b4472364b5864566a57712f5a6f716c485436312b3448516f484176596e37416c436b7359374661636f344a763033497769504961713832433837574f6a7a53724a664a726e793972367766377044566e423141324c53386330414966326f6b4e306d324a4b69674c57774a3477424f2b7465536e764b6d2b62662b2b5946372f41616763595841494c6852765530756b4d736b49713479733452536a43335a4f655834662f484f304c3651684f707748716b3738756466545648477539465166487a64343543523871376c2b3578666537657356664b74516356755639557748306d307a726e633834427357536936384941795a705049714457654f3654427546446a6c664d4967324370533833635952644157687138736a7449687145623342487a2f637737444e2f5552455242496d49302f3762776979643470304b304252526c5568464137713771446430494144464c566d58537a3079396c51364351462b7a6c686355384f2f2b4b744d65444b674e4236464857646a4243446f4c31337941446249596f67455155463472564a4f6a6f6f4a522b7539573368484a2b746563472f6a4c716b385a356775355662616c6232496a777152396656304a58765955366674464178533743514a396c3843766e57436d646a2f45555a2b66502b6369594752384946684d4d4673655735447167726832334643797377492b3951796a457571636b6f66707773666c4f484536466b4147644f61674a57684e726a5944347731506339354462782f4969506c396376314d4c456950745a36626a356a2f5a7a637730554c4743344535716d77557844694c377a6965634771566969775566316d5673616279694a45487442514e2f684c56624130745243644a756f326a6e434c7465365432786f324e5669504c76464d7a4275546a474f4b6563694455475343344e697563733077796f515054486d33744c75587536305444712b79724d394177752b7478706f6b417338476d4d736b6f6f676442444f4d6267716a4b2b52326e4a30434a582f6377426936314e4f62574a62566635624974366d6f73716746634e7a4357564f6661757a47305a526b376c306a54574274476e72586469494b7a5a44632b65717544504e484b346c516d666775626c4b5531376d482b4f334630326f415a542f6c68474163576477774a6a394154524b52303848624e332f4a615341417250393548676173676b75496164324f6c534669507133784e626b504670554c49386c6332582b6d556631796854636e6851746a654441584838704270612b6967736f4e58502b4d75516872755030394c335236555937327772526e544657702f704856737a56635733672f2b345161674a6757694d396f4b344c6575736d6e673346613148614c37652b356543573666345264657a6c46304b726f4f394d715137516137543465384f6c7370577548614e4d482f43362f5a5649744c644f556e427a4679487a634a4844626c33686a333177436f532f2f762f6d2f476135525a39575a6e6278796c465378415257756d343932527838436b4a524473344976316c715049477272544c38456f592f2b65324b472f7a676f44337450674854636948756c65506a576f5437417679434e5042346f61443938493231396d45486a796e7442716f4b6c686f66767a32703664436f7932797955654e4a6c755950636a514559627431337673314d466c59564667323755514e37332f73513272495634346f324f643132756a34492f6d5764735556522f325859474136353378737577556b6273414339596a34335146493074704f31654a4176717a693877796b5478787953436b6d47497348564c4b7631766875332f7169746a5030454139685264446c73614d424f716f7979773633514859446c3343535359567a6c6556567a38584857384e656d6e35387a785538627149692b7969394f416c6d4c6c513463366f49354d612f616376654454336d586e6d57424f644d61313830707a463256664e41616f68426a4d57626a6752465a784357647a325471506b4f4c42384e4f4876495462566b7972664971754c6367566f69503777367951624d435148796b41714c632b324968776d31557746524d572b514d384b4c5570423761667a5539725636703259364e496a6f767339594750746234725a523930376766674c737876766149314f6c2b504c5870556c6b696e4c6f6739396e50695131452b30786531414c497a48316f41577968776d4744795433394e4f316a765753473452596d326c484b64634d6c567136536344576c484a737a43493052426c566c375573577835706839714e694b6f366a4f5450345142736d6251576559734d79334d34796243524b414f2b5274384f4c305a6f6f5959314757323379657554627a4a572f57554c4e4876777653714a486f6a713765397648444b45633847383858657a34437a4d506a754d4b344b4463634735784235314d586e644959432b457036336e63395963714c78616f56434a31434a6775792b565647365430484b6d6649656244386b347a376c5171534f504e62594155315264715376714c2f714d45586b377176584563356c33724538436d4156782f627a6a775449464d4a2f7454484a6b63394e7331383635556f5155626d34576a4147774f536f4b4d6f4e66786c365264674332673977454b506b4a6c6f6d73466a575a713464746469684f37337a746d515942524e356e667a445232397050527a2b2b4d5376484361497874706a6f31356b592f45624661634d2f464b5752666c6a4e79784671596f5349686874556135437435746c4a4b67756e64724b7777545372773436452b5038334433726736705a4150694b6348777a62534d6d6f7a77706569652f714f4e56705a4a4b767862525a4a76783857422f4e4972503053752f694f446e69326f69746a4e375a524e4a6d6a4575655731456b6149537350564d2f74706d6556337375544b75373538546272723965725861566776443266444b546a6655632f3469654443656e2b63646967444966457a59347369525873786b58334f71592b304b39544154637333774a2f2f6c6d525a44657966752b66785668436b50624d6b7476397959457357573376444452577751543039494f4d7047316b4372494e764a376d587476682f42557651755a4f315364773746374c7448756967396c5168634e5634453762346d694a55586a6a766d2f74545349512b34696e3845694d4b756669556a71554833337430613947504e4b2b2b5233427377705944664f7a5643516f57347074493746647a2b74593946376e7850694859306c3138786d6d2f324171494f35646b6778336a684864453552483476736b434b4f7132636c4451776b4d3962715037354e76664c616d65424a3275454d783361426a715274493776313366755873535061525477766a417752486a347042456e3869683845465454724e37536574467a436a333273315a4848637554324c4b682b4e4631696b7a386b6d54746f43376e78517746696f396a7847357158446732394e477a696f786439544e535a484c706362434b6b52497076526f5a727336527a45554866356237646b456f575a566d353234724d4f46586f77576c37576e32516c5076646a6b336a62716a5a724562693437423475357a705278514e304b31767951722b466834536547517677474f514c6b5146362f465948476d6e5a464d71317146746f67413968687a547954556a32717a57546e3757683552566775714437726b2b69555071454f6e6336754844754870746254546548484e72627662504a7a562b65754b2f2b2b42434231462f7655566c30337935732b2b53567775653839555636744d5338346e2f63314c694f75583735634946346a7856345056684856776f426137637467417658556b335575787558716c677448544f42586c67556e67344870577574747a4b673979455a31676d3655757847665879464f32746873504947635a4b6444563846736f4645392f6d6b6e4452657844703153482b7453426837476d36544634556d687753732f35567a76776a2b3447524b6a577a5871772f764c523173482b59466e48394b44784c656d63363352494e6346734b657177334e654e46305a763974366731382f754b303151397548766931735656477871596a59387850435a4c4954633961472b66397a77526656563366377a6d715254423967713835597430537749674f3332754d362b794767484d4879445843633472707931334c617978454a333455557a464a55726e5341726478696851793458656e486977723869695168723559597a6e735a7738536331303334586c37714a4b5a4d4c3341676f78647168777a454f3665646a7a524739474f336f754a41716777314c386c7a384d6a7345756b4942454d4966542b7a393145366f4353352b55336b4752584b676c376833766f442b35504452436759786f734c6b444c676d526b3078674e586347447538614962344a716f4e6b7174524173784a7064336972727165566533537a3779556b65777869486f7273557142726f6c6933304f47737a2f5a3278576f496a3975525a73787638382f344a6d6d714b526445776e6b396a67723941624262654930444969474e333441504c554d486477374b53486a4f626d542f72453370705150453472513061787a2b4d66664d56506277732f3139534145325775734d5548745553794b6d46734d6c5634416a6a52387a3233435a5a44654a6c5253514d654f6855536276647a744675513563383633666b64554e4c396e53597664314b634e634b516b703837577641676159494272526b7144774c776c59514b384d486466764f487a3256496b515a4f4f682f35707362705259393238747446306853336e502b7a796967626d4b7561466a6a363350694e3943556a596944504b7564612f2b70477634656570506f7572614e4e69427175767666512b5370432b37776b364971473833577443774349536444764b746b6942664c746963636741586c50684d4c6b54465033526c67752f366664345247574666364461454c5274354b734569746155374a624c4245516238574347746771336c3359656d2f47486b417965527a532b5a36526d554f3565504f6e6e5a3149616c6d6e3576655279746b5452435534426475497379455777653142574b6d62316b2b54514f7a6e74597076655a546f465a75547045574b5159434e4449787a6b76517a474c657238532b4253346d2b6c785a526654584146674b47484567396b556a4b4a5258456d65535231757a45542f747332516e6a6c6c5349584d683439336c703173304a677477546f58414457395a6357556d306f69694f55794b6c55466946465134414a396d38674e533762584f744e316b596f6b7076586a5538587134355130484c554a4a7261726e6471505462596e30535678566b54714a51356f5958656152797a4a7a3135676d6a5651572b5a36526e682f61464e4e775230595536524b4b4656544954534a6d4c2b552b4e38533467595736705150507a7044567976556f514679394a7a7971736e78376c42653770586e472f354b55487672436955455068466d5866582b5478496a722f62684d2f436f33365647586c6f3273746a366b6550384b676542483247623553793637713953416c3539682b5377743150443869324b5167516c426445666e3556743162777054334e634f4666686573614e654d7470564d58596d766f542f5030655179764164705755644965756a50536c54644b716c594e52626e2f4958714a61376c444f6e79457170475a703734547a6b77743056595869507432686b647934684e646665566d416759594c692b76397554357843424e625a2b504657697842706d4f6f35422f726b414f65547363442b4d3753735930747a305369694d48674a434637655070385431485067756e32677338584c69576f633130384e7549657a4837747065655932326e446e7a543653346967476e71386e5754776a6568365a4b57517143726370327447576f37683671586773675546512f536f4f6d4a733844793641446549545a4e51354e3464626436786879786352334a614146476871394552524e68696d386133734a2b35576338674b3262377033346976434d536a323238476e3069712f636e2b4637516c66614f4f474442416a79726f74787739526d3447527639616c4d665a2f494e312f76695243516c39713674634f6f425971682b3556374e4b37725078723150426e56386a646a344c6b5542687a3531663864332f6c554e644b7075642f7a535979424e36367a652b71676d4f62306452797448456f6f7830413776513136615861686e6c55654153554e4d6473702b657a62465156454f38644d63666b46304a777174376c716d747276386c697364463476656434764755324d4b787a56362f616866716a575063783851793465536b4f46314e556a754e546c314b69692f6e774b6c74627056623962412f5537314a703758397474586b6757627078786c4373734552672b78552b616530792b754c3468717330646133674238754573563837314b6c2f74326747505973587554784e676c564e6278696b464e4835796a56786431492f44597161776a556d346d322f4f4a6f64332f4657576c513766744450755545314a72362f6d71484f6b58756f6e3445536a73474b786438674765752f6d2f624437344c6c776164644e4f5a76765a526a354930336b747a46354653486f2b7863456f585956643537374f5269324b384d704e4a617347596a444d4c665578442f48754a37546c39676a4b672f45793265473672675835754a4c6c4868526649676d4c54415a756e764476325932644437725a4c56594b4a49465866674f4552695469494c666d5465554339654b666a5633587855354f565030574174582b6637446b6a57535871726f344f6b4931696865727a4871775177456e2b57566d4d652b417031496359684f42357573516b6259696e7434353733435a312f62446c4a39516863464a4b41714d7767784b47336b5576746e2f626b5875556c7531797043776172504f33307972574b58422f61506f6e75634b434c78594e2f7375506f723972477462753033415637552b67622b6149412f6139666b524165326a794f5a472f536559357734364b2f766f457577673053375270322b493674434779555a69646a516e7156644d316e54534b6273797a5161346f6247634e694a566f73742f516c64626d7a6249636a45524c787570326a5947304e58622b707847382b54326e78547237717675724d7069423670462f785957614c5876375070304e3936744e657a316b3271414959354d504933514a496b456c53576974394c44686357675a6253624b4a5839397979416a68746e3552736162502b61776437563266504f4f564f334441636c4c385945344f564e6158577734374e4a4b6a682f7767433678334f6847353572682f765378753030574f6265706e4a76472f68694e2b6659713070527846644d55706f4b776d5a354a716f6b58334151547156725243526c7a4376667035633933654e41594c45486a6f677a735976596a797948576d512f5038744e492b6a6b4135486e586e4d6d79436242776a6b4b707a2b37484172564e67427038614d444b6d693967597843747a46672f3278387157325a475252392f666963565357734e327855466a646d7675526233316c665a4e514f684b74557751665a622f2f42415a52676c39686c564f76787a53624745627257314d54365078796e4657634c6b4f3858486a5a6c576f77357779487331784e3572716759564f71395a5a2b77727555375057756c336f776e4946387a734d2b416379676b786969366c6e7969655468553375344a3268374178364d475830304c4e537533334c2f646a7048747a425461694377684c7957743976477266797077316177497653624c36536d577345373763584f2f6b44424f456343436c6a57556e3335684b504a323365624336796b4a57542b4d54614c752f4d654a715576336e4e72302b67446d6249415a6e6c386e437252695163646f5631435436345042586c654634415a5a5875784f567344366a6b53596549345830445a727567493965384134676e52365379667a722b31625367585a46756b4a4a446852776d344a756e6f3335335377346542686568535a794e746b6534307a636c5735467359625a634a6271467a683268684d3067497174786d59425a494c314237386b6e703578524d4b636d41525930466c57573676494b686a6d5063333934536c2f4b766b52786a6a54434471446a612f67564c39616e526533473830387959382f537330395a4233397744763049704e626e4f4358514a4c68544342714b34782f5746747938483773705042656f704759625436716e61425445737162324652595272374d67696764367065446b5649447765686a6b6b3133767a4d6c637352317971346a5950414e4c706a72724c79574b4d4c4736362b5062776779314962556b7769356f33752b4c33686e364952335137706e6249396b6a633647445932727a724d6e43706575544e49667a3237375169546231544c7870413744302b775a754865746b3975666130757a55444d3976386547684d3275306c794a484559566e532f6f59446b6143327a3333517a646f7152376a6c56354f6178772f6b6843552b69677553546d6c52762f766f7331517a696e53747a544837524e6467616c516d4663615462474f674e4a36656e35634e4e577a49465655354334716d6b5652706867726e505a54596c486d6f4f586d2f712b4c5a59517974544759786478656a6b2b434e744a77313841596f4552544758526e6577493362416a4d397748484463656355477a55474d74787257424d634142363530536f6c6465597a6451717635365730734453336735324b68386b424b4774764b4933787a456977343755486f33315057616c6f4a3650724a48394374582f6f5330724150725477442b726a343537445066794f6e38476561426c3671654e4d4a7331392b337a4454724c2f45782b57414e396148596969513758476c6b56466c79652b337637386c394d35516e4551446c75726452563568624b793670666354696f636d2f6b4e5530537544312f50446b4e51384e4b6f496d76725a4f6537754b6763354f65676d764e6a395273526d5942684944674f6b4c69715a56744b454f383539576c4f792b42684d59474351696f7835464268423062626830656b515132726b317265776334455952466979554641695651324150533232387944304b78704356415754785873313545573345666770684b42666c7a576d6b69694f4a6a734b56464a424146502b534d43436f6b4a6c30594f5736445a64694c795259783345696d4839726d464869526e2f646d2f6538504b6356546979734546394731476e6239395652622b4b47396a4d3230656755563532745a6862537845726837754f4f706c4363344474706d53747036446f4e4533517962427a35787053455745383831786a4c6138635957382f437161365a35414632713531632b32723830695175687779752f4b424847315762344661456769523158437245586a3466704c65677a737352424a68445350536a6d2f4f63772f694f327870595a32375368384b3872416d354f533341452f6f35475768704f4a345051344c674c7055656675475962796b674376576d616c466b663476374b58566f64736374436d622f42795862753456474441496548777a714b63755547363955445732496e616e6a5549537937685261416c6741675a6a614f6934774c55503857796f514f6138374a7a6464696335584d4d4956706a67702b305575535036503750327158772b4649415a7537524656336f41586f7950696870322f3258315567524a4f4d4b73536b7362437653624e6938377943322f336476323149653359796965473074446377704450434b503444584261454c673436496f554655425675366861503846316a3475302b68454432374b4d36485266414e3857376f4773685179376c76482f426f312b6f525677586644314d6f6f71545263787675433262576248736c3279467641765776677950586e736830414b4e42695759496c466b57726c4235796f575a49524b36655a516a55566546512b3639434f485276757a6e647069496d6f542f7643626b556b58684c704b33344c39556a754b2f6e58634a4379384369365137415a63747549574d474a677334697156474b31415479766a7634377273514b3862506539714b50477a676d5a70525962316f4b352f646b6351495930732b6a61763777704136325947635178752b6f5144563364636d48396f6e53636b654b49796b3642644d4664455947497645677248572f465a4f5848496272635a625949493767746a62313779756c4250694777666f66334d654e51666779625030614a3659727036323476356262643737682b4870626f5770484343366343354c4477794f2f5a726a3161624e50385a6849753355587a7645466e3559434a6f76366566694d6b64757971686157464132726c497a6b6435796e39314764594d694f69634b69536c55673969736672586134545632347a6964495437684137745056705163346b51376a62476d446c6a645239504e314450524b6176664873534c634d664d303664464346766b4b577a6e587646566a446b6d44554c31326b7875627737567751622b463865616e75736b41316e5938643932593143614f687078534b65364578524d6c373667724a6c773145777a776a527339444b784b6733716378634165782f5054674f516d362f3748616d45673378543051573456734d753368744e78427856754138644c512b76764e58685968334b706c7034306f44364670536a7959324c77715a31796f6c3664345749663159714530516b43476f75706568662f557546376277426b39426e4a3176694b3143515364422f58486e663637485938315577364a617a4c364e526d6b444e4974786d4577527a72542b475a46574776344c4d6b4257534d564f453178356274696b6b543238437548793850797370432f4b7445367056676c71524d6431564974536434344b697346424b6c7a5a2f5634414a4b714a354b795662316d524d6944562f7a6b48427a41524d494d664842504873497a564554626c3679744d4c7a5a564d437a56524974504a686f4f4f4d325a556d7230572f52743252415061623450394939766e6a417a6e6a426c334d4e782b755376593268475274474e5758456d5874305372336352546c764866794d3776416b6d6844504f6a68436c75745152355168555436544974715467597a366e53346a2f33676e384877594d4c5153544f35794a314e73437268743562743032725238364a74724175744761594f522b6d4d77526c5144437477744a50666c73434d504c626259464e61474333504e656276772f6d7751576f4374353630514b4a62384d4751624b346f724f75304543676b6c644e7536684d51456d544c5a562f2b49746a786370356a6a524f486157726d3334424e52686e5a6e733736654174664b41776c39516847632b39524d47723558364e4c76544e752b68597a443761754f537875575a77437142644e2b64674861427233416c726b6e7a6f2f4e446d6c514a6a42754a644b2b72636853672f6778556f424237784433394e49395068546f506c572b52657642687633666975525352306454463130666458646b75346d62396e4e375075714258596a307a6f334141372b4a354e61626f53624d6d3536774e6b574c316c564878586567306d6d534a44375546354d3465626d642f696542757969704f6b3556434146426565702f6e2b70594e3267356630647a4a532b2f367379533864586e70506645456b3644317142725231754d4c4174494c5a58644e322f334368503638596238506259696135722b62345a59357453425754646469452f696f53436349574270667430544c63395558316649702f324b437039723530305a736d715052673578316261474b383263347436385262564934766773386156327275314573715073776a79425237536a2f6c44483042615332593730664f734962525346597830704c3132456c6e6f6161434959446832335839343759766a463137576e30347a797861504670725a354d797072356b466f536a2b3834376965416777646c714c46487042424846413763736b397a354e6f31474a51776f69566a4e6a5067323649647938784f4c5350563359546362454d44757a324a45724d7a5568382f47624c4c416a6a7544434f32465739646c4a68746f50786157567a786a3948364e485a4a4b7965584d74327957477a5458614344304e72727044766f326766626d474d6b4d4f2f434f714148654f7a76646d756f444e637336556c3554443433324d4a53687854397976336d494366324a61564c774d57657357345a45586c44596a5348386d44537674473372625459612f423265667a4f4d695373667549454765396546524744726d506241326474307061535768386f4b4b6b3033542f6a71466e6f715361757751454869322b383745636a63486e58547565764a766461694d485236624e42486b3932425a57796b4d35764e597868523076584376446c57444d6c764c692b56664332326e776f794c652b43737077776145306b624a64534b4e30786579354a7438676d503735785046734e503645444a713779646a75435549624e75647633623431386b444e4f445075736b4a6c523136646e42334d5169774247453549786b445176504d584953762b70656d6678566a6c4638446534517a5a357a30584f2f742b7751587267526f33354a4f62624456527655766c6465477634552f4a706d366f4b487470446f424662414c58326e616150336c594232754a7774632b3968487530584a51704778514d4b66795443706c41656f717642674b5839665262566541546c46666f50462f566b644e6a455575646c69364e57685157465049386b4c576675774d6250456172674e3670584b773257524f7171594e6d32456c4859444b355a7252706d6651784f325243754644676545464c3979784971726130615a4c4d52546a426c646339584d78346c52786e505274564a37336b524b46326475577a56725033474b2f447573694a63663371443454345135497264722b584d704b77775a76384a51354268493464724c34684d6a6336306b565230666333586e337a4b32316a6b6e754567723977434e4170345a57774b325135484149664b736646634876506c366373563952584b533050456271306947496d74434e6d31576f346b4d594e582b36654f45445879416636746d464867543139734734353766627962544f797372464f486d63526f51675350792b7558444e4b312f5876793743364c59506779446444507468575a4464336a6e66466e514d6a667847755073344d356241684e5952525662427141517044335249736d4d6f702f3531386e427342712b4d59705a48674c515752793951347167496a6a6c636a572b44687065624f53744f784233466d39636f596163754f61434f4264526372497577486e65353238676c704c6e754c59306c416c557853724c452f3933566e6a717a706773395a6e506874695a726a4550774166724a6d63465a356c35632f7847784e4632666e756144697144355a696173486a69764f625a48756e314576316d47566c7852794579626c5548693274557031673351543932436732304f35505a5968766964794836475064586b51685363634957614268587137553054776c30726f793547556769475065666d6b2f34484f4e6c356143776d646d58575078584c4173556e366d5a6d746d7930786b494851444f6d646264766b694b346b5a685946526862444d757648595251316b78324a4f6148363655573439797647577554496470457362546372656754467054397a59495833576c484e42612f7834764a472b396736686774746d382b4d64505650496f6b6945686b7070395936375437734a42573748466d6e513955334434336a4c6174554d75702f7953366f7948695469646d52715278365047342f5869597a56532b305573345368376d3335756c6a6974655255536a49432f4b6779597455724c307068464f4c68443075675a68745a6535704577494d70566b77655a4f6f4762464451446a395771687278617a7a43365761554c6e7254514d53563468586d7a384e647a6e555a5836644e435a4c7a6d6333346738714158753136795763375167356a4e727043715866336355587a7873593635364b48504732786774705937794f453379684d5a49424636316875544e58566c745a39742b7278462b4e4e534658645a683044335067494441537732494d302b6c7470776c304f3348696d4d4f534c36677455395958384642577068555a664365766637453745477a5a46354134585246506a4a4339756344517a784932704c7563426f7370504a504956316a44664465553650316d662b4c494a44393036764a5369375574336a75575564426437705032616c594332782b79514735684e50336534636c73335343555a795079466d7156374c5266346f4679744f2b7377617a37536e345949756c6a6538494576714d2b4f6647613746744d656a48585269554a4856643178326273303156537a2b36727777664178584c4558505947306150645566416f5854476e784d51502b536e6236477a6b764e48636562634576455357694f3344314f6f6b69736e4e41596f552b7373703257414d796549784f494b4b65495a463154637474775036476e4d6a6d67686d4b5152594245787358766d327332325a547457477a7361594848616d41744779557a673738345a4a4c415663425154446e386143354f72365a41715a637864466b756b646f61564b4f3237486b454b6f614d5769774341743077337067696d65397761376e7a435a433067786f595655772b626766482f58677477734252353433424c6c5575555843683143315a7469646a797a6749654b74464d6377657634746b656a3766447a5057722f6453474b4138555833776c4a5551593558365271316d365163767a4a4234584d5a777a4f66777a65323065733967715375645245366f41312f6464784631524476416f7532384a6a70425530485368374f5144543846662f4e74624664543456726775622f6c52624355497074324e4a6e354a78694b71626251784543512b6876744b2b6d6265546b7477763562667a7341655075594343646e573644456d464953463842344c693551596e69367665472b705462583048706757545163736942566c424857785a635046655969336532753166544d31756e544157644a3673746a504e6138746b4f366f54656a686d2f345643547358473535464371775172644664326c33615256703566584556697a6b416955366868426f783433387551597461723161674d5576334a352b33674b6c52597a382b695534555147372b4d315043746165705a3059636e744e2b644244623338534334515956657666776276382f497a70416c4163475a5368506c68546b6a77316939646f4578624c3336552b304f50772b7237502f4c466879426276482b41445263543669782b67583571516f6e776e6e56344a726e522b735647734c343759546f3642796a386f666e54502b424544575842332b423849444f7a7a337133377176357263613547386644656c2f4454456b356f6731474c397a6c53465a50795266783446727a51534c4b325376476c6b6274715a6c37563842793858772b7a44454e4f324d794663697157302b6e5a2f3267564b757a7a7a53414444625838415479717846376c4752705979454659474c33637a56526c385a677578555a70653662517a7a6469356276594f41616a706430432b4c5841745134774d6938332f754b51376f64362b58377874675568316c4c4f6234432b727a55486d686c4d49435359452b35675a432b6b454b59334176453441614e3656487956693254764e5269693261466950736f446e50744f4c7674327731356639416c745649642f305468744934462b7367506d6e4833776b396c4252565a59757161633658376d4a4b6252427941467853494e6759757771652b324c397043384d462b4a3139706c4d4971736535666c6c517371656e584d34394453795178364453756f49632b30316a7a4e7766316231537a56535335326b63757266657049662f4e65366965562f777a7a554e67423863386c7738324a484a555268784d2b414a58346665393358636c4c45736e446d506977314f53557079527843493732727933674b4e45494d6173556f47667076754b53344d532f34396d30326d5570626c4a74787357464933776574526d49463674714e4e38374f673779667a3346644e4537546a6f474e2b3375566470442b724655737a36783861442b65417658796747756b657453367053346e696d336d2b6b4977685a3641646873764c486943544966594f715358425076764269366c4a6d49717136536a43613859436b5442495a4c6d31334951317944413877512f76546b5451504d37586d6161496236534b584255582b6c7558616f7344374b74673370564f794d596653776c5266322b32424a61622b70666b2b513637576d646f662f2b5141714b7354506941486141653252314d3779524732333874564a356c48454b6943645a717032533158505176734573354a5255375154456a6c6878617a33597078474649657664785961612f6742557470596847746b66772b4f4545526f2f5268357a536c7457586b3658354f4e557937592f704967347346693151476c425054355656426452725a794c4b2b576d43676245782f46355a7a71456b4159466b4d775277494964396f6a787935564777794475696c4c4e4853714c705771494c4c2b4f32796a4559676a5773713968506d794a444a45784d47644a6777616b6f374154307643374947582f6a68506a54456f696a696931767a33675232617378455335756e624157336a6f4c31324672586c446b59706b5146393948453839342b7a6c65574d736e334c747654464e4c53424e627153464d6a57634356364e375944364a4651573942532b39414f654170554e666c2f61684d30633063486c6e6a7970793144746d3354555052456c6362624178577a4c55474335656f54566f4f48485934794a6f5174504e4344425931396e4145344b4e69312f7a547552702f347866494434366841414f34543759397a4578532f526366524537344d2f79327a7934476a2f72356167496e776b574372506944495136746b43536d4c333061704c797a5a38546c34696234592f566478316d47596179316979474c6751354538444b734b5a706e366f486b737261434c364b506d68594b6f3668334f527a52714d4e535556765373526f734c7159644e756c635a594f7436686339414466394d584f715258764c686b5449334d75464d2b596e63325072304238574e6b333175646b4a2f4d6e584978494f5a706373457369634b794a782f7a72395177616f4367585347724d7066762f424d5a456561316c6b6b5842317a587470756e43414e62517a666865617662584e554478644a762b627630394870633537777a637771794e787043544a545154303952375053677476366c4c4a646b4c6d4c57794e6973435468334771316a43724377575a4a42346c6a445a676156587a6a5941704c597573532f7636526e557862327668617130666551483173397066396d55542b6658785166715942457973586546796833636448316959483054323732766c504a466a5846627047496e7a4c657a5133795a512f4a667a79502f522f3454743178774f38414b576a6e4d764b505756446654485764796f33453234613462516646384f4e366b713835586536796d58754d373253305432686353716d5467706a4338776d50533864563446374633666d32764f315554734e6c2f436f644a4463514f334f733930504f6163554253366b2b51746246797a694b614b582b6f62464779455a315a78735744554f75354a794569395042785176362b6b37756d57495a515a2b364931466c7a42477654587062333865447368473142657152554d43734851564c584d6938573550564756556179476d70536d68332f41714236695a585a4f36656d2b2b78495158565139516f48416f744b47545a6b4e6b59435375727246722b6c5634386767416a382b3258436a4e6d524a2f58426a4d34616e345a4572584f3750366d426576726c43515733653546684f5a6f503649616e4c53427744476f4a6f6e7466663850734c5558667661336c69784a5a6c4935565844676331476a31436c7a555255572f412f422b5033684472364d662f50794c764237633572385634626d4b444b2b5039534258734167774d723032574c6e524872374f6d2f6b684b4e38364c4a35777041684148394236756e34425a70614648525844534a556b355546396c6b413631556d7a4678436364426b7a59664331627a6c497479397a3875556a6f436d733376525866725674776a36756e666a5278464644704532326c75634a645941594a71383750586d47502b6f624569344b536e4a2f36527a6274374c676633352f556b7572445148486e7949414e544c4f3363595a44586554673236583544326673346f666a53443354444d7a2f687a2b6b4875394e4f6373506d715767425364335675697275424e31556a42556f6e5a765545744b735739737a6636562f4e3654356551626578446d756a5930737758346756595744317a49727964454c366a6b7a443763317a7650664643795750763550462f4a6f4a576a6d554f4a303642373766326e7163313533416f2f462f46317547466e4e7252534f314643356c583166353076384a6f3547566370717546663256574e55742b4f766343716746555746626270416e41426353524f67326b466750346b4a754e347a7951676f68446a78527539766a62566e702f3943745578416557556b684b634c474331336e416c65637534625552657443774237435550635435655038466e5767535a6973436f514d637744746734695a50696d6e554c776e667a46647846336d506d5836774851734b3464753848367063436f464f4d657a4f71734b4c6c45344f55696c315a724a624b43324d627a5730434858637861706c723748796f574c38524d3357337a2f653770643142433071746b6d56514a7765635373364f466961444d6843766c455a78776c773230572b6856576145523078674d38314532427a6862356a363253524978644e306b6f79623372537637517230646364396a775941466f3445554d7234375a4648394b37376d5155685a545437524c367155446a4e6b74414e4b3936577a3967652f6b66645a30566548437838636f44344c4a7553766b643775695846714c5539684a5147336d625a5973554644726d383037747579584f4a6368626b4f2f6a4c386f63706e4a696a2b366a6b4a6b793459574b496d7561715549574370513475394665577a6a696e5451593850676e475973396f6e797661684f76796f7a5a2f68616c7764514361666b383373516650425a2b554769655776465855545532576f41716a7270716f56575a5259632b5a786b39314c4d5a62716c64526f7746666473544a38495650534739796569797863506a5351324539556d32577a74735057324c2b44524c5571496558386d4a6b327362427631776f4256754e6b576b7961334a42664635744d4e4630437979473672557a576175633277446158674436416f3873664f2f50335a4f74593979447474766e48482b334b726e7358463449446b5a47646478625645394d39754c555442343578525877684b6b4f4a4c6769542f6b656133456d7a4f30634a7238557a4f387430354f59737561476678444d6f7052327a673672694c564f6e4f7063366d726f7053413861514863655a2b7a657436446f7575434a3743524b67544245525a55367a4e346d716d6b474f39416734396b6f59352b6e3366742b6a4176714d426b7868716733686f412f325030704754682b44785478494f427a544f3265395a4677634279594a4349493759684f39466b6a30357369536f784b38654c57754253566d3843416a54566d5a2b69314150333030696c4d6c3148364e544d395a73744b34426e4a34693644385235584d656558483459474d6e614d71626f4331565872354334542f4b427455706b48356f707a6f43612f525652365844635a333653744a2b702f54464f376d35334b4a5a765543543171575342397751354365575a534b6a4e396835656b57364653635052345138753437562f5870712f7036474e472b6a57696f5a54354a4c594a786150356f664b3155584a46456e4865315971776f72754873684d43336f55772b38366f7941414141414141414141414141414141414141414141414141414141414141414141414141414141414141414141414141414141414141414141414141414141414141414141414141414141414141414141414141414141414141414141414141414141414141414141414141414141414141414141414141414141414141414141414141414141414141414141414141414141414141414141414141414141414141414141414141414141414141414141414141414141414141414141414141414141414141414141414141414141414141414141414141414141414141414141414141414141414141414141414141414141414141414141414141414141414141414141414141414141414141414141414141414141414141414141414141414141414141414141414141414141414141414141414141414141414141414141414141414141414141414141414141414141414141414141414141414141414141414141414141414141414141414141414141414141414141414141414141414141414141414141414141414141414141414141414141414141414141414141414141414141414141414141414141414141414141414141414141414141414141414141414141414141414141414141414141414141414141414141414141414141414141414141414141414141414141414141414141414141414141414d2b633867506f47704e5555556f73584f5932584d58662f454854642b6c446d4a686e6b48435a46466e355a734c5161667461554e655939434355347247584e42736d527a6c5735484c44686167696a342b2f6f4b5935526f4c36674e3278516b52355351703937576836586d672f786c367678786e7958396c6e64724976535249773645485a55356d6359414f55795364564c2f3356686962536a4135517961475456434b2f6c6f63387055446959556e744e5a437046694e6f462b73415551326f4b46796552734757733668392f6d7a4f42536e4b595975644144676e7a4f6977736e4e42346f3746546949755a6a62315053374a6a4b6247525a2f56554253596376707135694f424d314a5a476d7a7632347a4250704a632f354a2f576563346c69694b626e6777626536715751474e45727a446a64512b5765776863414b4a7a4951554d6c425471646d6b536a696743344b7550387842673155306846717a345863744a355641556a466754563633702f5338326c7a2b334238744c6b736b66674c2b783758376930724273514f74456e6c45484e6e6554776a663935664355473831313549616372756564455a4b61724369563373674f5972564162334164792b704939522f57554f7652673063756f6f6a41714f41465a62593652557149577766384231546970734b644f4d624e4658536244786a6b6d43716244494a51427a7264704a337071364f61544e477a705375316345694d4c6c7935683979574c593233455855356b764a635056557a302b4b586b6e7337716e543048585737666448624c30704567326d46444a556c677937512f71574d5a542f496379777065574f31566a4b654575723573467938417a39437a342b43473679696e466e49436641754f4b78576d5170664a3772326372494d4a713545567246474572373555555a724e784677484633665569334f4161737336585558564f43692f2b336674476f584a59684a6f58743879564771482f6e37594f77637956596e674638624b716c73317659622f313336534247574f5346364a6a42584c51594e6a54444c6f37386c4c4b706d3965776e5641496946762b7135614132562f72736f446b6c3135392f78716265314c7050506932796d69364174396d636d78625547733974733558304574474e484f4b676e37636a455a505753526f5a586d7a57356a712f4c66787136456e474f4664326d414f75356c64484a33346d53336f4a412b785572334b6a666c584d7a4b55386d762f487976475363532f7644702f314b6f56446544784e564434793255626b337a5272426267477535797461596e7748726c373335364f6773635456434f6f694571495734524a5a7a45485052374e4351476e30464e627137453867556871653849486266354a34364b332b6e77354d466c43383849676d55774569353178594e7a5a2b64553376505876434f65554d5436357852686d4153334849586b4e4d59554e51733345646c733661475570303741327745794c34626449504c4b793570374d33673036374b6961506b2f6b505767644e5634764a74774e6b554b4c4c725833326f4a5674657672396b4c6d7579545a4135756a6e5549456547413146573539594f4c486b384438774959626161456d47786e307a324c4557746574534e4763705273575857547847744e517846374c442b2b5a414b7a6e493669704f5130595a46454c57393473366e4d7632434a6e3239534172684a767179436f2b4a6242616378436c55694e72624d3155317656346a6c3531376b43506a67396e652f6a59456d6547447057525a5a5049716649494d53657049757838764b69724d5a5355362b4934346873322f4c2b4e4867476235584f414b4164785a6f70336c6c48767849335563462f61426d55584d6c4e334f76616445694a673565614f30767648394b6c5564452b67454a5a4c4f4e683666475a6444714857635546744b49574e497074515163466b4f36614b7a424d775a664a32712f307353624a774d39634a795857463834525665356b6a72316e613876615056377062723458424a645164567935514675786268573437676255337234365576452f72582b6761757447395a4b625933434244707130724532723246442f624b4e425758336634424430646647385961363955526b786a2b4d796a4168554d342f624f7266366a5a3638546677532b4147634c63584d636b695874424f435264385a77676b4e516b4d5a567573672f45384e5a584667704e64724638693330306b43596877516356704939495666724a4f7156426a49636b6d796f72566554344c4e7150647035424f4c336267347539594a4639446d6c4c36574452344379654232392f326c414b5749514d4c307a6938746b5a73393976776b6170536c56305a495738427375724d706551554d61786975447058593032304648334e5762496b31684b504d695965363937344f374e5361617a6b304d6d2f6675344a7076614b45495a2f666c57514c337a30666f346352743178484432314c76774336766f44694a494e616c4a4a3750564a59394545497a2f6a726c4a387a5278726554552f474e704542356f474d46713977716c30434a6d64653668564b57726a597261717a7237694731426937616577716465784f3773397249675a4155365546672f2f3779634a662b54626e772f43757831435362796c4c426967766233614c765a774149616c304f4e78544b5333614665674974336c36506f3049385946374e4f754c355543723068374259676e5558707a5946647932777238456a4749694b58625a47426358396a6b715947782f34584e794a57536b3053615144654b303068766c677275486a4b5a3847414b576e4539654b6e6c33527177446455797173593838486a51786d64713162587639714d6538445866636e4f3556334b4b354d4a414c316c55666d4767386c737471347456656966362b4e6c69424478617865565772614275536a4532445a3362364a684546674531396b3879626c5167614955753076687872523446705962522b554e6e77546c615554706e6a714c4655384b58455231674e31704d324a714b7252784c55306c5961415a484957783737617149655138626254374e656f524d78384e4c59354456785178396f724f5635565275624a49796f793046573265554f76436976545734367647746b42536a67584a56366b4763327567694a545933357a4e36592b366d66557064564b4e464c494672464b69324f3166444b70643738684578696c45713941436d6b2b4b347171315945686148727154376d2f65704e6c43312b6349396d5277482b6577674d654936494738734d484872302f4653487776397077743976644641726a336471317769374f4d387351774e64537556564669666176787a453246735669794162715a484978664670374956436b4b44334e627938385a5746556e794f474e6d4b7736744b672b384f6f39574a724e786d316e2b4b712b716d6a4d635254395976686b6a58334a52353344563139514d624d4b3667594b7641636333572f2b78634e7a4b435745696661784d476c352b56455a62764459546665306e352b5953354d394b4362514a516a64734548514d52574b2f4d507851664f6b5a7139714a7365466779647a7775324777736632626b36724e667336387037393168645a6f633953483939476c4a39364b4e61554448316330624a4448484a347438553771513358312f656455666742336752754b466538547a4441534e6e675a6d525149394d555573396d47686c76657630444e767336484e764e6d59384c6532464339686252784377416d4a59553041684f614f4e3533634c48316767324c33783555334e61726f5779786a5a4d79376a377446697970327a794675766a3864667a614d46566a64714c4c3946483677786b633531494f4d5964683534474a332f7566474a45442b7248567a7542336b55736438484f6e4d46685a37524656514c57734f66653866455071776b7641793572732b4c672f736946716b6a6c614e544335714f4f64592f6d5a316f687145685331473279326745467941356d38325530436d385071384434755470634a7854573947377634452f474c437a4f6748323763324741664b2b567373776b337749617345364562774437397249355452702f774f4b374e4d6739734167686f7836316a356d66327539797a375444346f30374d53314b4f4c704f594144415070367073414d2b474c33594f6b616f636d556930612f6f7a6f6d556e4d616d744545436953324a5a7a64303649556b52735a6f3857686f66796a30517362376e4b3939756c6a4965706d2f61366e587a4864375a746965327531657263664c4254696b77725679702f372b4f444968493344586f7352517945364c344f307976684b5a4e70794876785043353171636f35342b794a49796851444c46574874474d6e416871754e495469723531672b4f37507954413134616a437630776b4b42347a57395935446742536b6b6c696f7230552f415a48342f4d584e52626b583076674973632b466f776a574871397565766e6f6c78384e71747a65447055344d427173367550727447524e597a46572f2f56326c516f705a4358335a454c637568414436397552725379655347644e6f6b717a46425239372f77374736536851536672592f50456543476d697a674c512f5959557a51776b364467744573316a55582f627974426c685a336d6748596454712b514668524b6a7961775976465558396d7458525144776953542f2f517773576c765079415555714949304d746a3936544242366c2f53716b65595a7a324c7142516e452f31305442486d6f6d72387a4a35756d6b423455766d6b55545232547736692b726b346361484e447044666f68536f366e3468495a3865444f7538676d4831347971464c334b666a6b5655384164672f327739737239586554725073634773736f446e44723267495665582f656e6d634f78724a4746384d786d464638306a4675625066367546556c4e4c7858746772574c673561303677736e31553450776d61664975777546324b48487a4a36536f54734c65704b726c777746382b5a75475353306134776c317558324a6f75654d54306345414c7033655a776156335834626b696a723041447331596b4857647a6e475873434241584f6d4b497572573076526e356257475a4e676c357434597a6b4e656a73664d6343755163516878576a6571352f42566d6579714566643043507658423941715747713438676d4b486a642f6f2f6e7a496b6e356f38743073634f793477587a51307570624f71354e2b63787538386e5134786746356759367858567456345756365654326a754665504a47595653724b694132736e722f427153376f536c65466872484a357946304d7464632b667154632b706e52436a59716e67462f6b466c79676b7139656359514d422f33743179332b764f443631526363305874516752673159614261742f4a492b353149754649754a747766566e6b646d38684a674f474e7558647079382b7038527154592f4b374a455142742b56504659413348526673776d4f5271696f4f412b47706865734a585147316e2b5665766e4157334d656865726f7a78484f54786c5454706863712f36756d6e373431382f5839574850646635615378344e396c6b64436c52486c77566f6c4a77482b6d765858776930744e56704e576a6e4c47476865525679325836557851467375536b4e6263586139614e2f56475279536e364132533666636f724456744f5563647a7935386362336f6e2f786d44486e6978462b6979494f516b4e653536354f676f745438774c642b7043576e796c6e734f7030496d485a513472537734494b31413944694a4641793355337771495964596930654f563235524871342b48596941564c52684a3177645a4c4f7573756a3477724b5975516e7733773543346a49686c506b4763794b5857525a794e2f65397933554b525432537557673446736a466f6b646d71496830774e524b51504e6a686775654f644737336238437a7175676e794d526c54442f2b4a7468615631432b2b36367363556167462f2f653830752b4e447847376a386446547774465a2f5332464357514f3043794262516a587478393665344e70786c383739347a77636c3258744d636e56473475634c394d4e3875374e3356737861582b3367584569583138584b79647245636d434478745a6e436869772b386f6b51306c6c5035687a34773273436572756c786d7579397453556662726756783645364348584d4830644c4b466c2b76385671614d412b73724a4a5764704b394e784c69316b7172494171457367725a3356637276386550436f6452517a75344932685744664b63785a4f76352f72307553354762632b43505a334e6e3057744c514668676b47386c384863385739344261364b6a646b3757357a38556a5131484e6452625a70506f77395464516e667a466e77326e36694e47626e38463167523974774b425a487958793248343248706d6a43726f565665646e2f785044502b4a2f35784f677634464b527078364975424a3068634b744e4c5147556e5672703458514f486d583864776959344b4945575542706e4f4c586455586a726f4f6d6e68485a3354696f376b444143644e7032356557726a526c49686e707673436e415264483070525a776f524c576667653572542f61754f6e41344972744a35494b4f6a6b50743254746c484e58464738495467526666315451697346416562346167485638636176666a5434342f4e74703570692b2f76534c7970785878617a685a6972314a6c6f6f2b426161734142385a346a6c6b474e4d5058485942586147736f3267387244416c37373564725849583769357a57454d55693031784449475561713166342f393853645964454e3932522f6269496d783857437766564e4c4b416e58354374744958497166343779546c58447567502f42677a6676585556727a6c6351366d5a2b64496a5465614d7974454b614c76655a4a76614f53504e5775464e44585057362b45667a4d445a4b7058624769434b694636584b6a3930633341415177793464747463737737364859754f38752f716a75474347795a705a336c413932676b55494b4a7362514c625a73302b3043774d516b4f7335524874624737524547315930427a636e336854643861704f644f322b6d47754c6853664f79743832744c3349527a656d574655387449756e44704742764d6368313374594d596b776b704a6a483759796c7070765933514a6361355671613970334662715946465656426355394648304d3654684b4834504b7a466931724b4e6449374e3578564c69713539454a546a37494178634a7032674475745a4e416771767758356f6a47355461756763564b3546446d644850387164757649554c703949414d697a73436b2f694c70544e49464232572f687a4d6c6532362f477a442b49556777377936357772445771486e387633326c6f6b6b65563367586f6e434d647846653556377148614a79742b44476f6f6f64674a3272426751414a6570737a64534153545865596362546773356737347877694a734e6c41302b766d6848596d6e656b346e5675513135506f437a372f4f5631693270673252394173672b4e44376f306b4a2b36496e646845485357614f32626773376549736d6f6d625033426d702b432b564c39777a684c3370667078794756455042737842796761304e43615a386e36576b784b754e344833516e347a6b6441744a4469765241636348364d376536517541304f3977595754774d2b324f75386c794b725472744b5656642b2b4877484a68573058754272686e61514e2b4c466f5144506e5a44547471373165332f4670766f6f45446a427730726d737872724e6f726e64746a4b435a6435735778754c7531795138734c2b486755635352456430325871355553744a5765724b47575a59495641387a4861532b32327a776c6f63495048376744464171424348326f4f3832544a70713165386950586935515942794874722f62792f4a54684d2f3252326a4b52525974536835733131372b6b334d597370556846616c7541456d6f514245666d79657a476a597436734a535269614e43756733683358777264706e32724732566248457851756a387536577239786661614d4d574c2b6852735663485a374445756c36386c6e63647a50774f446f376c347635466f4a547a726a416e57786c6f3137765670696963576571713243314d3777347367626446336d4d4849377558786977373944397a55434e47626d4e4d6f3331545a667065575a53504b6178626b7a7764484b47447649754839595547642b492f46786457564b705530366c4973636a4b4430392f6e6b784d4f76794f4e5274537371516565517051426d33496a68362b2f553979594b51345534496d5333466869774f322f334d79692b54517a636b47304e465179434c4834736d4f33687a536a6930617a4f44447437446f45644a617a4b30336a366f77615a765259375748364f47597a766d74796a6f522f6e646a53736c57784d75764566623272337341326630594e784e304a7639313832726f724b724e394b7177534d74557333775a6d646a6548546859646b66575a656537747675786e6e31666f2f4d314a74705474464537434a4a38733674514379384171734a4e49557064382b536d4c553177634d6a2b71457667485a6c3769773150377035307859584459636f66724333316579546767704846514d374f476d417463523356433539326265757462625a723932312f554b6e334143516746554750726d426d4f38565841647835646e367a7271476f544d5654384d2b642b70726c714f583332336953315038506c666f7048753679755a46367a30795776515032663552457441796e4557694d614d7362316d776f363779534d674e6a74344a62792f6d43736b654257774356752b3770656d49346d697654707669457068582b57715766554c74797068317a66626e546371696b4d76626576586b787073557a362f457665444d622b2b69426f48394d4e364264537a4563376f4d696f38544c4e3864486c613569727141423655564753594e586c6630454c4c7473347a7645494e68757a734d504332384c6c7a51705a50567a484a53644f6877666c71564c776a2b6a375278746f73705a2b49776567546363666a48675964456e6d3079594837674d33494b4c5146784477756a384f6d457068797a6430514b6f62677449486b5a566e4b712f6a495a7249326c316d6d65774c677557336647534d36754e2f647235746d463230437341696873343656686643716e527a2b6d627a436d41794c6451656b3954493277424c534a4f4e6b492f34435a656a3162477974477558467946644c44647a64635861537934765567627a6754344a52372f6376616177327334636272496a52596c7275446d747761526e75717859623374304f37423356744b702b78386b78414b66414e6e715249673563774851707770474772764c36554c57367375547358304a6f536c6d59722f435050304c393442584248594f564b4b4a7467496e5749694355464f447443544165324d434376524f636751565333524a3759642b536d616d707a78347447565879636733352f3867635243534266777072494456556a586645755036346351344d586b7743582f5a4f58456b72734663377031616d594477356472384345455647303856375a642b4d594c613641717579723041747472667770305a75424e75666b587a73386b417a645a47346a3562596a74387574594d52534759394f4a2b566171316b373757523141727172572b2f434441773759553956656c6441614c43754c4c446253524273526176684f4e5633576d354570712b595558516d4c67504c517466424b464644324a716a53366a635663574e674876726b366d425a736d41657362784958747a4d4d587973443956576a466251553351454356786d466a58505678735a77427330377242687a7064363650704d3945744459384168494f68495744447a577a6135704a6a61654c416278514b46352b6b37464331724c474b2b71546635502f516d5a4b415a564532374a32343333626a4c4f614170394f54344878717a514f3057592f654d706e5457685245466a613561643736546c535249724c753176362b6b686e69524b594c5646386e52446767374c6e36486d616373474866666b4e7567474a67534b51666f455a762b5055695031535839444e4f627a736b645752396e45546a7069506f4c5034474879356a4c767337454a6b6755423356576f56794d645a546d6771486864676a73365137646433594f6d51506a4e2f39556950594c4f6a314d6850564a4f43524c58776d766c2b6347417962594b6251425348747851726f302b6c4d6e6669624e4d56384f3341777a49725a6338637830522b43745541514677363635492b69553033664256635734514a2f786f795a636178356d6975537252376c77797368784f7350506f7a336734454552445833442b644a63456869654c42736f315a73594933333559726548494954793770657474366469502b653378344f7134436b6637315755496a2f4852715130724b4e6c5977334653787063777768656f772b39717033545a416b33764c5554755139354d73717a346c677375785177636d483562434b6c497037742f6263655a766635496c76746c50615436655a69653576705664366863674f6231583573594139466d4e534f584f464e4f726278594d6a56354a466c5047775634656f4a3768715143307767465738776851655665526b7665753754765731686d4b4e5469585562492f4d66504f325969496a7471596f4156344b2f5768646b4430484a70446a794b6839483548664d4f676b765a624c587235694646436e784b353768412f69344a74397144364e44316851554e76746c394a6c6d4b473444493159474b69434968386d354c416265562b7047616e706e6a424d5147635a2b664a523251623644413469497077582f4358666f5539783270765431384f777759616e336953644267387843623371316d45686431574567723679766d7844397a586b33534e733763593273393364666c4774716674316c5578344a3133324f4b6334507a34447175594a34764d74446743546b6c457965336350304a4b4b513547755055316d3551306d5332536e414271544f6d4d797a617867417579353763754444437268734a324f6e4c5a53434547544d53366247587a723357707059652b727579546c4e7768447564752f7535534a4b4d46486539742f6373494c545439304e74524b79465032313251567446324c44302b49566e2f74585378777854574c5539636a5775426d77443674374b514a427a633467416d544a764655704551714c5965476d7935357264337a436f79466f7177675a2f77496f38594e576456754a4d6d64654a6543516e6d38614e3979706c37313264764b345a7548483153413033644457546f5542414e4d763776512f387232685178624c6742776142774a514c6a4e47794648383659395733574d5743464265566d61444259476d71762b4765512b574449646a612b637770644e56662f6443496536736731496a33755830724c39793339694c665677354f4c6f36624547544b7644667556747a746b5a31374d706136674c5557566932316a7576636d71393758412f645a2f7a664c307a6e71593443346d4f4a6873314d4c65376977372f4e2b4c52434a64624a314b73693244664f38505535397a503250572b47474c396337682f354a4d624c5276747741575a72306c37662f414e4a4a3175485a496755447671424d327337737432515353703079362b635264614f6f31774e307058316667496844324e516a533342545a4b30757557345145436e597334444538444c7544743635623242457759726f5052304278375743594c4c4377682b68626a49374946304a57355056497477654d2b4579464d41397a33316a4a49794d6259727550573334474e44456954425743755630706f364e57575552737a397275454a4b593373676976775a41794b6c39634c4e787246546735326d735176676948592f564d4e4e66733650696a71636c6754704466324a2f7a45707075526f3067634374537746495a39427976554a57793834796c36714b44474b58644d5a2f5a6f494e764c6f322b2b63685a7362592b4878647055684b5247426457314b386e69314850314364493030755946316b634367344859345a78357a6c71556875542f384f47724b38776261497270672f414d5245622f4b795572665a627778466d4f43454d72466249646d787447444f6c64646a3268664a6a7246704a7068454845423534776b7556466a6b613770476d414d74574e466831497a376b657277354d6c33514535566d472b396f766843747970654c4d3142415479463468676a55545555472b5541564f7732526d686a5143376266436d38743268435573426b577a6c5a51555a3972646d516444316b61636351776a5153466a4355695a49776a726656546d6f2f69524e653341736c6c56423864473268697663475a7567706756616231392b4a702f796379776455544845595866794c6d3632764f70384f4b56636745694c4838634a715a347973735a4e5870484e506b4d4a443444787067414c31764c63457035474a514c4c6e6d6e616c714b7558542f2f414c614a566f63534d643155596658596d33782b5348507a48763165554456514d636f50514f4e5a507a2b4a4c396367464c6f75617a62704630686a766932776a334978586f7155306e4b3243433730747a654c3946377a59414c314e6e513345305053313456546b7a546969324e68626c32547a45686f4762706a4677355361446a35726f3236767a47337263546f77397a5766523831515472574b5a58634374496b684263486d6b67474967774e4a307a4379554632346d465530375a452f4e6e354d496664516c51532b513432523754664962797759635965466741387a543744357661473433304877742f306c716d47514a466e763671684f346c4a62506b396266754d4b2b66303053314d5938724563416c72546f7035725461484f59586f4e614c65415155357145363238506169647147414638716d413469616c745977377a572b5379515048414636316f323951554c57394b684446514d31794e41464271436771764333435a594e53336f366b4f334a363070355577577a6a5a636171314e6d63733576486c5963512b497a72504a556668697877714565426438484d6e59655a3276323546454e756a43692f7238684f6866745537616e3566434d7662456f634a6e4454534a676e50657031724c6a4243646b753161647043586a422f4b4b722b336c724e6e3055754d6b3148623165754d4b545a5967505066696a66475a6357515261756176495954567a3843626e36617767712f467a71724472664953786e6941534e54434a6b49464b5154476750344b7a45775a776959544d4849543659616e6a344a5639364b76612b6e436a496656756b437641396876367451526c56584b69576d794978397659574f614a5042377054534d4e646848656a7347707041685749517732424c6352576438793144664e6d613141686c4c6b4b7967506f707a5638486b4d53795a506e59336b374e676d484f7851596949514f74316364316975543952414d312f6734615579365965625478464a4e4b557a4e585249536a706442395478614e47544930427271782f48356d3675696e563242474b6749707a674b443231584a426f7a784d5a575265742b33514f4e686d625a354534332b65535032716d517239503179336270585a766a586b614474612f6867526f5a6962574e6f6f334c544832796a47394d4b644c6f5568355656386e7a4c3344554f6c5661794853465444396f736c4766566235752b5753673631524b6548627552325970775646414b414c59764a67675748726d576f66744c4844425046436a366b34684b56675343354551414966593031614a6a5550615776727049574264334f517459466757764176715739477764423839752f5042386849596e507471536a5844354d2b576b6e7035375a4164744c453279545561476b63326545715064437731474745454b64304639394a725a74313835774e72755165655a53643064446a492f564c55715036304e75484a4a4463687556596f5942416a7567494c7630742b7369546753626a746271645473344465365a6252337255336d51764b4b306b2b357330587231434a4537543867426e785a72766f564c6552354135436831776d4e706e486d7563787365446574622f566e466c457157324b414778785545365849446967395155644b52784144674b345a644379356d5669756b4c37384f666a4d506656314151716873744a39437059696a546e4839764d6d666e626f61536a4e463041575443536d516479626578795a724242694f764a35496e586b6b6454326165734e67754e647a34564e5441612b7244436f626f496a6f4431735379706f6350467a75384272637839764973754963636c41646569764d37734761774469524b333066646f6e6674596a54474f753546574f30464b536572327a4a624a55656661762b7a76366f4c4a444443306967704c7579746433754d4b674f62306363482f704b3343372b477353487a74412f744565655153736b62646a476f51573348626a5755614e583236744362594b512b50374b4e752b317743704e68616858554f616c66586d6c386a6f7a4462715866784f52715256455145474e3279667a6f644964574c3441554a542f75444e6f38396a51726c553151334e776f42494543636865636b5457322b366337535a356c755a42766136592f384c346f3051324553463978666f794e327564302b674d465465665a634b6b69436d7242415a7038476b5534307472382b414a56784c3335647774672b6a505a633357374679356439726d305a6e62704438307673594174616934764f304264612b74346145374a7a356b48486970536d486778656f562b374a4d323066684677464977376779556e75753670636e76756f6c305945667a566165527777562b384357454e36686358716f6f43385a4145476b6546734b584d426f783343697a6d41647070387967635430524e3561414337786833325a7143566f4e61584967506d48614275444941737733476877306f6e65527444334c4a476a6b646c5277732b7479344e4e686b7941653646624763516d34424a33704e2f3056765a2b5769756638472f4d4352467364516f596c72584573384475556c6b36457969325549547748776768535a3668563673437a4578594c2f6b30744c70366c38425358395a466f70494a634b65476d664d3551793242344f6d6e4479614655384946567a4b536c7a472b48524a54674d6161796b30377747324a43723174736d59304c746b6b6d635961664556587869306f5a2f4c667055723444434b4166763564446d466e61746269505737644d4e45515647495a6d75315043446b31515647786174487943584f693633493971556367793857554e746378594f736247775378764471687049744b364b6841704b5a73774b726b726a5969666e366b3577734d6772794e5479314d4a614a72374b4e4a5750377341657377515a4d3848446435706862374f566b686971574749716133594d6e445472626555316f7277615571534b522f44466e774c657a69304246514d4b5156385053484b544170365a6a69742f4d5978394c346a4567343670393459436d7a6b2b6d5075754579596d57685241614548557564304f3459507059424a5143336b6431393935567377495657732f495a41452b326f52367650386b3355566f68556236524b494868515132564976726632622f484138672b686374464965566f325a636238372b41765036656e696541644f524c4d5768445272425263537436455955334b352f646d76626d38464779595154724564746c394e6e676e6f737146577332546e54626839726939775145394377554166644d76674c376d674e61424d6d4544744c4834774c436a2f4e4f5853447a6a50395261792b66525852594d702b64564b5a7a356668706e707879754f444f54563764494e7a4375326b49755146754443385a626e6a57334c2b6b5565393233563641634f5137654838542f5950377a764d613773424a714838464b444f4778514f426f44792f554c5a6d37313673514952645656577376794c6767586942354158367447322b6e593250513279536956684b474467316366516a5151354f7a4a574e534e59636c6453677a384e6d4856387653794b726e374676772b736979707078413749464665714a5446524d6369557a734d325542336e6e79524f683631715832553745636b7461634c4d346d39304b484e7757544f6a32544453356c4a7467636d4b31796b504e6b535058316e395854727a394953712b53636a46727245454562722b46675a76476b7172394f5756534f56336f63423879784b4462507a6f4a596e3451423444355435396b4235796a314b4339417979526638534f4e445556416f594c745a4946567446735a4c35534e796179735333645070394d68775a4975646153553742316e3143743578454a526769567851537533363169696e6a52345879685977427468634c48694678437335556a7a4c716c4370426f784d7332352b2b506546325a474a36454b667978552f614e71724f427a6b656b487146566e2b37666f6a6f454e5631314c4f77707265317671386f5667676a7a63564164346b2b6e386e49464a556c39345133364839514954467245386873574271757a3230547939484745396d4b306f3664344e7032466b69637a66516b6b5658577049323261742b72722f472f4631526c4c59304b32396f77427a384c6a4d374e49432b50724a4553415356496c65754f525a30393955457a456e69727457364739303953426a744f7134477a7839654341635233452f30657864586759656d353734386b473638775a585a484d30756f4b55614d4859333954447776654b61576e507069727449454a62645355376631474b4469546659482f67664175613155614c2f77304b74514256346730796a415749596b346a5753476375794c333053315339754569366b7a5a517976475869706f647a536f315a357131694f416e4939362f724b6b4b775446384836554b3339714f676e78356546444737794b345868694b746d5167522f704239344d6764536446676f6850627a34626d4f675254494b6d68796747334537496e5252457966627765493347685a67417954583974442f33463445435036654d73424f5a4e334366554e56684a4772696c4e523149506d52566b2f53386651774a784853716c755732302f6257586f6959333737667444465a6f444c42734d425639637976627a694c70626734595036597165455957784134516d74593556357955413634615a6f2b642f79685a463947396154327a63614569744e42336f4670554276326f543162466c68302b4e6435714d695562615137504a34397a784672373142706c3041394a474c324251612b50672f6965436c664f532b476a7a544f7838384b374e69484f31676832574a50304e654f7a4d5a4d3730562f4f6f754479397230464953466f526e44596d52445a534141492b594e7a4b7965484436354f456b7a49576c66455031575844412b593149456f50314133443446464b764672476a57526a4b6b45686d336b6f55377376654b6c475668362f52676543424d67564f3067714e3457723735496932555747696c53684f364442366a355170432f505179306131573870384b6155634c584968687356735a7a757155474c524a504a62666c324a71656a544b554c59577270517771463265676349485341517072685174575639782f6b6b75463430575152517974655852667433394b76546357334d5079786d455432746c726c457245416d356e46656d527667484a794f4b38536264783432784a7a624455616d73394c30425631525a5373596d5a654758377156686d346131504673764736305a677462716d74754c6739526a397061524f4e6662662f685150534576756654507576794c366254492b5830644c4839743361327865514b444552646557544273796a686439593068412f4a2f7036336d4930397170366c2f6733786361717a324d773568373254367757792f4c62663867487542524f494e6f6f6c4d76463572766b4a37553670763348416d374a4456516d767856633145797672454e41434254544739593241524e616a357777792f6b322b753771673378436f5a552b4b364574304f2f4c43314e71696d4159396357325779486c4c4c326632565378564e4b447670646b557a4f39684e72446a58444564514e335a2f493758757651666c7039754a6d6c70353753336e72785235784867425a7531564d4f4665514b71654938696c613079654266305061555a61764a3257664b4d5842543248424a627478304e4b4a742f34384a6837656257633575644b50455155784b4b504d374f765166443143303862566678786a71506c4c695536633055396f7049487438445a4d6562413832796874684a37634161477253535a715a6c4f6f3154616f69436a4d3047505841462f646e36643535467469743959414a48754f4d38622b47416e4b5a41506e6a35586133662f4f57356e45526370556d43556b312b77794c4c5446496a614e494f6379476c713242304567554e646b7479504d767533726a75645945524675746746787867595145374f62315935783436624e7853412f782b7048636354426e6b466f7855746f7a7034696a2f497a4c77656c7a6f344249493273546f4f62306e30665236326c49562b6363497153696e556f2b384e366533513635373147516a79485a4c66526b424934556164356c764d3851793339612b5733704439387636574d3033584369484a6269514573445545775842362f7a4e4264476b74612f674371586f364c4b7a6f6d4e70723275302f44544c3573565749744f6c58643241576f2b524e7a4758735a484f5651356b63554b6b767a61695861754a4e75613844316670787766376172687051674930387866445953357861415877447070584937305a33774d6c3147495a7436466f6d7a6a596b507957342f2b714131783069794b3972694b5057423233677930576e473630454c6a3857476f3865786b3932476e756f662b57482b42556b69794f464d3964455266727542337834797269735550334b4775387464346f2f714245494e493644723956746453336836497a507346354d565465702f697239694f4532616a7273682b6f696a5375365766524c5748452f71677a6c535547385265496f6a326c3766644a4177504c50527069735a536c464b64784f2b744e71577635766d6e5077776e4b7a53706657656562494e6f722f675756696475586432686c6375577536646d71595143445074754f5a454a55474935466543554d754455353762542f46332b2b69574a784938564256534f61344b45723265367859447070616d416d594b673952527865543439344361644f66556d43544b712f75413168796174755a57654551706670306152756f7a564766374f50694f6550494a7979752b717632307142363164743476715868326766636c2f546141436f50747067734738664d7051797050416c4f7a55624a304454773964324d4b5843484330653277356e716261536976314e454c7a5872515a5138524943536165515270636f4c30585168447a473855484b47354e586b6e4b3056596a4e6f754c444135745174586761736a384a71495333773878512b317373516355747735412b457a636e724a2b4a6a49716775714848506f314961567470455269334f31342f576b4f4879676a31566b656f7258334d5834637242396554455633673657664c31336d4564423474334c714a4f696c58672f4e45425753444a4f463152384a462f797254624b5367424c417938663778634576336e757631463039574a415758736e366339794458416b726742562f49446c325369386d39523062684237362f5636663076592f39586b57546e78316e553938696f49335949666f704d364b474a734f3756647378514e715079666f69707474615564577570555a724d52375a694a4876496a374d55796f622f6b6c4955756862476f62436239637a3379595a736935434d6d4564556736394d2b42507a5336315041756a3366787171716a6c3559375944434e34575237304d6f5435756572543666635768596a7762785945767a79576d41796d6c637a777a622b366f324c572f44454a3365454e77474f48656c38446f735a52717951473962316a5a334273516f546e5833737262726f522b635635726b486b4f62334d62754e383274482b6a50304368665142646f426c6e36644542356668564c32336f743569734848506e586f436a69647439586a416768617052344e542f724a7964476b684c757a756754786546554f504f2f4c566f48456c4c6135774f654175797173356a5a34334578776b624d543976674c4151714b533048624f347a34622b4d5874316467704b6c64416f6b3838314c5a5870742b552b2b48493331494255736c377a68707a4b79716762433271665a362f586e644a6b59537730535243686b497163727835314930727573425a7452424171707a7a6a2f477750457959556446457856747074476e463842584357686c652b723843435179687665734c336357552b4c4a69643633306d45376c5258397050433946586b346141454264744f37534455562f45514d4f747966666d79746c4f6e6b3534346155624245474c6a445078654c424e776a5a64366d682f6d7870687a386f6e46496a70326e5a505532576d7278795a50664a524f51313046565537776d69356654626d4258316f796c56475674584945674e5733775a2b435171436250316c347a41707a2b342b577769782b75537a434f69457754537a3161475779746b4e7a6245614e3548514e6a6f49736d7173357851784c4c3478386c676b52396a6d4d366e7a7956536f30744b3971374f2b506d6732504865336c4a7030753537334e71756372614c6963377939504d2b3443706d786e31344d383068736639596c2b534a694344684a3578374744712b61424c46634e6a41704e594141563076496e6a384e4f306c724b57626249487a4f72794e7559794952533031364e346735326e2f49657768507a41533539636a644f656852735a78423552423549335a793478346657704a6f5635394572487361492f387845694363764c5937457743314131427431596438322b6c71535652362f526b41646b4b496d76414a636735666877687071554f7753583750444c774b345857772f37395a4d695961396f334b6834646c6942714558637a7a37707271387767446c6e79766952585a73677a64785759774c6e47476e4b3033785872594753794e7670505444434355752b5a736e474b55715969414e37436c724f4f4135302b367372777572643761723566646530707135452f346561735731576f3942746f555a364e4f4c4152645249462b5336467330484f446966485670344e7a472f7a367053736c5934645234776d736735486277474b5a6c4d624e567243632f537556305a466c796f492b355971426438387245434e66316e624f533647387553362b755a7a786f3145466b6b4b64516247554e3471344d534e75475635726e636d5a694352485674745948396c666a564b34645355306a62566657616a78307772486b694641504f70466f68666d4c342f39734d7362593253476a614438725a38676d7039615450487a327652474e53315042793550724a384b48394d6633524a704e65715a415475624141414141414141414141414141414141414141414141414141414141414141414141414141414141414141414141414141414141414141414141414141414141414141414141414141414141414141414141414141414141414141414141414141414141414141414141414141414141414141414141414141414141414141414141414141414141414141414141414141414141414141414141414141414141414141414141414141414141414141414141414141414141414141414141414141414141414141414141414141414141414141414141414141414141414141414141414141414141414141414141414141414141414141414141414141414141414141414141414141414141414141414141414141414141414141414141414141414141414141414141414141414141414141414141414141414141414141414141414141414141414141414141414141414141414141414141414141414141414141414141414141414141414141414141414141414141414141414141414141414141414141414141414141414141414141414141414141414141414141414141414141414141414141414141414141414141414141414141414141414141414141414141414141414141414141414141414141414141414141414141414141414141414141414141414141414141414141414141414141414141414141462f4a6e364156754a6d646e37704e724b6a30342b4e57336f593851682f4175333442474d564a646d6b4e4d6b7954486f497563664772655637654e57696b45624a473874667a646e364155704e7062356146693752734c594c3356654e373567664e7953614d712f6861565a514b57497969525a7471724752317036444a59513574353749686e4f6e597a4431447866724e52652b3571526b3232324572346956387a302f464a38537737642f66666d6c7a70586a477761524b51415159635a357a68716f71524c304f7744514542546646305465376b356336553366376c6546633838623254576b30416475617559624a6e5069336e58796a663954723279544b5a7574475863642f70545961393170763941394b387a46552f3664613959724e617a50503536716a5455636343545279623079657553332b4f5846443437456b7432574465372b36594e706433676157594c454e586b4f38517879704846724535665048775469757754636f3678566554326950317063776742744348654f502b767a636a705a527233487066706f44744f317756577264546f4354494e4e433774336d42763667796e4646354e6532544f7073653857694f4f33524c346c72442f346b6b444e79574b69537a51576a4972633758452f4337326f4d42306577674544554a517978505a4a5748584433684b746f357a413351706e68515a347477374c702b63424d383664337a742f34484b4177445a5333795665342f59304664744866625377593057336d6a37346a6f586a624e424537506b343547625a76615768485332346b4e387975704b73454f594d736778503743572f4337655a487047376a70447479482b5755576c6a426d333054734f614a66734b703072416b5a316e492f6773796e734a78626439464f4d346f3845724647302b32385762696c5a387674443365647a716e707a31423143632f4a46436a4165667a4242374b507663706637764e5046515576384e762f587230736d456b6a616137594944476e2b622b572f476d74417a5932636b457335522f6738626d4f774a30414e50376d5265596b7775677073756d485649556d31344f4f35686e3964333033756f3234385a6e776b2b7855693842436773386254516b625a54437574586944666432312f42766978425053506a676749647046785473726d685254435872552b4e35546f77667a7730327a32453435455070653236346a325a5a566644493758666a515152706f4f72684b4c2b774c72565749375a6c5a485a4d38792b7a687270487a656e312f7542524539516e5850506c4c433449475165437a596835582f4e50587747685571356952434830475776525276593975522b2b636a42754e756e78694431694858336f3931766879384f634846557842574a7479614d44445446493745496d73503972646c4857616b463776695039354a444a43594a6e323877445847374f557569754a6d4f68696964573432322b543737754477684f6b66334d7232555563495275554836344d4f6f635438774742622b7371586f4f4938653370562b6948397a77726c764432376f73562f6c3151553751646149584a543074316a414275553965517a69424c4f7142625643794e4c3258674d424750717053666a7a5a6e547a48786356324e6c376d565470456a736f574a6c5041614243412f58796e396373564f3050324f7a6848562f6275363362754b325a52426c494c4d2f724b686934314c6655437276326d4a5a4f52734b754b6546366b666e2b365a3979487477364a56446836367257377a6e634243706977336b6833364f6f696b4953544d787a3554697654344d49546241716357366b456454316b79316d4d76486949546f504778776a564a774d56386d3465536b51697a583472593634776637506454554955735967545434567876536e766e786d4a6e3656516a7976444455364a484d396930743468647a51567237652b797379505167764e434d7039676447422b79554f62324c6c6d64577a655844522f36546c6c36714563444941786c4d592f4c3177736b366d7672744f4230622f364c6262534d2b503857575457644d5a73486e476179544f545749386f644674682f6839513045797a58535344714b49636156617a7072424c50414c6957466856796467766c4e7868304449476c4a614c7a34706b56517975476667486252636e31354a7861304435596a61345a5068356f423671454d64736f35754d68526632436874616b614f626371374373514d71525650534d37667851305a4851427358526e56646f5a56697a4d426b4133716d4f4930595a63726374334968543676546c5a523855434c6a4672662b3036352f5a7a31306d30616a4545626e504450526b4d6c68424743304b31332f55316273485050684c6a4937396c586c586a38564546374d70636b7030706e714c3477507830574c4f4a5a556f497347516b527161372f6e3478484f4b556b4773684c7047446636464936717a466c307249594f387a45357a67463651504761495266356f415273476e4d746f766d62306e51674f64453572722b456651723475557271386b5a7059585a56594865374a6b6f647a64445150384e2b41474b5538534937535147564b725644536b68753147567734345548664b6373446f7858425a3354344a4f4b74626a733247627a677050397a674c6e38434667466465462b5559716776757a577a387a6e4151736159432b414e3546797a56434746373133663675444939494832354b356a654b30452b3554636f374c793376644366677254514b6764686e31637744436e4e745737656a615030346b6752586958473462336631525a7579366756493870377247443851666243674c6f6545784c2f4a6f584771673436644c7a59494373646d352f6f5a34436b72514f4b524667696f7572494a567146626a42764b48435143356d304834754263637a38557466394765584b5278776a4b4476687345315277696d38424e6165477a6f3551477855304f684f37365248375769594b5a57744779305158333754766d395930583151795053733445475472336d6a47544b556c6a7a32496d76734246536b636654632f445345654d73535465724d717967353649785567476e32466c6b704b756669425a6d48777550304e365a574b2b72596c4b3669696e524b5075557039476d355575775544586a6e5a484177306e344d647a3845673176792f77353775377171596b6962664c4a6f4a4d4d3062346a46555548675771564a494973417763632b7539377756394774585244454732384b664c44775761686532776b7956756f533448493536573878307a6166463337756558745243753158634d525365447a73433343515269756a6d37755a4b57544f6c664a53497431394a514866344a4830484b2b4c2f2f457a65616252516343594e6370306353386355304c4372436552443645357068726b5a764453615654446977517a6351676755434249436f715879766c47682f2b7159626f586a4e4b6651626f4657656b633238527839536f38766a45436b5a53662f65517648464e4a354733484461666e624b706869646b332f496f3769565867433432573939767158386c6e49666e7a507475326b316841746e65554a4e456f35487830507a76784a3752354b506774416b6b387362374e472f5a62486d6261415a5847324f34453158496c2f734469617443697270583037434e635a3047345151754f4352464d47636b7846326b59744b4145597a643335556f75382f5a704a4e6157466355524d456e484271434143413235623565616b43575a31395056554f67577549374647313357516c334d66534f496551524851565666424f79324f6f74387847685a5a68336f47455559306453446a594c704e7551586835527375656f6e57696d74624555624a71327835626a6e584c6e354843414d6e314c356d5235737659347848724d58695a4a3451554679594c36344c5452754b64446f433771426855356451754b656e595969583168532b59332f754552626b59374c494f48363864566c5344704a4961384b684d70474d5642454850594a6c304d793258453661366d73684a64545047714b4354686669763130457065516d75317a455771326a434c4a51334a722f71534c55377158302b512f724b55752f2f417548455a68492f48683449425842765156334e68456b5561636f5839305539367a305333365433316e537768523532522b4b3467623059382b7174447756704f6f4b35756c574a756b4f3238644b4d446f674c4463706e2f444e445658592b6b626b6c786d697a76345245506e62436f6d52694a4c39565051632f696c545a71644b4b6b4d5668632b7852346a52306e7341587344657558766363636c3664685a6b2b526d4667445a39467477495852743863706f6957682f6a70667a396a4c3661506343697448756831634b646a476f314c436d6a704e36313044462f6c41514e6163322b43685030524259633553727971764874495948315844414a2f3951672b41386d31784e56323770527867706f764c6b6d7779667970674b4633464e4c7a456c46566f47415438554837714c374d6131626838665634503751676a68655653554f6a4845556f31516c6c677a5a42694f6d75434f5741445a6b576d7735374c3459614e702f4c5745635063323341456b374a6438482b413334456369636f683261424b6b64442f7064786e657669374d6274743977506b645a712f336f6a786a496452492b6b414a4d4c746f42424c362b5a504a4e473878537831366a2b32554d6a71474a646b5974797842666c7752646141507838392b48554c54715475613843756e787251436b4a544f33664f4e756336527a6e4c744f7a39513436385236372b4e327741306b47494e552f547443513036756a45776643714b6b796d36416777484e705a5630514c504f4b7156614c417039554a4d5a4f43554463316c7049746e7a32447042434b41394651757a714f66452f4b64597035464835326362715441464e42326a344e6373455034386b766b2b47792f7436707934746e5149776c76496a4833466b61644b7832517035507273484c6b7a2b6f693077324950396c4d66746f54586774537439776b74764c7052675741314c654f463068345044426543654e316b36545738413643446d7747794d74756b6d624965496f3372566c594d6c5a5a3349365549796533796f615a637359636376756e5a432f314c55353072556667547a457556584252783058417853617a337871574657385873653947697074324c414d7855384c425a63324d553730576562346649334f48654c6476797a486b4570764e496969796a5a7352346c33586c6f387674653534313679792b6e34375a56504a62782f2f6b2b756b6b4959514741314f5545496d2f6234624863446232707858735276665166747555414b485857797a3754794153497a732f4b48762b797936584741706557424178747745657a49716c776a58657578557245424c7151622f6275465049734c793572724b693365584b3443623839544f59654676326a794b546e68425231334d4c64454a774444384f45396b78526667706e616b516677676978325849496762566e665644527a4563547457503366445075444a326778702f56545437414a47726d434f49636951475079356258473065524d2b6741302f50766a2b6a4a6f5173597a767370713041546a78656a774331757645314435506246746935644a7a34414163424a704e744e567047735055354252584f5a3736692b493354733550794652556175696e69587766724b7561726d304e437332647564666866506d482b6e57567761495656487979632f4341416b4439393353795642637469736f45586e38442b332f416758754e3141357545475634782f4c7075456a5a70484769347a717362435070396a4431514e58453952627a707a66782b4d6f4b754b3358714a4169466e374e4d446f724b6a507374524a56464653794368754951496a664c2f5a50397176566935536351707330376c63733872382b396756356931696777656e596c7779723564376a31545a2f43417975757a32594667486b51343152676c566c71654b714374753070747a6b7257635141364f4a6749324a7959567956756b3331556d62757a72776b2b5476746b7179427057584e476b6965554c4578394e30384651617652654b77476f653365676f3441573749714b493244495161774d37525644555266672b486576525a4d533630794a64524f754f586e335076466f2b36504e2f55537a34507157456948506635665632564c5967497271346e4864356e656330645268486c684430776e6a6442424173634a546c637575364a647465666d6d715938786c45497374586f71366372622b5277713359326331694f6139554854496d4e30736c6f6f5239685366684c524b3749685466344151306a6b435232775a544f6b34746a617179304b63387674395a5a4e6f726a646e38473934354f444d544e6330586f596676677976476e714169444c317366355a4c44346f7251524b4e4932336863437a423068376858317a474659794b355734417046714942436744496c766d534d542b6351744f473275646c65314b7a2b5961426a4b73565653565a4f684a675446556831794b386f48324768346e51777533762b6c7a66736a39626b30396f4f6a76766650615048454b654d61697356414452596b4f364130544b6279695374546731625041327033544a6a6136444162324446527535704e70514c494568574a6554664b5a6870356435693535774c564d334438424c75666367764b4930746774543350474e5753495349575a4d5238493837574c46675a6a7a6b6766366674444b6556716b665a7770384b5752712f454142642f682f357744474c797152616c52787753644d34714132637a77624f7876526a6170794e5750644f33335a65587a767a4832596a344750614b6c31766a7075706647574b63346250684b737a4d666b4a7a47362b725a6247534738706a2b55514d39624f6c39667a5247377058616567543657754a57556f5631514437354c6b55716a6f646869514b474f785565323158693774596a617a455959646d6a5269706d387a4b6e75357259317a79746f666e6e4a667739396a4f726477466d485154456e42344739636a34416c576e547a5a676b6e49342f50667142394d397665703363704a764d6139436b6e454b6533777452733150337871444972623630474a41557232637570373731736152642f6234496b5751783936614c4c425767664a47435367736d58455454427355776a56553077686e554364633268575379356e58436d6d624d547742522f46643170344c4536787a737a4f34345279413962373561616a2f34687743734b7a3674465736534f78504443736c76547975616c734130492f514a4e5937657455434f48776370397046545262313264437364724a646f4f6e435a3650704446786c45393333336a51796d6d6c6b63527661764d5439506b556b6c5a555a634559517346504873415856792b6942796b534a674b30756e4862554534385a39486378596a362b7048785249345449795261664b366b4c3643393155714f743178646f64726f736643724b565232794a524168714a547a70713838627237716167504458386a4579646f3241503541376e3256445375414e4c55702f4b4876542b2f59336b62593446554c3648554567556b6c524b506f514a645a5a354d416d69642f65536149524e4e6e6f545833487571795072764972723755425a78374a6271312f6a4a50345661664336546f4e563341694633586a37397a51446f777279705371355736694a4d71505a4d464b2f3868562f634558522f33574d5a4b48317179655a43745a777874765271446e4b6d722b734278754d683576464f504c56796d474b33416c4672485a7073305a74765732685a6c3171324b624567665766784c36785843476e5873446a543442373753786e2f353043415a6c7a5a33312f6d4c5131364c2b79775a4d49734c6c6f633473333652386b34415a59594e5a4c6f52447a43323877332f383734305073664c524d6d46524d574e4971414e626f4d4f71476d466f52653077657953545743746c3549305875476879775a526d336271776456377a6364334676635548572f316b514a2f345931396c726f2f2b553762716c422f394f6e334c33777036347a64485a6c704e55686a6c4c627a6d5948627862772f336d75734c65657a4e4933426e6378313762776a4f446157383353557554434e56685454762b7866506e42302f5443776d707745474f4a4653723150583336496a764d6b4734357545576c56414e4d526a2b693772717779504d596b3364722b75584a6878396f337a6539486a534f33474c4855364d6e384a6a57336a4d41514a5166496e45732f78483356365979375367624149784e73643361535a64707343526c61644c37643744496b327a627a4b6161634d59734469435053685942746a415a372b76437179727979616769794e4d5431336c527553655068796665354e4970682f316f3843344a37444f47443753584d766466664458496e75386b316372786646713572337a446a646946374766433352394a6d456c69766e3958527857364458595071493974537546562b4d38545a564861566b38424d6745465233423736547652554e774e314d2f4d38316c695335723265486b43667473633246626636446b324a78655736576c723741496d4a724b736f4b4c782b6843484d4e355071347379656d384575366361546e3349373969625a58633544436169716e4d574d714e646348337a657a64564c59462f4c6261534c394d6f50465465416d69434566384e455058692f366f4632616962675a33343167647a5a3961596d315877394a65476a31346a706c6375716434534d436f577a7632336e4d575975305a31774d56713663626e6d6131784637537a62496751704e4653784a466a30382f4e71704a66596e464b6c507337383942505a3247307558716e344a2f2b766439685562725674694d4f3266306e52524276666935314d65787a764131426b555a6f77654142625850474762464d6248514875746f544f547a52526a6a675347306a5344362b486b76464163345a6d6c564d6b6b616a5a46584943466b37454641686e37594e55346a2b5a7a576856737770724f4b357737473547637943692f7a6a654876506a70312f2b426c4244304c3778346d334265357743486d622f393231626f4c59612b615846533956424578647169486a6e714a456f6b763252414a32597642646253707761472b2f5a4651716b79427361306c61767a583954593666344577506a75634f68306d5664615a372b684e6a63356e7165547056314c63304137304d523866623156465154616456647943746153476e524f317a777a516c597a4431372b6b736545515466765878707059565674706e6b496e3957394c7353717952563355777269617273306b3865675749354e785775333376744c2f33504348746641477365666653396e636f71716b5953705936552f5a6f715449762b476b48307637767772714f694d4d754a66473966465338697a4136444e593675386e49444d3843784e67477879635471642f7436594e7249494a663652444e3173674c793777467745475a584b52763532524d6d7564656232334b557645574d4d4c475950497a2b742f3459336b5a387073513966474932592b69716a3764455364524e3238374179616d4f747a4d377037306b33665034516a503347374d48705a4464674833716f35703839563158484345304a6f426845434478522b68454f74536162393554502b38684779486174772b5373393342354b496b52397350586f6879445a2b51425844453463465542794a2f465132464f77442b477671474c33424a6754683153447355736f6a374234746364456d702f6b75483542676163646f564d4c7934584b2f457368374c567247783631772f6e356746332f30627636536e564857442b55765532463349656264387165416865375750626b48527266635464682b2b7133643463737237574642626574392b4f6976656459644544316d625951514c614874487251456a3230636733565a796c5858306e35525a6a5471526f6967654e6e46356a5a6157364743654544394a786275476b74482f536c72486d53474a305053484579627971396f347977324c53616d46426134376968727236736345354b3372656738392b454a67744d7474694e4b69486a4f7532576754634e416e3666483341416a392b56434d2b7146636c39464d787264456c53784167775546565033564f51674b6c573879365578573532305857732b4f656f624a3755305a7770324e4261433967626179507a775174757a425637464565667975506c6a51796b45356b73686a56725a4a6842316653377a66473052313977644b342b71486431654868597442676d45744d2f5a3939552b2f644a614c52505a747a50465a41315a4b473567336b37767059305949587a6738395478344c6c6d4439506e725a3670375872685974396e64574250493937366e596f2f676644466a5a626b6b4f32614776596b644e5352675a344832314253564d324d6359387a716a44596350706c6530675359767938686455387941384a5165666b3063584657334b6447714e7757784856796b424431617655556d6547324e466b334f74465741747035564576434e7965456e3142626430436757566e53474f4755506a5736487048516e4b705653315455744832306e665239396f797a3750477938435135683555324743647556327173345a5a6e6463642f43474c4479534f46596b6c70567937353630462f775a69516a4e7330596c78332f736d757145356d75545367633133673933384e7648316270554e69334f337661314d324f69346b4f685330456b686e474e426943335134316858467a34734648627a36566778535a346e35724349334b736457314371723357472f41626a6c664e4d476d2b6b3377444631534f4d516b536e4e46766979307735665a3537454e2b63784d7547664e34474a6d4265794e576e727a7274514c6a4c616538756277394466344a42366b4e4173376c42636a6232576b66756a6f4b6d58575a70794c31347234735a646a425a53334c5438687a6e6b4a4f41414951352b7953443241536b4548646343485a58687365356a6f7559706e315a7230714c4a537237713033776174393932734a7969352f496e4636506333306e57633937576f6d5659396c32583266644b6c6851314f6a6d7943436d6635644e4c703664414447654d707a48556339757978647370696f554a5061574a336a736e5930503076556c674f79684a486171387672576376723150676662524a7a764b74726f51517357364a4135746f344e43502b4b6d65794f5a50507755726943773351416c2f2f53316349744f6b4d337066566b6a54467441754d5861594c36647a6c464244664671457575497732557735696d69516d6e2f433565774155726341514b74474b70572b724e2b6f3769634f3448727563754e636b4a515232416a77565568714f78763333547769655766385376695a734e7a556639736a352f6262696f5a4336326e64464177652f4b6741477a76763772475754484f595030534d6143434d6a6e2f5352465449325442663167703137636d2b363942592f52776f5644314549416a2b58672b31574446414a6234635366514455354a582b664d2f787a42422f4f3067715479793537742b77345568654569505065554e456575757132474a753445766345437a56356c73556551424b76472f35584b5970626a41677733632b63435949546633322b654e365950627655534877387369776d6132347a6f59516c33696a6f303831464f4f6e7443556f6670786276794e3167454377785039726e5a2f7a555852577a6f5266354366716a626b66626331504f53645279366472513931722b6570364364684b4562525334427a304d49722b7a45435948656e6d6c792f5a4c556a77326b3144397a4c724d4153465766427730426c38432f2b424e516173576c756d504c7443797651537271616c586d7679596e76556a6a6b4175622b316b312b4d7432714f58384f767132373459524372695565367162393937654b2f2f74724d6577436138526f42664a426e3162426d7a657467667838482b685543416f556e49744f69354c3947387a5a543042356b375156445350375749326f45796a4c51377276483341793455704a4873345a7630364c544e68536763437a434e6853494a7474732b5656656d424b575274577638493957712b677a6f356467784d43437942744e2f4b7477704d4a59684f6b5752695946346c79425643485a5a3948724773454a7441734b6f353837387345564c507462456d5953303449656e4168756234666856695858612f497573724d4b5549574b6e2b56684f6b363131426c596674317553653073625473356f674639715235635a482f6b425963786d59735364505a786b4c6849596151652b61414c4b6f5151435462476c7154596c55546830503366373552343838314b6c69344978632f3654436c2f594a496d4a68464a79354e6b674e7a714b2b30577a6a4b5a5568724c37765254674366463931534e6a2f594a6c3732706674506834593273567643746e612b515468796f49536570413442436c677039755843532b4135744e324d2b47487077776b6836514d664e69704f4c78734f6271656a5552476f566676674e6c4f776b685153636d63597a44414c7453446f2f64533646696d75494a4c464357763863355433356c64596e376e5575684157364f642f557a2b6b7373534752456c6b7651364b41503159356164792f324f5a697659323562486871586967487751664e714e676247663258626f6c654b5634755571306c4f514876525a49412b4e4977334a706239497432387274707977312b322f587265312b366b6b7478704752455a526550394a71493573304236664d624357554a776e59642f462b504377663466614e356b4d343276496a577a74596e7a6753342b686a64666f68665561684248734e637171454f6e443650713741507678574f756444715933424b46686a674a54664370656147466a32446f50687059784c586e3554576e4f36747335566a50672f6b58766767673035687734383453652b417375375157543972577470794a6258646a336867644d6e7a34544257707450503632713576416433477161443272533951682b6b6556574c5251706f46564f593655644e6941447645537453566955432b4d4c6550655354543346774f64585572726b554a73674573386e326c4a474e42302b506679744c69364741734d6b32665675594756714470304b472b452f35496a4f6f683048616d4d77767947637954743051467a55374d6b69655a3947684242557655576a7476466957704d48375075433776557448676b43475358514c6e327247666d666d6737516e35623353554f4177475045676175506565356d6a7771324b4b7766677535375a5345746a61395073654879745836565977563846335359373147665233612b30306444366f756c7465392b2b626c6a442f6b304c6c46363878304b3335464e79737465514b765356364e65314951366e443364504136793772576f577a584830553749572f7258595154493550667835702b594d6e51485554313339576c3565786854592f6b497056654d39684245317277796530433970704b744c63346d32747644434a716374354c794c782b4931314b497768634962374d484532785a74546937676153714769347a3655346c3163427655646a495848467a6c4d6141594963556a426b476e79546a2b74396565694830586f6449502b2f4d75452f4f7369542b6e4a6e704474414b6269354f48505633366b383776664f61424c71387650696b4e46546a314e794f6a7335314d6d6d6b6c4d4367773546445a54542b71305a4a786f6831695459564548534d6b4e55535862396d37623863444d456a304248317a356538387041536f6d45414b6e6537696335315261364672444d4142517a78354e694d65445a524a2b444257384e626c38394e6f7434674c356e4f4e415234756c547349414b74644e623330565a52734e432f75344433366b346f4158526458684a2b31342b3038746b34582b3737793453683841796b67624f78352b46727830416263714b614248546e38457a55394a696455427374717668343434635a5976706d5a4d653042516d30306359366f6279485139536942432f545751353868544e3545634e6d4f5446485a5a665346514d7859436a50633638706c506a4e5a7230496d2b59696d6c552f324846546463584f5a7752767939776f6d51555a332f6d7248703741324b456c6c2b38563268696b66685676666d47434b61574c43507266472f383867666942674457347559794e6b4e6a464451705373564a66577868666554414275776c6e46584e756d45414b6832397747672b61644242505033586c5136476e4f35654f56314f63555552467334737777676c72766a65486577714d4d58486458795043435779554e2b4b6238352f482b704652784e50753867746d59366a436144796f4e434e394b51783066516e7351497a4c6c3576767072514479756264367275344c41494949714e7030497a513348636b6a414449366a36654d4e546f37342f4c68796848434a48396a516f7057527549782b716b45397543756f2b4f6f5a4436456a4158354c454554704a47787842527a492f73426a316e786278623375656b4e5346583866637354416c303970536639567458466e6b5746745a4a75704f6935545563554258616b596c5a78764c55733945726d4767434431544f6c2f6b416d7436355a685a42436e2f4e3756336138656a35412f4b414951473031427564457936534336443261594a364232714f70387a3433667a774d4532674f7944712f596c383647764753722f524e4549617232366d592b366f6b774a336466637157596b484f564e3956337153386c706676383043634e5a3141303734696b585075712b32702f7839714430617467316758736f6175554e697976776a684d724b4765574e674765656256436764496a354a6b696269657879687279684b42754771335a4d6c6b684b4d63536561486a33416f37545278666e427471425a3066316a6e6b526541666f626a4a537a674448797565554a394e336c69767345567555684f704b346270374c4f44515141774130334834616f46746447784973632b47646f362f62634e514a4f6b48662b6a414247644b74737a632b396873504e34466f6e4977794a76433849452f5230736d4e4f6345487962556e683973795079324d6c732b534348522f35597841737861476a30414d597a424a704f473049427752355a6e3866536747612b755939787471303454656c6965754d6e32706d7a757554715074546c76594c347642374c424c374e4130714f397948494b6f52495572624150684c517077384b424e65712b4e683153325637637a3965375737683873716b65366a5870615a774a48674f735a7549656b4d4651306c6b4d637151394874593754747450336b357939795644686e6e2f792b586e4d655047695058334844474a775835622f55632f763570666151326d786e6e525942676d6368364b4d6638422b79766d454f442f36574a567551515470356b2f676272327661574f512b6f567a2f4c6c4f596c7658484e73657175476e49744c453647695a36554b726a4f4a6f696f6b3044622f464e593863594f73514a422b776365575a523676327a4f51396569376f4759434a4c646d637a696c6548437a625577574839353563756f436362417648716b365a506f734f4a515048334b686e46507558336c416c5a613361442b546472704c53625a764774474a7058757335576a502f6c5175775a567174386e35526c526c7576565635657357445050474235436b6c684f4d76487364426b7a49654e694935435a38546d4b77645132654766477731576f4d55696e69756e55306b56674f76705931456f304759694f476a34314f5654796678436a6a614567575a703578464a36564e79614468685374526a44736e4c4d55627667784a504d5a2f742f646c54456c636666446676766f6f7a4f63666643724d4551543530547169753358554f416c594c68486f72686f37384d613266455543636b74493044355841655a6e77306d326b5179414d526e74384a4e7242537458663950724a7151635876706858555464426f4a452f55363557766d4d566c4e68544531514b476f79734c73356668456e756c444a5a316d58444c347833536b62636759617831587a74632b63346c624d775433703770764f33384b6d54344d4a6d7252597445345631454f4c7a416c682b736766786633427949665658346d6d776e59414c4b75705877454176786459454e566757355130303053465467676e4d496f4e3862357a502f5342367961697379536b584a466c444d5644746276714a546b6c657272484d4261647349656c31756d477a4931426f554234657546563177692b3765444244455a745651526e5351344539524f624b4b705338513150444d385739534c556a5435464e3945674f70596c534e5042424e6e6861516d78793868435434336c474d52556c7a713872734c47484554362b5149326b32576353517a69487741736239666e39545858324e324a724b486d6b796a517a4361765265797561626c2f484c535255393478522b2b7230426b513374345a322b75586b4748724a5557644b623844666f6f563574336e7767314b3546397153537653523870504e624674735674343068756a4647576f55597a394d7732674b766f4735436770637751565a48736c384648597672417052366e62686d495133624468666e434c57735271734b2b6e4533565437774c544b72594a676d337175766b2f52347530657170684e4b6374444c376e395446786357514c454e39764c526c4b4f497a2b4c3544526679654951797831467666735658454859586e454e543375426752512f654639615a35544c694d326b7a6b326a6d566e614437724c4b2f6e6a7237537551324a686177637a2b55664178416249783656356b53506d7a4343516579727a697763324d5643787239704a50526e416b57736476655171764c6e732f696b386c486a74685a7a4e44434b42316b304548674e537a594d434f41424a303158456931513674546b46324b7037462f5439724c492f434f4e59484e65524a4c46515057696977394e787435726e367139326b4f762f7448516d7932506e425847414a512f37357373693066484134646f36617267447a4a566c51376b3246695663456165784d7375746266527962726b745473526c49386a3130494f4873525954614b6b564971477930376162716c752f5a742f79725067784b7334662f796b43414e364b5874424a617339545647506e5452484a3671416457446441414c4277766c4b496769484d6a52764e457a6d35322f61414875777939774e6f346c723055426846365a2f5551375543774d646532744e2b6e645145594262756c67386f2b644e6e70546d3278503174426347742f73325539555446306d436e4b58794247766e524d4a616b555a6c6e314472434c334b626a6770486b776647674d4635545a6d754342437135656254636e6961696356595448533961546b5a52697a734a353837347a7a564243396d33656c6846344349747949356e5a63372b456258743031305a4d57356b764c50506f636f3046727356636c76514242536d4b6a453238396b6f774367795a314953644c4d78446f6d622f766f58302b6d63644d7a593476736d767a5a4a466b7a5437493470636265746e444a6e4e414d427a5670614877524e4f71456872314d32704c4c41582f70423337454950436e4342492b366a45702b422b30644659664a4e6c6c476e775868382b2f724f745869695531384f71534b305a5365694b4c547555762b3333456a5774592b357457704f7836326c4a514361666b667253733838655433336959484178377665486d307366484870544e49466541547032547445516d716d52725a757a394d786642597a6d466257446f423130713762633952307961654661327961574576633956314537506f4b7a7472654c66576a70444a5a30443665465248744473336f6e70306e35305a5572472b2b3758427055664656796a684235562b4847706c796d2b4d2b5a772b4c5378574c546b39536e76307976695a4c4b69625339634c583054455166776d72593336662f736348615a433652422b4d423176365a73686a654568375154454e65694c4c72334d5549773165716d6d74783556396e41764e766e4c6e427674744b54615173426b78506b435864756779694571722f49694b6b316d534c58676c7871464e325957426b737864334b302f2f2b3048456e55434c7978466c774b527646466257766e6a434152306d69456f475a757633767976313543513145624b793669727a582f502f6c63437753376f484c6a537962787a396b332f622f4f5266767a6d53366d5567454b32456f32707467617653795455475a476c2f522b7739426131347a476641724f52776678574b6c4f704f4377436d7a2b5759455a55665856685a4c4f594b4c464f4f79574d3964354a494a594f756d4b577a7a4358566a65684c72456d4342436949473644524659303951356471313558352f414f616d547273532b634f366d384e7a7761465965506b33773838646a45374c39786a67436d6b72564d59515a42394d453863586667354a644d45374a5561466631656e6a63647054797446484b5542467252596d432f4c4c512b4f4b4550696450586a507a7841796f4551333439746d44414d6a7450713375695a34316f464d6e71304d6133663270656e37382f56645443624254636367357267354b663358736249587878306e652f61616a4a4c794f764f6c5868746f686147754776784b7a736d43355658612f7948346f474d7861527742543967532b587962356f6451592f78475767756f6841687a59374e324648302f3579426b676e546379564f4d4f724d6b4e686466463246796a614c7a725a31784c61733534344e70514a6469667a49375872595247634a6d61507a5752416233696d616c446d675564726e302f7a3251516d4956535944654c7a676d4f5a3033414c786f45464d32584746322b59666c75576748445159427a51666863446c3362437434566a436238623962657432532b44656d486277326d6142677362517343707936764c4a4d2b54345434644c4359747931332f2b57622b4251786e6465637a584b567547433649784c4d38786b4a79706c666c76496831793433417738614744382f53536a4c6f4a6752756451514e6e62314b50765070764274624758746c356c2f67584144304e627a4a556d436e335742574764676f2f394a4248382b35384c45306e4c7747564a516276766a595071586244644164776f70653630516e6469304d366a2b445252635959375170626e367048776d554341566b55766464414d723335415949374b426b4550646c556432414771303972384a6e7133323264636a59704733316155536e64354c6a76634533485730762f54434969514a644d694138707873364c4635732f66314b3463372f754d6a6f4361707345384361364a4d476e6853472f646b456957744d6b6b552b784a4b657853526b324f4134676c655a303970733638386e4a4d7330755a55723653486d7a514e4e5a4430636c414876717256454474736971724f50516e4c5154543179704d43676e6f6530753736314a5a4e347a74485649453276444c6634625876344f4d75364e484b46424f68664b2b7351794e4a49756859796f695a4766715430746a4c6542634b7a425562356d472b4963767a415448706e3933396b4f722b57766e79344b67776239347a336f566a51375a4851456f744c6e42415230484b354b6743694d626d657a6c3736555a53495a5235357461337a335a7936474a794733444741655a7633396a57636f666a3338693556466f625331326f446f475375645268464638757270584565657732416236576c46554a7531485656726151447645316d68464d45775a36302f6f77575873726775584639544963582f4f4d5a3253525870327149734e6e4b6877327378346b4f694e64724c656a6e754b684c6d7247656c3235634e4338313665676c7358545a5a36674f4171417659516a4a65746571374c386a337337512f62712f366142466e2b6b6f6c6b46696e4679774e486d42554d6a313777397445756f4f664e766d36323842514f7a4c6e4b56305a6b4d727937616b62414d6b5a4d41684c726e4b5a675a31384e505667445272706c344e36796c3831306e376256785a57314b6f757a326b674370467174397a714c455a3851533555454b52666b4e6b6d377148646f716d67725a767a41574f46674c384862434a7057326176565639486a6c4c7161766b7635544c7349526d325477384b687952532f44383530336f523762536e64745971435052554d5745316b6e5364322b7458647a7379593968746d6b6e343968566a7862572b6d4d69426778354e525a5972684857716866466f4666423470496b6a6f39577843564f65566f64556f73327a317961352b6442337a4e39734d71386a5673782b5a317a366f45623839777037784e766930444a78544661474e696a7369352b363463527975467175476c6c6a4958775a484f4e53365a7073397969734372442f4c5274314c4d7055366a434d746e334d75666e322b6969626b5152476c423233327a754b65564b7841544d2b3245705234646d6a4f596a5362546b4f2b4c2b6c5a4153446438302b7762436b6d7a4273436b456a5138712b42394f514951596c314c31327a50696963485563644a77684a635a487a62785a2b51716b4d516d4e38386646563074794970717441774d70667838565730635a794e73722b44786c3856484f737351613054325174513061714442765477785a7563746d3155716139567a3549744b733152476c67544b4a53414f31616253616d466e63575044485770514867747a6151696f3558524a74584941664164486f6d44312b57727049436c544f55432b4d6d4d554d5149785a687642754e5268525a336f3278326452416e2f6c4a6959656643753338584941464a727977664f4142554e4b4436317933374b794a743061367a316c6e67466e5a724563693273374c2f434369634e6e632f42316b716f54397873427a69332f766c444134686751494e704556594b496654764b50536f546653456c527736544c51416758754d6f53463873774f7963713849376f6a784235554343497458555965686269657276453476527837444534326e6d76484241576845446a4d724d6c6b75344b70536738343667316a725544676c4e766e7341536c68694a6c394a5453686a456e433246414e56673173356d4262636a3231364545306d6c6c6c715274787361324c456b54686357334366516a426b4b36345656594e57526963716f5830416e78554165376542654a4f6d7148626f63777a7a336f472b52717337766965442b4b37334877596d644450714e4d567a75596a594d72376c386d4d757332636559767254625751734c49342f676c3161496b414667386e2b35556239354d766f504f54522b37624954702b3567496e7774464a46492f6c7463676c4e634c37574d37484e51676b524857516c3676317647727864536b48546652417342573878617743755855494470677745714f4958726b4e754246452b7465657a536c445a43412b363433344b4f664d457258546c364c43686134684b33682b6a585a64436d78317158504634414141414141414141414141414141414141414141414141414141414141414141414141414141414141414141414141414141414141414141414141414141414141414141414141414141414141414141414141414141414141414141414141414141414141414141414141414141414141414141414141414141414141414141414141414141414141414141414141414141414141414141414141414141414141414141414141414141414141414141414141414141414141414141414141414141414141414141414141414141414141414141414141414141414141414141414141414141414141414141414141414141414141414141414141414141414141414141414141414141414141414141414141414141414141414141414141414141414141414141414141414141414141414141414141414141414141414141414141414141414141414141414141414141414141414141414141414141414141414141414141414141414141414141414141414141414141414141414141414141414141414141414141414141414141414141414141414141414141414141414141414141414141414141414141414141414141414141414141414141414141414141414141414141414141414141414141414141414141414141414141414141414141414141414141414141414141414141414141414141414141414159793458566447624b454e534f73314331535631625261597469597a432f356f6f42376d485659326a36554b38615467555a70544e4d4c4c3933493056533830415833676e79444837794d354642672f476775494a6f52535164506c53354a2b7644764a5a4b546d2f50705a35386b33726b49714866314678307a6f6c6b4a4848326a744e30304265694a50585650776a797561664352363037356d664c49503659637855704464515a37485a70453334567670456a6c78337154393567336c72556132436b6d596665584d2b4c4246632b7248716a337350556e5443785a31467467392b706f74394975426b344e6275583057363248435a6f726c4534726a704e6a4e6d584132386c2b4e4861614636567a58776a56436152516c65714437474c7071564f5755356c767763736d715768537552696a6b34596961657843733063413749444e784b34686e306576423479544568716331424836542b5243794c786c78357a392f67435434676b306f745a78526f50504a534d443658645a776957524768754e646a4873746a4f6a4e65637863616c4539763578646e535162534c66786f384f644e47366470726c6b6b757a4844627a694936673534506a534a354d614a5451434d37312b61793171595a6950317375613672476e77657068587a73566347736937334a4b34414647704d5a742b4f65414c66314e4a6b4b5242336a4f5731725772482f33724b544e6c502b47715742516a346b7a6c6979626955455662434d36355a745a684539757257546d3867597869324637713752746d5a52646e6f564b6e79554e6645774f6651696f68795054373467684a5a343335743077624c6e59414b74387472424f50306f4a5264754842374d2f71676e7450697441303441302b765530416a70566b4f426437377257474a766b4b523733576e742b43695a423550536963775972316732552b7a46334a646545653556454d30734c7a6e583649534f5034754855734d516a39743941737a78352b766b4b6135783939514162542f544e564c6372592f4d5a474c64396d676133464a766e716b576e574a31324a44513172487a31624550442f31422b305a476d6b75433632675968517733685567624d6d67646c6f41472b3048546d38722b37515a76436834774642633847566736676a422f63506d304f524b79744f354e3976724a41624a69686252644d755743776b3978597657444d4b6f6c2f334f2b56386e526c3159342f4d4c626477656c4830636a66623773776c637a62344e446f5a444c2f2f53733461684b4b476b722f79336942444c664e4f5861536f66314d4a374d7950546e6266594e4f42784f54637671615168793248716a57577a73394c303149484d6d496a4a42717a314153383458664475734f362f56524e6469705833454c6b5a4a39424239674e37336142454f724352627639485957663648533936436672726e6b3135304b656d5a564f717762352b4f687654454b36586237537a56726a307650772b6c5343776b3036677334762b737a526a4f5961616751525435735361594e2f444734513164753137354378766d7a6541584f62576257364547424345625a476a42445a664848394c5547652b367843746c33306679553555356668743846505453665a3843662b566e774d727356534e745363482b36704a51554a32505975777977696364477a616377514631594378754a656b39533072554b547a5174565575586364716b61303849346774793963795175453071626135675958314445457551616a4c59713551654b5268746258476871466f49524e4e764e685057783446486e6d7354794134324e50517174396c586e50647149414d50433065716a53727054597434613367794f5070786979376b546c63373666344646735a3962304352486f4e375238554171376837586c5a5a724c37317556742b4c52704c4e717454642f776742356a386e306556625433486b52537673496f416b687472302f353257592f74723463742f596a6b4c32534d41746a355144366f4a424d4f4c5a4859546b794243555270724d4f3038796a6e766c6a74744a306f4146504a5933797a556e6352587153635368335168614f375277774a6332577149787a4f6c2b6d316e394c3641356c51614865326e37425a70574b4c6462466f426356374b686d78566838503630434b57506e754c6979664e785a48374a36364d454b5671544e446e796161315a792b4d78562f6c4f424b755059704c6f704b483867533031615345325333633848384f783547587244764430395959497332785451367466706e6b444d4432455651477446464d70386e54326d77773567564d6544444e4e75654e4f394c596333765a64645439467353317438562b6244483472554c364b466d75454c70474f49582b633758413834484a2f4963796c77633042707643796754673375416a4565702f614e344964444b356c76426f637739304d78526c7a304f6a2b514e5753775978776e324f31313874756a744c46414272345a48357563444c6f7267444d5a3943316a33367078342f4652517a41513967595750526343736f34533670544932495762476569586478346f71582b726c38366c4f3452486674446c6257486b31324232526e746f42623835396c3764716a3844616932784b317873766332356a65794e6d6f624c64677073534d3137482b2b5732666d68545848536b7a32486d7474645558753151556b504a3749335049624b6858716261646667474d69363542494b6577306a634d554b64496a4e68795946634859467a52364448564462447337657559775735514348415071306473592b41782b7a38757662656d5a3152414672796f39364f426f4e58677075307854686e6c664d4245744b2f552b32354c4c756f673237334b6747557846344f666649694131437643587447717a59624778324b7169436b4f524f364f76724f4556312f4c51635866724233634c5765526e36624f6147333973702b6654543850324f5a4772506d66697152354e777679734c443075764259426a595a4830386246624d7550694d6f52374c4552444f79724667324b3854436e4e6b346f704b65412f7a5779665a6a4e47796f482f657863707549526b51745773773663623267674430336a6d4434664964414b39327978354162464b52634741586a554e6f4c3676505657747757614e462b5a63706b52443451346b69454e754a43653262755347424d41614b743566582b366d794c665656442b55364b745036742f71597853432f527753316d556c4746722f336b2b50543156676931706c664b413768667172492b386f302b4d5734592b544e36425761514e59496a53774a593957335756786c6c774b3551413963714c47725651624f2f4e6e474d674f422b63784d785932665a566144774d53497142565a2f645650743362724f59305131774b6e3277595174594a304169712f727037506547473837455573502b306e464f4478756775335970475a614d346373512b6633716f55314a67677442546c5078564744356859364d5736694151526e6c7549454f5344793444555644576e5a73566272416f4e753567656e676a48386146736b646c495a616c6472694e4f684d3875666b666241674252496c6b6e3935415471564b45466552506d474846596a5467474b4a31334e6d4b6d572b626244363455394d2f5a704442337a50524d4147436b6a312f71394751426f2b5033714475557a4854734166527a43703774654135333934514f2b314f54353335513845476b647159756f337250726839385a4f445469735a6c317945494f464942476d38684d3846554d7a4b435a57506c2b5534757830593575694368667844744444646d52624d49306378442b69436a344b584665484265426d78354a3978385a5a417343663046484f6f4658366e646e525331354e38414a5644774b664a784d756e473270797673436d706a624c494a4c643678735277353555413037563337596b643663484b6c4e793032564138443547344f4e484239314b6170386d2f6954347a69484a664d7678615678373065774b37456455415979444558484973743562714f444c702b615063652f6a6a714156786a396e6252354d7a51455342516c506233623062316b65665033686c2b6e326f454b4a727949793747637468436f5057352b4e50706a364e48644531794a34636f4c5a57342b4f4338696b774c453631394d2f2f5444592f35792f494130724c33412f47346b76437a367066586f635977644b786249794a6549525374726d71307065625358515767584d6f4152483653555239462b47582b3552543869707a514155744643325877756e6e617838674e4b792b78326370323779654458625663586166305a324537696f312f45636c72373167633943433554356634522f4853456f757632537a62637a35376e675a6c7a627a5a4e4530584f5a4459457165796d74664f41754457526a5439685872533854725058557478434b542f62656a425968465a6641586c31553736536876466859326b5632475636594d4b4f527149626f6831566a75756a6b7341686646414c547a576a55774d78426e566e347263524d3863592f74663670324e7a62622b4a375233616970386254655a7859535561535464314b35396a686d625434422f737156653353484237786348636e76354e4d37695159306173796f2b6a5a64447267734d6556486e59776b577075416f7071503370795642446a765271693655454f594a784a6862504e346d4d664f6c6b6c43647139765175475636496e766d4c327833444d32774463774549716762767467523667577344684736364d6a50703455334d594f6f7761747445357877367658397832524741626f347976756676584d373130695465526271314570356f7755616f68575776433568556a714879335944575549484e39784664554e437275746a2f627350726c707a6c37567a59776f4548552f332b6530744655694c4a7770694d4347614678647442364f356a73697338384d5373675335473775446f512f386e72356b505a63337336594f47693231464e4f7661554434324174756463615070582b4c506b612f70675250315a466f5a4d49306b59446e6c444d6462466d357975334c6f6f52697a7a4d672f78696271356b714f2b56756e4d332b727732322b63374c655353664f35384f644f6d33657672784a554e4a766b4a574c6d4b346b5144436648656932674857707550732f6d36694561544e634f34337a4e456c437a2b70354230783056353855764b46496c37756e4445552b6f747668665a58436f384b39614d6a39686a7435446e57505959595632427230647834372f4d727358713147574553652b3059494465583153732f594868324748527376774177647a636653506a486d426e38534f723259734b64525861344241393838634b543541615959344f69787379446b36396b4b52424d325872423146544143507a4d41336f3576446577354857315a382b51787244386b59336a434844332f6d632f6b584344594577514b7474787259535a5171527a636d5541506d6d7a714e635a454e5274626c706437495a2f51707433336156785242362b676c6f424854587330766f68376446526f453853434f3451596f344858596d42312b6671525a72626541346441706d63686179776f384852766731517356363230516b414d715a72507959786365585a6d3761375235556e43463866417761506b34547942705365727a6c317a77466534315255544d3768432f637651303853794a6a4c316279725345556656546d4454633474516f6a4e70565357506e4d4d44684231446c344e41396c67702b72644d5a675272506b4b77364d4f42667545397a646e6b74536137374a4d655550574375385965614452796b386e5478616f5a6341753549742b6d307074652f587a75712b3777716548507045667a6135536431537351545a50453534454452372b6d364466693337796638474f6e4557473534622f4961355132447939566b62794c436a47545a305355626c3966374b533051446b386f6d35687058394b7350706c6347314e6f2f776864467a57447254434b666774346f434b617938504b4a4e703939384a7a6b46494c44456a385265386141564c434166644969663858773334734f39464366784d72594135766a68696752383448455065556a65436a35333666687832644247396a7155656c397231686b543163644c794947706534486f4f54507642614662684e546872466548697255594f784e74536f5a695446744b336e52437946372b31336a5863647755766a794d36414948766d4d6e73574d75504255357864564f6b56374c675666735a2b4d76617a4f62612f2f304e75574b53706956593045756c3178564c504a694b58676c4d2f6c5366714a65592f4d6c634b74305a30464f552f37717632347a6a666b7a47644d30427645614a315a652f6f48596f7269305359563270564443766b6c6266683161596441374a56684b4655386a73625447446d4e6456697474324c3871506d394550507376586f32774d6164312b544b4973787473766338394973726e37617667494e6e49354b714559616f7461673079777945325735347558644f4b624254473964686f475a4d37326f557242727a6a56544968383333566a66636664585178416664786e476577615a304b556770654f445236614b646e636c567630682b6e6d583151686439454c39503576454e5673476a5778506831397178684539716166774d5248326363514a397056413470715330334b736b6f66436f4457694239676f78783975376b356c70674b7a77454f76515a36736b714c38535547752b4e514761664c6f7763315458497a4a314562586a46613948506d656f6e796a54487a477a5579724d415630736b6f7a427738326761367a63752f4746764c5173654f796e4641332f354b304e2b526c61614d706a336c6937456252522b51417a635372745156334865637246664c6865625a3942757771795839547673633650757643364761576e62664c576275554f2b6d564b6834713672472b6479702b646d4d2f4e454833694d4e5330706535362f674c494e56304a416d7630796d544e4f563256423278464a33744137793563593648314b6474546b544b467a4a304b4e6a35354f7a31386a4f3349485a4f4d3667466b486a6d7a3650564d696f69495131364f7245625471304b4a39316c58665975454d44346e3638435773534739434772646f58565a626c70504167466148363971574e624d686d6b74766b6a6e712f76724d576543504762734c67533455366f395258616c475536714153344d4931457630664447666f5954545a7a6a754353536157695271694a736a4b56756379346532727136706141596b6f6f4631676148355377793059424c61657a567a7932746369786e724b674d583259427a6a776b312b364f444949614945666537424b6946574d6b30666d7774763251476275697343764c473469683258527153552f2b544472697234715436384855786f33714a647344415a4649557579555030734657344e6d725151436e6a624c6454765275326148664376744430735641454d785256632f4c4f42694d6e79664f6174674c684e74537a42417979364379436b30465570594d76704a6a615166746c5232583634445553682b4936714e487159754174524f3876795a7a57706a4873754a4937445779793237752b795a474a306a6e33634b566a544f737373613339323977386e7a75486d5a3059674a466e61666a38554f5759482b54546c647137574c3550543065327339534c48345331347470786b6e523652356a5574474377563234586271426a7835574e584c4b71414c59784e6450364b7a2b78302f6e5a59484d596e35735876364665596e30577a384f652f7049764f6e5a63713765352f6c2b65544a397461433443355543755243725854716b4a64565a4b696e31347932446956626478666866446170736d4675376a7235507564703843536d347971507a4674726c70444d6d4548543757632f794a433770613655632f77636651314b55674c664b64797747726571384d4e415743733679627944415853414b4b336c67572b5936434468325876302b44577462434b2f4632596a596c593656786c52366c3155516a4f33772b3355554b71666b72573178716a39706256664c48427037636d4538774a34502f5a7a34432b465036324a55416844644b5169625933374362337279374170693158722b61504d625a786562502f315a4970496a46654b356239456f513877415132372b7654665257705a4b79786945584b6675437468626d496442674c505859317973575a2b6c31397a5933414f536f46656f684f7a696451433049483831574e4f71736f426e617a304b3830614e46573958476b5a62304f575a61416e53705556423765582f4f734f31766557544a6b365a4c66426e3532584b616c426c6f53306b493976375a75555461707875614b594c4d616475507764726c4756666668386e4d346a6f4f58364932506654686e49366c736767476a6e4c3234416454512b733147744b7a51797978434d7569644e454e756b34556868485a3036706978575a704e514d53387534486d354d4a612f39323754766b594a4138797976644d785a4d36396543563566795350344c6a637573466c786777755247714276756b6f2b396b2f373731554f2f6a4b322b5a322f666e7170506a58424c2b564b59707530784953685673324278524b5177652b4d7655626f4662774c2b775a4a69483833335738514b524f6f4a6963562f534f44772b6e6679326f79795864317a57437734506d38444d544a652b61446e6c5343334f6968496167777243434a6349755a4850316a486349335844725a2b48344f6c6e794f304a524f4c5854762f6e3638796a6a324f535239782f476d54666273756e713346594476323368464c367937353979674d42306f2b784d47747273382b6f4b77506b576761746550427a5269426e36564e58497475495633485535552f724f63724d73657957664b4b48566b4e53436a5562734d3939316c4a543531794242474e53786b306a64423870337074314f41474c677441505a4743394171576b795753794a54656d52667766373070316f4f36767a474b7247784b317638456a524d51486142362b3161384159506477302f364b69567734717177724e68634c687a4d536f58504533685336484c2b4968763671594f525534664947394945654d6e392b49546e33574f33317635305268735a5a744f63644456456959504b65504563667152667050635639575751764d7768754e74744861336d75355955746c523567464c616a6761657548614c787838306f6c58374a74394a776e7639587978517754447541696943394b384f344866433137394e6743673467794f73354b767139702f552b4f4b67457937344a7555386c426636436d6f4e58782b496b57775a427a59336e616c386e4a57575737506f59356d374e776367506e6f6563396b43626470756a762b4245534252524f6c787a58632f49336b6a67346665787a504d6a596239514949777a49566f71366f4e50564869482f2f6a734a4935785955474f4e6e6d2b307462523578372f71436d6a374553365a3031584f435135646f7a68656531763132614d5a6278775a595735517946723251544c46494e502b324579522f36637a6556676e353950307a746b786b5774562b444d616f654477365247415445676a42762f5370576c546f696c4a41305662704d62797447736a766f7a715931585a3076356b55595650442f4e714f4730485944444c39547355716b702b49534468736a5048595539426f41615854612b582f717a51783847724862797a72685a63415a6d6d6d5237437963654d4f4341306c2f3376436835646771524f456a45514d634473476e6b70436e384a784a514b5875614836614e73434579375371367a2f506d75567a54754b42364c723448347636507758524278517a664b4767673375447433676e2f652f30326e7771314e63376c37596962504969654b453132376b70636c4245634644516b31764a4854567834656a7736374d6971784931586d785a4c5854694f424b58714367416970656764746e5879452b57334b793944547879633070624163662f2b384f4f6d55386d6b5677435338446f2f332f6236483261473369384c2b75743745574733536c6c4f5a6f3343717478455a4765734c4946514946756369536177366b564e2b4a377070466e6a4842453642733930505074773646365a52306b2f655445576d754f51324a78766b47524d6561754b35767050397a30542b645150424d45665a4f69546f322b33666973396e55757462507676657369396d6c55344a692b72776b6a47502b6e5a6d43306e4e444b6b4a557962436f6863553557736b5054682f4a45574343772f6f3848433061346f64664859344b2f5134367747706b3438334d4d4b783632667a44675859464345306731396a6a456b7230414e51337a474736713269766b6d4f3732526b434a51315564734279572b41364952505961686a566b3269596a6c6b575369724338366d2b5944776c696f616c7045704576707a6534654c6c76695057484c6b6948573338644b6377304674427633762f504d6242317a636c464d69313965677662465050445237534c514673534b706b6232626b667572342b344458744a494a6f3448367339345a3866364f7238314a5a4a5839796456646d41434a7954764e69446b307368525a56726f325947436974534e6a416c54314d323378645868657578456d44696a6b5052494e30464b456f6971427a75455738413944304f686148437a4b5941714d734d467855424758364e5935336c36437a4e515a49483667334d526e436a30455a61657935725169486561464f724e63543543453546705645633342307275685257627a49524c365a5333365764723738573269703266667a4e585968497058435259356b754a4753615839585377575a2b5778426163582b783977737a754e555a6257316a6455617a6f464a7066714154433462537831773079394275504b4c674a576a753659476e51472f63594b576e4c626355636657477149704855707a616d44644176673848774d4d50465957346e4c55704764697a64363554492f7835334f513549626d5848497630617153446c42364e634e6f5a6335684333666232612f512f58784658364369496b737070334f7564524d4f414c7155704a6e6d3778427173327579656f346c6d50303064327a6a686652535544614b57717972335a7a555355764e6b4879486e67716e69656f753947477a4849654b494d6246506568356f787544425549726b6f434b596247424933325447793358694e4f5a38523969736c61506632775846646a784236376c36437358507037494466496d426f6373386668324944536b6b76483861315a38512f484f50443754304631705170325a36363853476c39453765476b753174314462476e6d5073555832615a61454f4b436f61596a7a53727573744f2b76535a4c4c2b74695a6c536d7946455351386438505244515850705a4c75576c4e6672697457465970552b4247554d3839454751505469696661626c6a66774158524d5538582b5164574f73327a39367752665a6c396f33446578655167745a54323146485159662b45794e6f6a4941654361616c6d33706d714a6d5853657a67387459464d43676e6e444b456c59582b717a314b4b3755796b6955715179705a72423261387361672f383332463143687a54724c37434a6b7951494457416742626261306c4d7967714a55304177744477366872584332484666764342615930747777476e76787378586852713439706f345234657a356a786b6c33586363732f593932536a3855594a595076644e4c78586535675264627759485067666670726d7865476a574e7570566255694a59686473323761352f636445333266785639653468597a72617144767a474c47566665795558674d65612f4d3265377150365a657a55444161416177303979724c5335662f574d70767753476c6a67462b4537636b484934464f507537702f53397159316131517a2f44636d4666504d6936704b507a387a683037565339775437634c67417677433348596d496e61386b5a44695544755554663552573649376941646759784e436f736d786865376e4c78714b625836664f7857544a4b4263743037534163424f695646546a79476564387a3639414654725249707075646c56645a533950466162714b6d5777394d69643953414564544a30746936683043526f747079395a425073597332373568564b5a355473414d427a735049467a754e504a5358622b505166386f50456a78316f57624562356c51466462316944377465564343586c74585131494e2f47512f466b4a78705a463142445864713751555049413454575a66314d2f4c564869304a554c6b317264363973324f42507951737266695a654639305471376774524a56524e4556316e6d786e7341343949717a72735652396c70385a6c494e476d71314d4e4f615044666868373670324b416652723579695432594144776977544b5a703468456b33712b41614c32425246552f71436f62564172366742472f7652337463787674317535482b3871314c49566b43756d3470715267716f707630584862537a5857646171793236726d3552466b72523848703941456f413743322f66344e3433373067526f616b65456e704d4e716a32645647564a736e4634694b794d6c4d366c712f304757715a6a4d47314f3979564446345367385061734b6c79532f736454734763494747724e796e7a6d6854444b446579676153635846686f644f79546a36345a5939626c3872314a6a456776657238436741786649693871382b50585475354157302f314476433375736743774f586a4f564d466d2b7a49566e4d584f6b526d644b4661326d742f61665a412f4230387a6857624f38636f34754a33566f6c7954747036576a7564677435574e68396c355450536d663066457769744a475a756a506431745648564c75413249784c51494e6f495066616f6c48567a4d7a593147746f362b52332b52576e7770545854707667666138573747686d71725067793463566b4d6764516279586953565a2f49447046797a4d70554658596d31617a6d7666764b487373784d4e785a466941554a684964432b55424a4c456f5241324a6a484f43636350575a6b6c6b2b506f724b52725878634e69764c654578695a644d514a367a726f773638664f527573524e7532547761652f6741794c462b6636794a334849626355777470536364614a452f4a314749765a51695a6537316738754c5738516173715a4f586158427635376c6f53386c56794b62535070596f6e6355352f654e2b6a3865735564755065583953653551485a7736754863426764704e6f776855786d6c3462707952536b795a572f646532444a565636424a62446c7038426446457359494d337a2f432f394c79515a695056504c2b6e46465971704373565275695a49384c79593573476c4c74505835312b434b646a6f3147387239582b2b6836583855566153585434797363316a4c5762762f54574d6d585a56395433483672686e6c6c61595a3268517a33524a4d706b76794a6c794d524c6a4855554e34746e397039506e51747554726b735437494e78684c7369787a366b5567727239686c44774d324a4566564536423663497575334a4757414d597454726d4f47622b453179484d5049522b7152726b5771766f47576c72446f4c6d3665654f514c3051386a5959513671377471534555796d716d474f492b68336856576e684c4b57632f73685048582b667539592f643071637334693358574a6661684c5963472f70654466434c6e736c3568794731526c7752376b52735856355070326362796d722f6b6d6769456974376e43714c686c423732417779704446566e4147695a5251494737557a7252714136636733347565694c71442b66485553584c2f6c774339737a706f5773352f69546b5947585438613048374431375956377567356478374f56357167515a616c71734663455074394c5a6c524755445552346547325a314b44433970756d6b422b2f6c2b4f694d2b76582b48576462484d464945546451456a694c556e5149704e4c4d4d4e32477a4a30654339364c784e777443766c556d4a494d4834717668534b764473595a62374143352b56355878647663482f4e62316941505a4e752b497068455476324b614c5435456245334b6274356b5a4a4b36774161377667494141536851597a4649673354424d37674768535a566131505a463739456c786144727242467131717a4361785a386146724d59473330455a30497858302f6668742b73694f4c34346c4f485a4572624b3358632f362f586c4b75696d3848527730584839386a736e5432686368357a6b564842787a4747764f2b756c6266516d794a592b6459774f3947742f73656173414573726862616f334f68634248684857332f76316a474c31424f736552375053666252424876634f2b48424453636b6656612f426735586c7064756a7754477246593077525356457a325a52484545315a6e5a4968336a5739576c544b6e53776d57595172662b6a57387a3542432f2f3255335763327975697251644c4b716a4530764f4c63754250634d6f4930664d397749435745467266694c6b59494b413032435651646c3072734c65725174384a737775683638556571774f2b67635456744c657666317078636a324553595343336834533338614e39676671764957686e314e4b595631363038762b494751396c664d494f38426e4b5571625a6332346966326846652f504547444d734e426443514641666a6a566e6f7753496236635a5a5a33352f30373634332b53687a6763337437647365586d4d694b65616f6f54474c4237366c63576b345350424c62742b2b2f6e7755424768674e6272736d7745723864704536514444365961324d67377265673962775570496e357646364e67536639595971387847612f66417864327473655a79705066644d4a636967394534724a4b6747526d6a522f6b5a706a4734632f556564657a636e3150365a734553645a7545547a522b79376878574a467446595550523777726c393472566652794135675262314d615a777a42552f73675945734561453639646e66433256577543487a364744735a6e2f666e77302f66787066516f682f41334343786d3248727a4337464b4f72587a6b484e586c5478415873756f5465464c7952627539663743655078436d32547156433670375a7255774c436c5255744d6c77346f4c31364b6643475558645155497847434a2f73472f704752357373774d794a3069484a71573464716476696e6c5043766562507a2f6f503156366639756770367957426c487734362f7a41726e756765305737675952326c72757847646a57446c665278357575596742564e7768564b61346947727a6c75734d58455a72643277646b506857566b6c5a516a426e5a41395734763031346d5373664f645578474c2b2b4666774c38747849494f4378496347412b634e6e776b34746f2b4f2f53353941416a77514d585067544c63547062522b6d50474365382f6f737567372b32796e42435a76333536637879494c48344831612b416858466c553965326d6b7345387945462f6e3463304f66424a59516a6d67534759464a78506f4e7342572f64472b7a64636d4d7669662b6e62594d59493874784b517561426f7547366d64756d42645565664e6d3054786f6b434548526d73634d49366772446c346c487870355a5a47634f6e377a4d5435586e394d6c4f6f3563344871625a435231687a3137465649652b2f3833495962534946346f5a4856746d365779727635362b594373474c48364f654a65704c46695268517a6857564d555954384e516b396554794d514679304a55714b746b62675976577864474f423252304375304c67774c75637039417030534f4668334473522b64436967484338304a5437346146694159447939763748597a745879724e6d4832382b4737417461524b333336316d736f696f4c337a626634574e44546e4c55632f6c75304f2b7547556c782b43754c2f7a385571494f4452713046537453332b577139646f6e3357736f57414b6d766c32395a4d6c524c4576724963455a54734a4546736f66487452337676567a4a48504e424c665552684970656f734c2b67695459724f784b4c546d5830766879725a455469426973425075746f7a506955592f4155353563362f64753847444e2f5055506b2b556a7874556e39576130787339424348436851487075516a6a64746b745334794244757a7957643046574e356d437274674251472b71426543626d4d544964376e6953346a4c774773394633376d7631466a593352325a48326d52745769644e4b7579666461575671697356794e662b66572f6836327436365355706a3972733934484147546d33652f4a2f5148305065523567526658344748773778435a346f49457767706e7a327335546671654a4736316d7647306958624a5366323944626a695877682f36394d773035324e4441554e43784a4e36614546545552392b7564434d6667777778755a722f72366e4a6a585772496653357537705634576552316f684a4a75795957734e463152564b355a7948584642465a414c4b5170385076655a3546564a44486968792f62665a47784546396e4b346465464175323336346c364b3344332f2b347a62425664786650706b477a566334634653337734756c6e4e3330417056337371367171734d65744836626a56534d7742766244427a7961723341494c347a6e4b384663744b6c35714562782f484e2f7043694348586345796f32754634476b6843634a4a526771514c6b6a426b7073777a4e6670396a4c4a446a30714e774a56765a32346b3354557a6f384f37425233787a57586b694461677a6e5956775a6b515364483366325a6936656a436b49796e65674c4b6f622f615447304c7a47676572386431354d645935694d354763776144636c7a542f7436672f31624e427650784849482f636b574e6870494e6c744e384658553244305755592f5a5466547a4f757a48596b4479316b38527346727455444868473173736f4e6b7461505a76754b30356e696f5470704a6b4d4e4b6b4a524167542b4c5433305538772b3650326a536e31486f784e5464662f686a734944776664497757504f684c455a6b446936454c4f2f6a45464e2b75446e6a4a31494c4877507765743130554d312b593066306f3668774d624f31736f39745752654c74434462485a393439714c7370494a7465433737583033497730506d306b6e744f37377470474d6c77546d6846565333697431397355346f73385678575832686550686b7836616351316f4d4e3349456839696d63345a514a6a375a2b687756626538347459727265555a4c4464472b65517a58504137344e775565706e47676c664a4a61496379454d396f493564713338514a664946796473597a4b6b31726c35347937676a766d56684d74577a4c6d4873434b64425843766433304a716d6b37766c324c44785168784935517941576e697178454b4f3131623679794754794e6952465143643255785778766e424d336b793557504d446f4e455974395a36672b442f5a6f526466693455644b4a496b726f347a5952423430517847315871706d74442f414552376b51773158456d554d597538693136774662722b68365a734e5a664e4c444f693935662b4d74676c517758614c33385336562b464e6373644a5576746a4b54537671735874394f6346685765446841576373466253466443675a4a6f582f7556444678746a467a314934545054744e52536564537775706a59433764624c613156706864346d72773945306e496e714d5947515567477252572b4330744b534a6452453541634a61306549335944663971764c496966776178767146395154684b4a434441696b63752b6b4f57516e2f644b315035416a6855653433722f42456c745748384c75446775726a4a795850553979374756696670454f5945363232672b2b315847767452757534374a38486c77764d617a486e6b79724c6646782f5534326b326e43434f2f74473850726a525a3930386b424f425178315530505436583735476a3532636242675867646254346859794a696c35346a5658783854634254497a7a6a316b324c6c684f5a725a6d4e4c596d64486954445565315379625271725a5963372f43586d394b2f623963374e6732585868464d55705175394c505354305378575344396c7848772b336f54746263487a6a4370367134354a3231626575366d6c524568304143345a4a4d4658417639614b4374504e646153477367426c2b41416f62613736574862764947614d3567774e53577733566154516362677364354e4c765a4a746c3966514f6f6a62704c4d507a6d6a5569566f783467625543536136314b5763422b4b757374595a32324f4965672b767345654a3574356b6655784a4e695a34744c583730496d423641537077554e466275745075482b6e59793153793862705432734972505539355665352b4b4674534d6e542b4f6a73394b64524e794c795a627672566947467676496b466138317345446e7a79476566486c5a7a42764b2f626b4c527242376c766c617369337073626f33676f466655376b4c327250637072583456314e455454346b615163447a71622f334b4c4534324f41534a71342b6b44586e6841655949727855314c697559432b3155694b6f2b5049566544313165512b645776487947374c3070434a6f4163535962776c62676f7831766233596e6a546e4432314e4e546b4956624e434748333961675650664f4f6c436a7a6a31434d594f52317948714e6c7a4639497a2b706c6a4b37726d79436334746467466d69764b5951654a465654372b384f4732644539446e774174525734464a5571626f314845585256364a6c45744643353673522b694c6a32524a346e44656e77632b4e747143464348754d4d75594c773169654f65654b456d375a69356b76454c37385545746c426a6c684f497444796e79516c6d48304b63746b4a336f4e70767177317737336b775979482b4b5a7a355a674d75705673714e433173323570736848786946452f64346b4b4432376d33763544794f62635a4272654b48477a437a522b775765475649703641507476414344757058706641576273646c4a71707175444a4b4154627649657844676a6f62636659786c796e372b34323066492f2f724c7833687570787643656f4d6a704c347145554274456c4368783253476c6a755339446c72344d6d4c6e4559486b384c726e495a4743345978504a2f634a61685a45677173622b4f6461753234517265785145342f38436734396c37313350395365457334645550535039454c347235505937736e70596365446c496a77786f53593664456c34452b712b384862344f52417a356d4b646f33476161377372663555494569664a366a38706c345079743530312b7658596f46652f684c2b3744514e4669337951736e75704576753979564e6c68724a6b703970457248626c745962542f66364b7871677a43322f583773557872526e2f5357505569594f3153635974634a6d36747938756a686a364d79733664557732374a51664c6173616b44583733554a2b5737395a2b50664874684449344436756c7445796a6667536f6767396f4842524b314c75534472362f2b51734c734262426e7a2f444170666d3366444a5952544e78674b487862636f38506b474e7a5a4e6871596a58336c783839595662536e4538632f4a4d7a306654385244686b504c7a58476b36303666562b4862726e2f4f564f67704262796d2b7968647245784e342f5361472f795a6e466b4b456b6c5279646c72706133477252467979435265785146364c6435626f71794f334266655558714743594c5074386941616e34614d63506a4b6a4e55436e74336952446b7969756a6737396f2f316c66494146365a37784f474236596e4a45397445525861496730346948496275722b377a587a744643634d6b5364326e394c33537a6a51474a453431754f645a6f563979756e534d753456435152594c364871474a6d394372754b30583467772b4f6d66697446794948514e3968446f6338436f42343579363430335745472b79636f67413554337a4e386471696139544555324254476f4f56726957797a52355351622f4b5543626a5057516b677171484839384d5464456b6475526c3468746467736d706245446d6c784d4e616e4f37482b43484d78724c714831724c307777366a2f65695636343859705863466954646a684e4a4577755049456f6f495379317a71774e74464e756c6948485433444e7838326f5531556d556d6d573370574e613263687254752f562f5374774f7a4f474e6638686a586848797a487a746d7a71526e5949614a554c482b7448616a4d6449334e4a46374446675338306d53755866574d6b476d4f7366684635514e386d504c6c38694177344f544137555356565138335772525639486b53675652613456522f44793876575169734467462f72364151675a754c4e4b4159386f412b2b5a4f644771556c665a776d385253325335627537437469626e63794a7750744d584b5933456a5056585542776975457a49794457485951574d4c52456964657751475172784b65505261666c58774f5a485456596f736773573070574f4b706e6e2b515055487a69577a4e33554a64316e6c764c33426e73652f6b505a3462585a614375766f4c61503965676f465135364454576344356f502f674c655a5a616443436e5857336173776f756575665a3377593456396f53527a5673714f32366d5842423856454d65665a694c4e566130456c2f52776b4273614a74515648625a52776b2f3669714f70544a35532f6376746f632b783136664146496b574261412b4c6c63622b5258506c6c67335833443257734b582f73445773732b2b43366d4a2b665871573034493165664875672b6e704865586e6137767133326871303870334134494d6356522b354b5356534a6d554c464e76335943706d6f2f4757726767434f52585a772b39583963305257532b635472626e3855486a36355166386a49317654325545542f77443461796d666c42616e464f6e2b65652b476732564b49773244535474415737665876786c66505a654a2b4f45685845754f4554507353744f777565766e792f5a587145336f6e654a6268714448684b71467732644a624b75454474565a46313539796a716d5876536b4b6570684f4c6971576a68774c30666e56384839556a6a627234466e65745855677031563244526f6d414777687763625657626b3872716f4438376259706a507a5a4e693458564c474375463475666172503762554238617962617461674435307344734e335359324b5a6d6964464745422b5a775850555a58627831716838393549505052704d6a6c443762492b33594f54667869334552377769522f704c616f5958414d46456f38533248694f2b7579672b44497070313441755439374f426d51336c4a3249684965627457444c6553714a6d4c703436304d4c6f6633634663326a524c487a2b6c777542553165335a454f74615238395358305238634a4763397a5044436946635656616a54423376377259566e514673386279704578322b6634313574764970357330524451687771504159634f51554656626d5a5237695a3872734a69354250443841532b727476694363466447493551416f635950724765794446734c4546707861532b3454736b38397233346e424141414141414141414141414141414141414141414141414141414141414141414141414141414141414141414141414141414141414141414141414141414141414141414141414141414141414141414141414141414141414141414141414141414141414141414141414141414141414141414141414141414141414141414141414141414141414141414141414141414141414141414141414141414141414141414141414141414141414141414141414141414141414141414141414141414141414141414141414141414141414141414141414141414141414141414141414141414141414141414141414141414141414141414141414141414141414141414141414141414141414141414141414141414141414141414141414141414141414141414141414141414141414141414141414141414141414141414141414141414141414141414141414141414141414141414141414141414141414141414141414141414141414141414141414141414141414141414141414141414141414141414141414141414141414141414141414141414141414141414141414141414141414141414141414141414141414141414141414141414141414141414141414141414141414141414141414141414141414141414141414141414141414141414141414141414141414141414141414141414141414141447a4d337a4244674e6b483343664c475350476e6f572f754747737a5366454b6a7a3576745a73724c645771712b4d51483271304878734b5132712f746879387530676e507851694d35735853786f3354776c3735612f76426266535342626f68465855574d4d7332523445536b6d30566a4a54366b376d306c5336734a4b7a384454357761302b6c5634725268794b4c78335869714c45716a6463526b714b4b55317a4c35334d73716d59633265546b436142586f622b32646d474b39574750665a63467a467a45557a4b586e7051663146416857727658397357734b584e3463374445556e47646d64463042684a76784d516278773573664a695961773031446167745659484b7a475770374e4d643551614774424b75626670595370304a6f71644d4e36793852304e387a3355555663374c372b52427558723163595a6b45412f584f696b4c6b39386562476567634465444a67315852342b4d5932304154422f456e764630627861644d336b6b4e436a7759332f5a586e6a726c596849304a4f414f325643345766642b3830524b7a44486f4d7846616e6f41702f67756e694172347a4f78386134346b513136364d77673545357a455676686c634648343442645a642f777535544a4454746338472f3143507169695a53644747424763626654643354592b5135375647592b546c6f6d33573251777a766b514e7a5654356c6a7066754745564e4a384d464c79665a415231533158556e6a746f565a66546567784f7375313537686c366e494337334641306c42537a6837594d5246426e4259424e696c7a335774306d6f44386b66694c537631753474582f5a4e39713539316741482f74553933774f412f644946753971666d7179366e423154377a79596c417164716d5a4a2f704150664d5a3741626b6b532b716473365a356b5968335736735969713532617a5a3862306a426b31464b524c5132685842615533664d376b4748324e38434c4d49382b4945505330386759436b33423553505576414758775039476137334858712b65772f694247486f7852302b472b6144713068336d685472424e676d547a77755a54613239305a59346e4e5a586f7853394f7a59555466717875306e3646656f50646e564d422f7452634643696343764f705465326f6256504c66474856332f2f657038414f6372312f4f47645378636a76707441744b674767455a4156792f687441333133736d6451614d667532765170625965584e577753636a724348754e6e596c7071777642474a4f31307642706650363339426f5a724764564c646e3435657138326d74654e614772674b6c36446e737a4d6648594e434b36775164566a424644332b2b42413363426e306969574f637044517339656659474155425245712f4c5372433247524e5261686d77797533464937516958734c6c4f316d5870556750486d53514b506b54657a78794d386877534d50376564494c4d4e796e726354526b47613176627a534630384f305251737a5978644d2f713279433555664c38767561613530544f534b2b61583566526f417364687073515274317a62566b6b54586a6a374a6b69525a3569576971444d5557383653595a4943787650366c776c4233706d5158752b30506d4a784b4c377565726569622f56536e663757505135317541334e595251384268616e41654f55484d774446654277754b576d376347586964427861454e4767617a4b2b5a413273476a52566d334d4779396f5a497a5a7a6d7447456d57416c6d4c59312f314e39572f6d69353067443663434c397659466c43424670756c5a7166744c3769396f4f5334592f4d534d76636a6d532f584733336c7261504639544772566c6f546242415048554e3072353959434d666a567834465569357861613045513668624c797376776c705a3658357273664c77484c3170386535307056716c687046312b7437536f3263307978306f30637979796252594839456e786d6834624a43454b6c4f65664f6d4c4a75785551707a532f577a4f753033696f71634165616a614f2f6c6c7a7a486f4b64384a734e745547697734644d53742f702b7639344d636f4f5145306b5063516255506662616469775130386f4736536a6671556f712b344c46394f616d6370786b687738374951326f5678664f37465870716845434c4a67484d51794b346f4b4f3250327242574a5763796c48577354696e334b4b334e42523261726e4250764e6942473231666f424b49537a627059726c59704452477967626457647548574b476c7a4765554e68537359693048574a467a7a393836646b776930574a597371596d742f695651676c53587241376e2b6a774641375271697a476c30337271412b454b7a33423548494f44664c307841517141506f506951626564786b4343626b446469567762513278664e6e6e4b325a6930446a417668576372453746666f5a794f4e346c594335434976337952424d5464584c467a76683070657847766c5651544b317872417338515642637a4d66544c626943496f4f4764446f674d7759554737486d7771437a6d4c517469646e6f515a7075397833754e4374414f77307a716933642f33454371387830505557587a466d79766c674a483756377364794445377173474e5a6d316d515a44494b335864494a503232314264686a726c6d44374b4777526c796874354d4e67414c5161773037655a6b793944586e6b4d6d6a2b7733774b48424f44454b6c3745366b6447744b32362f5137516e464567414a706a54376d364b727250726d524c314148545761474946525063506c6b326d484b516a797439387a6b6c4465503454553767724957716d33614376735577723764764f766834626270624d695939544e2f31383548782f734a6a3842655273675864356f30314379704537677336594557446e50456a6e65774e535245465a786a444e726a544a4e524949464f722b4479682f3161365568675050427351634b376f2f4a77676c4f5950546b69347672515132516257316a7662377467784e2f4a5251706162464133347a566b4a4f50703375317a6d30576f78714c30416d6d49662f334e7a6e3152742b466663644f656b785a3242524c764d352b3656666c51764c7630585530324f50357a4e622f486656704c6e2f396d5379764c425173743061383566796475674255584267394b526c5450616b4a705275764e707a3442496e6b6a4649663348366b6a4573313342552f46716a536c2b33306e43432b4e6b4b30423933477552373244707a7332512f58306479792b4641456e43536b66584f506c63675064524e50586c33796a36354c786e4734326a742b5357776c6b362b5066685869526c524f5a36436a444339643277465075445a77597450624f45556746497368345468416a6b735a48586e5466685538466b6e72676639386131335a494c4d366569514f78314e4a4e7848444765337161412f445a536a336c345833744e6834494132416f2b5457336f396f317375326476516a65594a545a2f772b3269366b6b7a4f6f4d747432752f396a634f6d4a535270757854667a537a39486f554954636b3856695979384b4335415a7079543446376f554c59547536515263564a336d615547305578594f4839457477412b484c48565747736f5834722f74777138594b6f566a47504f62674d765a526a41526a4a526f5665744b34685476456f7645666b6f6879314b6b4867792b2f52736c4d2b6b6a685576465a76704135624b5847766473437a72364c5437505466717849334c4f762f4d78422f38376879304c6c4f57305034654d362f655162344334724b46302f7836686b3673696e31687453355350715069456b564d44647255734a5174586e58535a30577a635a6c39363261484e43527868623972766476744c50484343676d692b565444316d487a485961626a44314f7969346468514b3437524e315453704b73373956766e306a64497844637738527073324c77634a344f506e766741392f6842452f724c7977483666594e434c54354a7368326930335373743656644b4f4a31464d4c356f64717765776137475162694c5a736d6c734261487255536942485530322f696f52634c6e75444879384f67676e7664507866547077764b4f6b5732694144547368575631686d477072726a5a444c77716e6c764c614b6a614f2f764657536853385a576e776d71796d68316d65524351685873792b3057677a4f376a6d734e772f757a485466534376567972546459515a6c7264526c54395a4e42734e7a67714e485a6a2b4351553737324d7734654457796b6e332b51703339556b6d4f2b33724f586e686767523859543143556a4a746c4951457674534e54594841675a7271696c4e4f576671632f786271396b6877314c453669336273682b7a555857426463596b435375636c3479626b4c764653356538566e35395179547a794e6c424945766e703969374e4f6869767568676f7476476842754831616874612b31587866446a514c6462317373503874566b454a616c2b6e2f636b326c5374796b33446a334d4873436e547679496542566b4876726871363870357856344775364175385933666f65436f43392f633264702f32745a366a38464f4b394e442f7975476133482f62507457333236773949686f6f525667633141654633595a65384f6b484a6f7873694a2f4f63364e4f72345934652f496f52335137666e564c546a325270684150446c79556e4e31546b2f6a7831573847367232654c7736555a774977556d7a3730443046614334736a30656f50585a31675a546c5659433952767a52682f62597a504139756e66316543676a4c7269712f59706a4d386c2f57696c4d376930422b5150636b384c495a3162783754505452502b36437943524c386959736b764751682b536b377a52466e5569634f67546e67375446566a415635427674622f6474694162566a614b4a5a35614b38786b4f626c6a41477a5a474a596a6c59505a6d726e6a526350674a506b396273764c555962396235766f6e3251334c372f395058613338794d614b4b753747795a516c474856524c4548472b733147357546315678524c485068326365366e2b2f355344656561346477595736367155676443377556574871565a71427570523759705868475069676c61756661656d5a396562465938666345506c31445749386f5247513844466573644161786c6558494c34724768385a746a426b6e4168745a6541416850737633304148716e314469636861594d355a672f2b7132476f44752b4c33452b592b2f35646c78755632785761547567696463646148534939754467547555546f5273516347364771524a3551416a47776c5431616f583650327478614962516731486b4a2f614c344278486648784236764d38714c6c72577055396479314a437a39414b3769394d32342b3538492b4961654858537737784d5a4a71563438467531427863697238356462523976354e796139777159693731487766535045392b30506b36574a594f764a782b2f775831326f5874535054495a44717a5649795446314c4133452b4634353662664e69346c4a624a3549327155457054724d4e4473752b79686f726c4c42326e575a3274465a423748583556494635306d623359704f6b2b6c535a6b4934482f6a786d7a76386f31647a31357942435246686e764d496b354a4d446144545a4e2f3969384d3655793545376a62315a4c476d6f4d777863726a56596a76354f702b6251393274526f6d6b736c4d2f6e4b35784465465630675267745750784a354b303563473164474f644e51623759577950414c69766e3441314d714332554630643633737373316b4a30427955324361506367614c5a345465726f6f394a7773367735456e505a615166574d3855485761556330796744432f7034506261585358544c514f65754131717150523374704b696f686b51634343634b2f334b573443706d524371347a6c532b4a4a78682b5354516e37654e746b705a2b6a707348627934676877507476466f326a6f765a6d49336f31494b776456534c327466532b2f414162763975444162546c4a79514e447338716330656d463456626c6a687138754e506c6963784576317941712b4e456a722f52696150386b52305356533935554e775849614f513959645871344b384146524d525530634c426379704477514354473272487a70667936357a454d707566684e3336596d62707a336d34457a49384c4a5678612f3435582b4f5259564b59437638714c5441656f4c35762f534e7839665442624d3857746d7572672b4a736d757442674f4f643132616a4c4d437563617647416d73776b6d3864594e76514a336e5345385658764d7541526c517a4b6c6351516f39637055527731366834396168355476317859786f4d4e772f422b396c323779382f396c36755a52464371746f4f61713548745149496878382b556933614e426c3677536b554c52486d513731513148527a754b7733674e73552f517370463033314f634b4a4b59456c314a5a39763650547a4750646472726a483468617061664d706d704135634f6c346537424a375a6e2f493566385a2b634e46542b2b4b62646c3857426b44585a50454b756565574334436b7968786e316b6e2b4e49366378544e6a444d6d7549697731382b6f632f615a4f42663843566e794c385a675a776941666431714b6554544b4f514a684171556163716d58657274667a2b4a456e66793346474644633877517435776c583051616e6c2b51554f304732356c61505635396252555865724e55736b634131716c346b45384f4942544d4a6f4130472f784d7779394679374f45624c5166735566624d41333359346868647848635a6d3538546d67767674777a42672f436e665a5456744230487a315a46684175544a36546a6b61726d716a4a394832506b6c73625a6a4647313175544b5439624547523764684855503274427371754f49672b4431465a5a64333230456468442b4a2b7247325536784b53614836396b326c6754575674514c3144774a4e676a4a76373654323643696c6250777a6d6664634c526f564833615a78314d6f716c5477786236336f6a456d693075413571566d4c3061644f4f43593844526f6f444243557a3373756c4b4e4a3170686f582f6e4e51586750583551685078704f656a526d30564956754642374c78446579336574524e776458506b7131546b50306b55796b453635336c492b634a447430484b686a793961675365424b67692f514c68686a626664447a4d74496d44734234787041475447695061613743635577616e6d6d4153494768367664424e4c734b4b4e4e7034525465612f56386535677275314e754674796a582f6868785273736335383167547941764c624f50302f59704b6c6955453447737a65674e3433424e796b34686e6e44565658486c6b47464a6c7444324337386e69594c4b434231397a5a63677338324364676d566773433776456464587a6d48566a387674625a3765356a5762514172755073646b336d2b336c657933374f4139516d6c38326d6f66786e42564e3351644e72494e326774414b655037365a6b4563734447795753366f617a6f346c6f526f6265706f324c6645375557616b59474b744950667030374970384b62735466682f706f6756747a42356d2b4b6433506251686a32416b76625a4a6d6b52484661685164716469504a5231784b4a4c766f614670642f794a5a693775444659712f706a3852306949392f5745582f7a66504f737743717736495544635a476749683862467a764e706161724a4d32532f7661337278584f543277567450766f52456c62416b4e3151344a357945375a5934313379334b76327a6b775974356454744d7770323458527955676b6462425458774d4952722b4c563734616e2b517077634e4f746e56586e73524b614d346334786b656150674145557135344e6d5a536d54777752584933484677644a5862557931794e5a7471663436656b66385746632b6350765450525854487659577564535841712b343354684c4b4a5a367475644c464c44346d77665051766b34496a41584548597532696875714e38514d6d7651724371512b2b4b687a587a6566627a4b3842365841345a69337241324153426449353043586651334a45687165623139314a5658505350334767375054615630772b72367551654b487944575a6b41432f69465a47395473706d68344d695a63443954334575364d4e4d52744d5a70466275415748437a69707267554e2b444d6e68742f32656a6f4d6266344a61314b3956434463726e5a79704b4930736251784367526755635334454234767235666a665033737174437543517248714a4c39445a62734c53582f6a5179534c6a524c5255424c326264412f393541312b6d655a5130715644574e486c5932786c7a7154766a3574665043504c757750325245346f484977432b752f386b6238673271464959334b36695443764b35764435713668524d4c7a694d3974554a564875547275663343414574776f41354d484d4b624a4d77697064412b674f6e6c4749514c5162666b3668506f4544593153354e353374555933386e694971695144774e657778626665794751534c52372b7256576c2b456f46424b5a4148385a7264796b7645486a642b4274666538363334535a42312f5358315648483266594b7a2b366d4b7a694c43474d4d464a4d504d646433486d46494473684771706e61766f6e3334637679736f6f574e41332f69463362792f7734434657473934506739535257516a584233306b44785669534a586744434c68364d584d2b4f785730474b53575746316b5247666a5275327944466264495a6147626a3363656b456848417469346334784453356c423541444e6949647135496e354d6e68347459356235533147585331766b6d542f6b476b78676258716d4e6e66304c632f6956373145686c396f39664c5a35564a6c7054644254742f63425533673346524f4d6871674d72624a2f753838414c6267357a72474c5953587539507244315377763451353077564f524c6a7147536a632f575869555959776a585643544c7a4376354c4773526c36557a654a527835744f5059574b31365943715941374935745944635878633347493464573455746350637271686168554856756e6c54796c543273786b42782f732b673455366d566871354a385774727a3053724c57446a75567969583162584668346e6f714a755846672f4e5159453766554c6e796f6b3076746776624a614747784d414269702b6875305a4d344e70363446787537563233577668574d3842316d505376776d644845756a7575624a692b33504c6176444d634d4c3555547773424c4445617352504c764967424b5a58326d3562334d58492f712b565864614d79715959676a4b775a716e61525a67715566356e4375706674517854305a734e323633427737374e666f4e47422b624c6957306c507574307a3073726871506576312b6d78776b537450756b46502f4d4f3243446163306d52327933667a6d65466b6c644445324e787936306f455043687a553373694b456d4a6e7766716b4c5a67656c737269336570796731367a44585843656d3564487a396c4851426e5662325943697741306c4d317048325359426869565a674652783233355970537a2f354b6955727452477245765852715a71667433513842314f754d414d637947375a61335054562f532f4e656e505333484d67316251696e3441436256763061656b34565136617a58627a3341715379674e4f3177545979613667314f555348672f476533445a4f2b4c6e707039557a356d54715277305564312b72756f42705a73367561726a424369524142636d496d796e3037386550683566375a474a716c372b346b544941795851716c716f6d594a7136436d6e582f74466a32736d5475354467643979367857534b656c437541362f446e4c42566f467345786c2f504f4a413461386d71624e3632724e376f4372536775346236614e485a3978455632767539582f762b7748676146384642384b3771533430324d4957582f6a7047432f775944374544416a4663564b5174522f73556545544273384e516864335033615270586c4b4f69634170723262594e564e75675734334348492f724c6268495264475445704c657763516a53654a705234664f364d565450566f3173536c72645678454f6956714257366368746378686e7a423952524b3936524936644f556e54786d33503653666e6535384c4a52344e50557763716a526b2f4a4163353354326b6a35783873473576393067496a626636334c676363743167722f6b686e41737079504d4c69784f456e5659334f62794f74515a372f4850743039722b47777a48473344726a646f627968793745363630576a726567336c4e762b646e7a7837617078677332733630544d3834433151627a3762344830544c49516449776f774e7665326c63525a6a473872494c4f794e634a574564536c536c7a6841664d6a7263624f3041326e417167656a744c334e4e37624f6261546c7732797741726455466c7745534a4e71727259726c4f316c3931413974644d4e6f6c596456764f597a2b4830556e4c49516b53626468717377364171554e2b32596755454c323435733245536933365246442f673275366665306e4f7468776d5a64446b556976746e46534c7541636b57592f68696b4447413144634d6d536e4d6f532f7a4c5458424c557a50616f446d62755570624e52394a3876516c444b6e5474716d33554e787a344e495a2b693638565a6e794d3461797173305865334f6a6f34636a68563931596e4435385756684b63454a7a637131717651474a6830707436425466427735504f4c6b74665333703859776f6d563330574c55597a2f76436d496c64465772516b426b3863454d44314c357733357147796c55682b44672b4973656b582b36574d6933584d496c4f55665050517a396f766a554659537a4262552f7a3037366b53776b4a6a5a4c555330636c487137745862636a75652f7970305a414d734b3565776a59465249435a6b7654464a567a354d37674e434742706d52683049334d7a6f516d7946585645614839384b42694d51696f48464a4c2b424e515536457136674275776a31474753437732373764355374382f2f4e2b61544135335533646334324f7344777a636254614c476e582f63746a755537796a6e52616c365a6e59677158434248754c4c506744586f43782f727645615537354c50322b5668654d7a7063633730784a387a2f682f44386d6a716c434c3132443877695962673947734c61574976482b4435575268416d33567231614334536d326a744234456a44746e6e726c4351507a346b786177735a54414b4b7767684b4765347475782b4d776d495649455374746778307374696c62533736365162663356773465735879716b436772702b753547542b6835564a446c54637178506437482f6e71624f7a6f6b79424e5a4f773263616c78423441794c4170354f2f4b7a73667247674c2f4e78516d656f5a4467646d69724441424846656872764544556370456c3231344e486c612f74425038594e656778364a7a56536f6578304c4f55566a58596d634c6f756c4b3131676d566950504c527a6571594a416b376f747954763051636e7a466e3533454b535452774e4f697276795a336c474c46514e514f4b68467165454a4e6573336677797a364d3636546935384d65444f43673337634d763275424c47775052387338646f664c6c4d6c376a6a57422b482f39305972636836425963366e526442452f374a4e4a63484d496263317853426c7551625930504a4d6b63634254655334424437694a3874494179566b6263503663582b447130675947506473306b517144554c4e524d43507533707a6c554a4e55516f6751584469397145766d6d725759366c4b6f304b5a334c743749534676394777504e7557476e793254336968586e374778704b677946614b7a666e6230436646743941424e424d6f52366c505a736d4f343632554f34377655644f4667514a717a2b64706a51784349376a6c4448626956576674664254686a63717947624a6f5950547931634f72467a7664473553717755543864334570685a7358306358553572654a4f63395552554d6a504873412b51723475326b3238426e594c754d62676f796459494665556f75797649354367536d6c6c536d3572797a362f4b7a55772f58535954744c75474161452b7a2b69496c516a43714559614e6e752b4777434d5351714f58675a32696b4530654d77326471436e627a6137374b47497a34376a737a335a4c723739473050754f6655466f56726d64314f716932336830374a65717376594e743552386e654b4c4a596a397470745772793873466f794e6a595a75452f7a69517675306476474d5544576855394b4644425543746b306e4c31437635504a64713442324973794141574769714c67477769424c656b6d50395674782f772b724970583236747478306e50307a2f47546f504c64384d4c555136646b6170746d6554776b69524c6a6f796c696146366a734d484a6d424c6c7a5a41322f325431495a4270347366486c4666774744596e53356a414a2f4769556f316c314b642b306561715a744d716265457936436b35464f61665151684d78742f374e416b375a3754703564432f453535557479496b67637a574c485461706c447a33347958386d732f49426b72446471727636724b726f694c50475978375950726b534459353358374441684d6f30314e6b614f432b374e62453849532f685631327365553762385931785a6b4a5436774341523641335739365769522b55354e5050566661676b336649474358315a32476c496d6b744f52654170512f72486b70595353424a6a454f625478454f62445370456b636b61424b4856466f6e4c3067655342395a514638676c304d5a4c6d5257377635414a52564252554237567768584a48704c4e6f445130496a4754357a3670354b2b35786a56534d6348314543414e6b532f31354e534e677266546332577843523530656436646f58504e3831306459686858356945704f46612b316250304c4c73477861785567794461613874727343337579494a55626d68365a6d717a43656a5672767a66423973724f7a592f466463673169492f53766f54324c446a7633695a632f4a4e422f442b526458616e62495a6a44536f3562746d3576624b3730313830423566666755306264326f783047324a4b6e7677436a736c6f4a676c34705577616a72314d577a567347326e6c6c3361642b6f5869656b71365476342f68457051386d6f70644a344b4839366f4a5a4431524a3176394e384e632b51676961624b445774667a626b6f6e6e5364496a5164464448305261762b697061495a4876654b476269733355307953366859346253725953434f43357767333867717775396765764e7936505137577a504e436c494c5951496b386730797741647543346475594e782b612f76497a2b6971347168566a3236664349566f414b72563168337743385a47533137547272394c78786a544f4e446b796651686172532b36306c666a752b727041563161574657576f7766634550495348304a554b7a726f5a43532b506776337935657335444f664c4f5870615a6a6f52713035576a4c326c767159437579756b3163357769744c6245544b674261564b4279367136396f36314f4553674b32703971385a697a6256626577716f4d684c69544d6e4a3249694259346663474f6b5872684a6a73733945517070354931556272534f38694f42764d7369414c5568764e68526d5563516374503563666d42343870462b3453697a3373315944513241656544462b7742493965504e386f6a4d65387648696a4e4731676363514a74775a634a383043697841766f5632776b4178616f6f35752b78714f38397a47353579626f4e72706e6f45625a347846574166514267532b54617a47627650304a4f62752b6664486e6b5a2b6d4a7371772f474e38324f446b4b6e6a4f367743557653785a30514c7145495841525a3066522f53496a646950764d54724e7162335961776c702f4a654d58706c72705a71385331747141584c4867314578456d564f6d6344754342664866687a6333693553324e2b754c56346673376d667373556a676a6d506b585141354d79556c4a4f6f644c4378735a7a6e356d49744934724c78706b4e6c466b46384c634d646d3143424a6e634f7a7a51564b6e364f5a734f36765462596e67674a6851364d63494c6b30506e44776d61797959425848722f37513063464e4e7a4653667332793855355a76596778617667507351342b41512b7075454c5279434a3343744c64594e6d37504e76525932396d34415a4e496c6774487758324c7655702f417634732f4f6d6f4e37756c49314a5877305258316965537a65644c524d324e78486344493175487a5075587646554e306b34694538566c466141675457565a332b572b2f686b4e424755304c457475477a703264364c4d35314954537065417163596e6e4730316b714b7538683661683631536b4e41775459574e57586d642b62454d776f627541595377326b786a6a6246424f6b614574775a35337174744945364b4f30334261614170415936536b6c4330742f49796a684773316c796c6737436c41324c6d592f6f47686976616c4348665a49424f454e4c496f5542624279336c6d304b73534543546743473158563142456a6a4f356d7447666578733245313161586b7541766f37506f596241465432706b585a35455669316a52796157454444456d63684f4e4c69456d793275624275586f77645a6b4a5a542b6641444e655073524f45456475477130512f693544746c612f724c326a5a35354a5367646371714a735142474d7331336a5447346a492f4f6e504a7a42443054397949426b59326b566135714f534d4535497a7a4d63677a7075685a6c4b4678684f455138724d682b6e4d48456c696c7636354d726467626c6966735163574c426c6436417979384d786c4c6764494334714e4842756e713150346d4e676f5433544952646c38553562314333366c4e6748647254555076736b552b3752553572494b5869336e794d4f4a5a6463575736384e33383135695670345767454a5278524c6173636c455773786f493139315541752b4a57683735736f7432326d53334d356139506a715435494c42706653493543694666354870395656634432694e7762466b5470726d4c766f2f69745932486b7444724a413045426e2b4a76503136676b3065664431486856387639764c2b39724c392b6d7133702f65666a6c4e7637326e4f51446e474e4f6b753744717657326370546d79737a53693367674c6f32754a43584b326e4b4d396978374a7552695a704c443442786f454f437176707144506f33524e4f63394c7a4478584e414e794e48513931444c617568746e7956706c596645546578483456446d5445584e4a577a444a72646a6b734d4b5259424b7a6a6947734d68464a593738506a4f795533595556643073677a584443554a67417074784246643239322f666974307831566b4877714f325a77644474636d7536367a7a434d69546b58796e506b4e357576396e6c553573666c654c32352b7a4e396e4752316b596e32495a6b684b3148582b3441396e356e754a78675150386f4b437a316b36335058434d463264484a396f58522b6e30356476433644597848534c5548716a682f4e2f7054306849696a32336e685362594d536f50392b6e376c715a374d62685a3267445a4a7a684c414967695252363154645978344379704859522b6e4871513838416e62447945566e43536d6f516252394d584f7157736774333169776f47517070322b4d76435a6536786f3131707855335a42506f53315343562f316d625a5064612f6e6e39564a4637486d4f454a7932577a5343656e597330323358474e326c7856574b79596b51414456696764397765766247346f503343474967434e3877324f78665534726e75714e787668743155494f6542723831794d5a49343067766c414779752b6b736c764f394b5a66614c585435773174536e6d30454332456f2f3838504e2b544a56424f302b526938666873786a53322f4b4e5747573858554d3061433633704536356e6745736d45375a5a54536775487871576b39795535507268656d624264342b6e704e6d4f70672b353166386d2f6e78416b6e4f6b484d555134583264636d74716238566b5a76654236436a61725741525634676b357a784633434a5771544b2b7943734b754d2b6857583444774f56364d54552b784f5a704e6163546b6657366b426334475261537235574455324b5042344f3378684e61706d7871475a6a6543624641566b4d75516b6d533876635039586b686e555971786b69716b384c595a45677a4b6c57523732656268392b61492f4567394f70557536696962495047535056725538346a6e714e57725a2b332b65487a32695242317045347148764b4f633032576a6a33464e54333375524a3467575174756358725a3450732b4d72364968704f46573076324d77555457527070797762416342703265455467764b792b69486d537a792b78662f41776b4b2f30545a5644555866757656526855334839384e6571675375532b50466534574236385355525356616177634a4b466446793534446456665538544a75474b634e7053536a545035463148314c6e46624955504d796e4c2f506a315a2b576d36564c777239744878373542472f4d5a597444673478633469466c78703459504b4d43556c7343514b46445145314361344d6459707a2f64536837703546785872514a33457256494f556169524971784555795464434b466159384b3751565858673546442b773536617371616e474352706457654d4272512f6a7a6151394e2f765645634935752f7868565a4758576348322f39436d6b7132727648656c6b6e396476753065457a51697a53644a6c327559796668454c6b7031666c496b33374c6c5a474866316473576572596a47756a305a684a6b4d437646542b52786f4350586479466a6352726a2f4a7235506c555a526c334f69306f5a4e7748776d6d2b5a785144384462384a514c494e485463424d4a316a704f524364503562755367616159536e366464696b2f71732f6a515a4b572b36414b7472586659625451486162316244456b4f59696a67326b33304c53444179593352655134436249334343347031355a2b4a554a7a413544366d525738762f4838614b51453266554c586c6c626b766c4b5154694b34416d4b6d7a4964685750547253347056775865372b624975586847766e4d717a65775050566f6846466267654568534a474557774372346a6742676d6b6d435a697a537168732b7a65376b753942457852554672666d4c57697869425530504f555177414c676a4a4a444278673645444a6858334454647a5644456b314a50465a576b64344b6a374b5279566f71765057555073496b7164684b396e557834477078666d6d5258324b504e4c5332532b744a4b707a7a466f6275685a37526e454a544530703968466b32754a6d6d51707a3078703267482b49746e6649385a727944656651374a374e51476334304a52376c52763263633961674771386e7a494d4e7a764558386671526451722f753355674a6d6157384f4c5636544576616b6a58627751552f434c75656e4170464e53534f42724d67317344704f36657a5a64393171306a657a71695570536d783635524a5348515763507370654c434d72467a6674696e4578774d61616243644f50436f64695a44474872544c4d71366837646133734b33636e5970553179716748794c33334a61533831504c735559536f6c416d526b4264736968504d7876537a76492b2f797a7958722f356b49564a51776d327033764c4934375369617771316648426c446c2f61644174493458685953553072786142477654662b5a7a30626d6a464856752f3275495947642f636e34513676714d4737664f7274565049666b7953566a4c6c746f47756467366767785a32356c666d5558634b31476661694b493674447839477541596f2f50536d76346834744750666a466e6171756875387436302b7a4248793231622b702b34614262386651704d4168326f30696c326f78574233743775445244766b586d2b56367443776563567646352b30456e73597a4934386b4645564d5178643166596a324f703473794161342f7030634a643868776f39426a7854335a44457a66695931744d593455464471785539474a476a56624d3042343963664e75456f59657a697564784c42584c3159356c706d6f6f735742466d616a6a4f3052766474336633386b655847354f6a776e5151642f594f456f6c774d704e674e51476b372f754469715466787931346d5a396958384d776676656d635a6b4c65786d582f655444655748612f7257364470497774416c2b327955573566676e796b77696a485a353262597534594a6e67756a3879527a7643715643494c47357367696830394e647032424c6b687a36554d4f7447705a59484f4d72766c465332456c42704a4f3952446338706a66475a34674258754a76775048582b68686e43694a424a567831716c383649335269787672645648564b4244765234752f7476724c4b75334f38485535397850556b6851536c696d384e6749516f43497379675a3863744c30474d45494d37716746664f7137724d6232766b366363314c6c756f2b3470694d4733782b554c556437774b41586a7646576a6f654831637a75686c505648384d524644505a6153596f335244794d3343744d3270495975493137752b796a43475663444477654377697a7a4b3953445238396770464a61714f797437336d3573633170786c6268713959666d724e305552306e44344661496e4d5564414d4a4e376e49723670724348774f78562f424d526333392b736568426634346d54544a557773614a4b394473644b70593330324d684470704e614e30445234665070534d58466d676e33356f536e506857792b43684433437a394b66394a7736366d7164796b4b51532f39644f6d36655a72433139426930722b57674273776d4a6c7a6b4c6448615771494655756e7770536f456766486a4670645a376c5062516146616c4c685555664c534a4d33686e7259692b4b6b653269364e593230387747397341754c68614b6b67666c7a4e45394b43646b5930486354687134567a4e3656716d78666845774672627456365468486430584f7659654637784a4f427558727a592b464c5669344b4c7a597553476a66796f4b614b766a74585a6943714962677145786253323770657538755a65533977385765756c52515376786f6a2f53356c78346c386c524d5872593442336e584749636c506843654552636c49464c5a4a75696e65667141645774756957684453326d7a534c544f42547377656a575a4a7653346237366c65366e7a6b6f4f3639424a6b434865514134364e6c55506439734967306a347649514c34336f3670543464334e4c386457724d6d5a6f7942535353734a79434c5061584376636c5332343930734a59474576714441377353754e6776486c4c4d7a6f4c536a78326749766e57536a71533455364d57577151706c7858793877474c31796b714c46696b7177717037336f34654d4467796f4e306355377a38514f48654141644e2f716f7a2b4a50586a7661645368705566684d6975484f4e6b4a485035705756634137746e64455653727358734657624b62686a634134433046502f372b7069456269576a71396c434b7374383843424d51497a4a63585256586c7a7a494d664e745a6c4147504872674e78334f57544b61724f3239437751656b4c39685041514f495356736461754d30656441735a47337547786a484a6139656b666849722f6b6536344a72664c746a5834625869563379487145536564723635316f7457704238655368677472584574597347516837375a6d6f716a526d776353666e49745976646d76426853565870593942363771697073347a3458654475373448517267656d3330387147483165593551326f704e695a626c496541386e71623434433635493969534c71456772445862514e6146356942444f7543637635484a6e572b546f4e6a45664e4c61376334387a2f54794a74327550546141504e4730734452613279314237505144415a794371645842754d456f43577834396b634555685366796b6d4a77644e616e526f33646a7143637759444a3945696e316d6a422b614536454b583944496343437356652b6e435453375437756534454c57346871635458644c6a694e6d70317a754d70724e327a355873412f3331776e6e32694674583749516561597a4559774c4d3162584d346942733261566547434162517071437937384147424f63306d66625634626438736a333645346b61714d577574796d4e4d4a2f3268766b68576a336333507a654139737233416a353636646c684b7147595434554c444268514f2b2f58715465546a504a732f57576b5048484268594b735167753969566156697259784b77354753766749746f34667841616e75454e386a7150394a586c734531647966434f6c392b4f4b526d384c716475354a5242666837522b41646c487a77696a78713075492b38615946564a703642724e582b5a344a3549444c6c454261566e75676a7258356d714965497253454d57483743364d6c696c526a39346c42335a59535738575a39534e4b6d4e4857745176687a4d6d3476386a6d72534143342b535069385a7a417a476138305262506a5762634d3039586464427578673235716f2b7556494d4b726d656d50316e324b6a674f364846516e6533536c43364b71575744573057474d73394b6832564a6e656d6b5a51452b304b7a3352586968537734777756734d7075456470377779667531472f7051765733413074486d63382b3271627a4333795a70346955584d416a4d777463722f756e5270394175425772676a4e7633612b6d716665626e6a696951756f46756d70305a6578783370344361554f36517549554c73374c686e51536b32635347465644356657346e435353594238675639786c714a677744554b706f7063454a55776d4d314447556f38365a383661644d52702b734e736363564f304673354647733633324f463972476870595051424b2f3936727a795849423232694d664f4a52414a45466b384c416f4c6e457a32776845513937586e494349687031556f4f5a7337574a3654796a4171464a31784a5536555a31792b6b42365277755368376e373846304d6c4d4b5663796855456b4375454253427579466a41566431736a727a526c2b554477713447526d502f59615a42732b63667a75546b7a2b5a763434486c2f31506d554a31726157593646656459474d763174547a47544162587133696b7432554d70686c59503578652f52564d7071474a71334670515a7433652b77326c78746b694a33774f4e534e386f6f3237786f592f536f5251487a4c555250756f3877576d794d6a417762613367343250454b4f7866767a32666273705759524d4677694859574245734c6868737252523761752b42526755496a74614148786d42674e4b737a543365544e477947766c68654b487731453243476169742f36442b7a32724847315a4b59335173544b54344f4339615044676a7547492b68543958784d374e776c766f644c614446654430484e654375644232534d66726275724574476d7443656776525a3339553078496f6d6936663535534277355243655a75786d675963554775324c334f32714d612f43334c614b3776576439614c7355466c45474a537172446c557267626e49346464745a3759414141414141414141414141414141414141414141414141414141414141414141414141414141414141414141414141414141414141414141414141414141414141414141414141414141414141414141414141414141414141414141414141414141414141414141414141414141414141414141414141414141414141414141414141414141414141414141414141414141414141414141414141414141414141414141414141414141414141414141414141414141414141414141414141414141414141414141414141414141414141414141414141414141414141414141414141414141414141414141414141414141414141414141414141414141414141414141414141414141414141414141414141414141414141414141414141414141414141414141414141414141414141414141414141414141414141414141414141414141414141414141414141414141414141414141414141414141414141414141414141414141414141414141414141414141414141414141414141414141414141414141414141414141414141414141414141414141414141414141414141414141414141414141414141414141414141414141414141414141414141414141414141414141414141414141414141414141414141414141414141414141414141414141414141414141414141414141414141414141414141414178455378387749673565426b33703562306a4362344b6c4c734a71774e59517758634b34626937645471704635477877655876764b324b42364b4b6569737649764f2b4369316b4131384a38596b4b6e704f4f2f32744a7759395a766650414b764a6f764c6a6f5337612f414c62344d4d4e613572647a4e446c306a615a58464442514d7832755641533357663945636a6550495357583677354438595978497878386e2f34663577486f466547345375714e7a543334567a48436a646e3853496f745332416b797045336134592b6b754d38505471444a33376e447054627a357053425553414c33714d2b4834662f6547384f706268543269583651653333555933616b31554c2f7063337874444368464837796e6859516e4b2f615248444f4a39696930476547754f78504738754b425055756b6f6b38576e48684250486c523959566730624f41513531416b6e5150684d6f35307046355136737a4774306d574d7842707a37386f4f4c3970657249487138633547645537582b36784c5852583367526f564b33596a7336477763616e362b724d56663744664d467045647965586b363150392b6b6c664671734676646f5350345855354b766134354b7455417448417657616477494d743368794c4332396e433261442f7473374a61793653714976694e3267736975745a7341473643703475725069635633586e784b6b54434c372f3971694f696d7a2b4d6154362b767657762f30695652774d415a676b5237362f30377a6676674b6971714b2f53476542472b6b52617533794f303772795a77346f7341744135434a72646f54304c70646b68665a2b436f3966554a625a4d48347944574741716868667a784658594a69314e30474d47626559494262396c472b6465764579684c715063307330414d663774636b68466c3673764e686f614a7976682b4a584871322f3249706a546a794e3462543448563771743845474f5653477a645232674c39484f48493231467375304d5a57457362626b4d306e62786251594e732f43676e7044306f487232307050396232685964616766425041654773356c516f4474456977694e736569352b64384763693238674a774c66454632376f476f4f6d6139314c734d3471696d6e36742f49766659307675557432354c495656714f6f6566744f56674755572b4b6b31346f6736696457467a654833797662766132416f544f65424a47424a5a31466e64476d44706c695630755633342f6b3554627a455569316c2f59476b4539316f4f6c5453566f316775705955375843526f32757233336677436f573971783137626966544378596959505a64324b4651303476376f72534e43756e3256334a43394e385a5266657a6938713441646f684b58476f445361304b5632483857744a776c5a354c4e77624436644a43762f6379786b2f6c4c636f6f746a3555726e434b6275684c2f5950456673325642312b6b6b4d516b47745976566d52374f337459597165484a7361536864706236466e4642487244447631314347685a593543484d496f5a554c55736d3942332f425779737948426168707349414f4f4938773537474f6b7746786f2f4151384257455770494a372f6f4b7a5a37466f794f5270376d674666672b2b427a4539467757692b6b577871346f2f42376c3955746f2f304932714831454f7a56526566744a7338564e6a79594f4f6f4c617a715947344c5a552f61536c4d5a6858684469416850584876623779426f50566f504f784374683036794575715175313464557a70633738654f7439496d3030394e34455654776834756f575234565a7075787a7961636437754d76564e314b59412f792b786e724d6d74726e67636f3631793430336436704d6134584b354e357954724f72516e6e676f6d7a513257704c5339312f545a35444c61374633364c7465637676742b66732b49367263774f56486d70465665336a4b453062766b476d516d46467348596d37456677616749656f584c756c6d4d777a6d316a306670784d375a4b346d756f51565632717261724c6743706b704f39564a385175316e71774a4777663173596a693247324f58446d5459376369614a4f4c5937513941743279573475615565676c4d482b6a576e54707537566151334c7866796247382f30537a3844432f596f7a557669515677704836432f5269374c3946386f394a6d396b6353306c504f4944782b434b5034537641306b424b63753171475879313454413871614158306b53334d53726e4a6c367177622f6a475047746767684b486337537150483174583261547567567a74452b624c6e71772b776d6b6454666f3972304d4f4a4d6a6377627a56617a67664c556130566b77796d55637a746867504c567237413331787179775a636a484e5439502b7a67565261554d686c4e41693270394c79736470785478637461784f524c7946753573585331386f73477834486878636d3142766d76444574636d663944747a587963465652436f32764439387050763069552f67686f4b30466e72637a46576a307268654c694e716c47726638666b64725a427755617042396c3459376c31746833426e356a774548376e4c2b49634e63495330665a32595270706e566e6b4c3549696d346a4a7047356572552b514a4c33673046356e64776f6c566b767a4870324d31727733416a6c6d563149634f3731792f624553456a62586f52394d465a31774769787544784554726632724b464937554c317a6779666d434f646e45454f734732496878524b6e764c6f616f7967336d35464a63775132357a494b672f61465845397745767058784e744b636b6c6f5843593168792b47694b37516b6b32774c56344c45624a583071506f6861525943643232793661674c4944354a6248307365354e4f79754b4e5159684e75586c4b36654538756d6b546b37524d44663131415a756d6c58384c31612b564e597139416f534d537357504459754d473063624c4d564e6d6850476845583476344d70714e64616757346d7a5454474f7556625836366d4c312f56447961494a524f6f6c334373744b554b5159346f4f50564d53496c77646852415763356c4d67644e78724f332b36574757454f514545614d2f5443716b636b6b39323830544a647246634e475978674b7971472b6b3748644f7a2f61555a786179364d68594234464c7950696e4c44416641374c772b48434a557452493853476a6e2f766f533030754249343068667739504d344138623867725a526a424f6c4a47664c6545597a2f765a3262496e6e78597565574b374d6e537242654d477445635843717434737037305646456774714c6d4476704a4736436d4a75466a306354744c4c433947536d58773753426266334e57704d79665030644c50486748676867564167516a4d5259694a366659314661444a424830494b2b64636f566359636664542b796535684d47674e7230693665725769413350394a6b716b5a2f6950556e534d6b7276444c4231792b686b315a594d793148646c71717773306c6b59656149416a6c514b4378326444777a69702f2b4c76583132346339556d596663722b7965657455624841534561306174596564446279384153494a45784d772f594c6474465534374c465778423971767a7a415849417741583053793379623075736d3854563845382f4138344d4a434d6d6e762f7564656d5541563143563553424a713757687849447a617966576e397a674a795a79797656355535424f585a322f4a644a6841535a39356e637654495358574e6730347553353556574950636c64316f746639495137537a4f4358684965556b33667a486b3945444e334a4d6a5256664e66744233674948553972746e303263746e6c4a426b474d506f4d3647664c5532633843335545746a497165652f5677657032625a6e746c6a354941796d664952512f4c7948426d493857335530556c332b3678546b536957386c66343732646b5152344f5067384c7174646b6643454461757673325a7a4a363851416847484d6563753151362f334a72427849656e75634e365466334d52346c74755650664e737546506d496e43326534506d50696867775a67424e465a544847664b334b44776b377a7273697056337577624c636c57672f68416b71475a455562496f6d6a73365644782b38777477796438796b367453456f71614b2f55416e7a7130786b615434633850444465657178622f63794478547572376978695470702b424b4e6a326f6e47686a59332f35706f6544564233766c526a683732432b34546f6259476f776b6e7a624d536c446374775442762b53567a5a39357430506a65306c6d772b4e4a382b4f594179564751724937516f7155507a3551786c4b6c74534472313733535a6849767950444c443552444646766a73655a5a48354d365077496843324d423076314d4e446c41697a5732716d45684e6d2f6d416e34454f6f3769386b7875666e754e474375342f5577696e3242376b6869346d6e724f532b56546f46396b2b4730646c2b39556630424846754c4f664169365a575776376c6974705a63386a59775159502f38474e30547933456e4a302f4d4352743669384c4c73784f54762f386f466c625954552f496c675154615a723451325a49445a3542326662596b73544863615145445462712b4c5a5a7852572b6a455869745647477968783034495243542f7749356e7a472b64765537447337696a75584c5a37544762616d7969684c6841694972303967424b746a50703346414b6c4a77726d537577714369336f4765726d447174542b78792b636f363731626175436b74724172757856353637492b41337243544270465a6f38746d3468634669493565576c556c6f6a4c4e414157355a375646553369324c45577266586e4c6a303049496746576a3868712b37474852794d726e5046774e336b6c594255724334416943517777775645627a615a746f574f2b6c68474d7633766d2b506e41774b6948616b6b665464552b6e5479526a366d574c73543978614b6e6945455872686369305939695330516f6b4f727457784a452f654462666e446652586743594f737247526e315943556432353872616967595a71712b68327353723675584953766f376f3767527a566f5361396c4a2f4f7a6b74556f706a7a4a574368346d463065506d65696565567874726f48724a7833412b7679756e6f6a746144725663764353796a63346465305357576458414f6b68635467385268536a4658676f63732b71586f3459484a49524878356a52434d566e62386948576d3661454b6b734b4179325841734d426f356d614c694a384b384e5363364f5754567a41316e616a706e776e44375a65424f36756f2b6a4d39756e424d4d5475374468786e4253356573336b546c524348654453617a344a2b4c46354c547769574c70315457397732595561696c396c534e73574e476e7179744c78644c3051387138783666532b6a50716441446d6c6a4c4a4665433466635063715a6f39624d627a6576504b776d3451447a684856624d7546616d2b397a35436f4a506d6c30643777374a6772314d6d36413354756f6b503868696f49375a56384778476d736e4d306a636c354d4a674f524f6632786b625037766a6c4e505571375758765a3641686f4c535636744d6c6b5a7a654147574162463967524f51687353724b55356751704e315a43594b754242537a4546486c58514b5246306366587369643965596c3133784e696c5a386e446b30783376542b43774c4a613241462f745472514f755a514a44616634743143715a582f6a793562676a304633387a7666524b6b49316c7339645564376b66356b6d6f2b647236382b59416e54702f674e7666545a6c376f6f56384b71546366636d375a71494d597771376e4f303469476a41414c5a5a764a4437326b79567958667a654d4b3463374e484f442f5238536f4f77394a5974396c746c304a31364f34374d695a556e564752576b616c684c436a304351304b4e336d53633442677645584665544e6f4f46323442383275364435664f34436f456550534538467073504938773167555347694f2f4b63737433684e7257356243646279524f3458695a726948756559764c7457325972597a58615232537944764236424a685279535635775073315850797675466a364c754973634a385163472b4a6d4957363152337a314c6358614d7a734246425643395a4d2b52737a4d516e644b7876305264693157596f4e764c5a692b4e46693232334669304a365a5074546e6842686e397239754c473869452b50705a7746655430474a75627635766f79635451556a7656744f53394e4770324f596c6a3967305568496d53795a44327570475178387857593676465555795538706537394648414d747a345130376d43697642616c653479476f7444572f54546543636671685a66656d6e38706b783246676b7156594c336a422f6556436a6d793575684c6b4c686b6f6b55682f51543652354a45555a507066724d3969326b6f30626b576a5259427451435167554a646d53762f2f4156654867696d4a51554135706e7a35567a6b6d614b62475154317361543674746c692f4e4c3772374372555567455545464d76357942506254486b495a733869616d4b5936624a3237416f474f44483974596f43344a59575150466930725a43786a2b64685361714b5033697159336444774e6d393053525571562f6778387935377359765468626d6c432b69646d3576423163316a53655a4b4972354c7933334631736b726141672f7964665a4a4d56306e77323864653078706b496b685761704c3733704b527458754e466d3069506455554d565861336250763951334b7768516964343370396953706d4666762f67707662546c4f68703974584e4779424a75544169464a616d504c36576d487246556d427462747776586832304e7874723350316d4c2f42786563787173755a3353502b35676938445253775a7732666e6e4c553434316363553745576c70564c775268596136426b3538707a704f67476c532f75444e626c6e4f7467666646636d5947764752544a4b6e2b776441706538324d773279446761644b52445968453559612f396c47777757684e48597450645458796f69536c2b59507743517438304e4c68586c415076685369774e6856377152516a4f517a437646314a5876455039494f6d455044755943424f5a7955584f794d715a536e6e4e6e4758657973655649434f656a684f775a44634a4e772b637470616970327a774339572b507a4e505750736c716d486b714e305a6b7141574c4c6d63504556776474787066712f7634306d6279736c476a756173712b506b7235494e39574b574954676658733162632b61524f61346268316a4479702b32564d4136784654625a5a4373502f61616f65696935635a3235554f694e6130674570516f67333742454556315866416d695a307151633149385a444f51656249613463584a373234527343426c475643736b31776835476b76693669324e3544344c68506d325874763862496b34526e4e5030795451436338557a3676455458324769483138523452747867382f6b4379616358783471565872474f6c5064454d4c6949666a7932363732435664656f6f5937336b557043444f79396e3561554f5046554d6279354464574e436f544a6f68646b75394b4a4c4b306674774b4549362b594d62394471506b4b484d50465641677653474161746c4f6d30444b52516b4a75524b75464e6c5846384b666e78534b415a75634d6f74656c745033787472567463445863675171717241784b467545364d4f774f7846304a53777169487a5a4a2b7a78784850696a4d4c633534465747664a677243574d79414475365852337a6d36516b746733766135525a694354755563516b374548377839795a7566736667564f493459706e576c582b38546d762b57476c344c6653694f587858565854526d4b33654878324a364e5a5a324b687768552f3954734379574c54774272494742636b47474842396a494b41716a314b5a44365631704f5562354c6163475543625854396c692f30702f44506a7870664c6b5a2b305a62586c592f556f6279475935442b61383052586470387130554c687535744b5663464c6844686e342b556f354975795453577767763843323635504c566f765956396e5159492b375871787a437955754249423150636d5a41525469732b39625459736e394a36746974714b4f6b76536d7755683858674b734238693248675545704c324e5554344e5546394d4a526e5a65386d7864376e584270374b663456794a3970434b366532744f45576f6e61494d366d6e6656545a4171597957383649422b31664e772f36444e6c65744e324e73414867385a336775754764542b626349514249324848634d6e456d33627a44546d33486d586e70776b36513472384b7358575a6438493955422f646e57374e4e633134545a7453746a496f7a4a2f7a395732637678484b2b5947394431737058584450356b714553385275636f59693965434b72706d486344796a516c3746655672617571635172353345706b73424569444377656d41704139727764777454323830306e377a56394c4955306a44622b4d3154477356745a4567515653496176582f7a6c512b69794b65772b594269306276714d4275446946634c2b44304a7147617265394f766568703656355159634a4f62644231625370616862716b6a524a6b786c76536652686a4d422b7757756e683132424e53717574393771384d586e6c744e4830472f736a336457344133622f5535784769646456447947366a534d7a656b324e625a4335497071627363783536547136426636375766667a726a3747456b6a7a373565696b666b41345466624278465046535465742b74647749757565386c61754b4b584b766b4446646466636f4d55716676707344346a6c766b486c5a3574567a7344536648597a722f6645534d4b543133505149624679326254587a7a5a3832566571653938734269772f7a4d6a6c476d2f7147533964697651494242783261764b656e7941506d684f4b6751596d51584832374a683567505832476c736d4c6e6678446b4b62735a723435304f61394d6b736a4e696d3357664a3947386f2f325347675642514b4236377678354f6843354d453338595339766b2b5353715a6555376a665144566e6b3065324378674b386d2f583046397335306a6c73795556393530356b6a792b656342636d79424b59564b70683833474a526d6d5632314f695a546655387a756e6e6f676f2b5331494a326336772b78444f6e647a357671476d6d6f4649697a6549534d456c486a5a6b43693750556478537944664a5259307252424c64364c4e66675345434b6e4d595936304c77726c426375743362394e65476977474e6d37443352454f656634524e61596952596b5a63727a2f2f4c6177423751783777567378737565376568394d383257776662533542344974464b4d2b7551313167486c4d7656366836612f61424a637a6a4a454246656a4a5976476a67314a777a77624a3852643261536e4d4d646b2b486e4e32732b4672544c795174647134724652466c744964636e446f306f2b6851352f75345463326b4f55674b50327077516f4178316f525275696d2f59444b69345351416253516b2b4e726e765467756d37542f777439494c72366137524b734f5367734373685246565453317377665874353576424f36513966566b594b643576447846414a4e6d396c6d592f693859337a424a51504b786c636e6571417273475952594f714d567a3868487163574761524b644831373658614f58416c38315662574c2f30487945617a75666a6173686c67374b653956687073595461674667617a63536241426574704c36523764566a482f382b4e496d6c763571302b4777486551306568756c78492f6b4d4a67644f4f4f34794b51347341614c663353794875782f38666a484e57654c474b4776346f6f544d4c5578665a3850797933492b5335346233764c59694d685474363261343571352b75792b775a314c53435631354d6253453370444a73354b486f44436b7037782b59596562396953624832616534717850346546594b6959456c6f5a7a366b375956534242706a6f334e6b306e4d4b68524b5453395937542f575662692f4453755966316c713545774e642f4d4e56674b6170666e7550562f6c6352455a5776316d72544f79315038736b347872344f396676476e6c6f787055423762626953626b4a4d56312b59437464322b5445794f644a39456f6674495367716f705451785a4e6d726662684351455333676543596d504f6439507962747734706b3979794d56762b5959356d6838315a77653332682f6b6a546c69464e572b777a55377a354e4f6a534e45424177496c5155354a714f765a4732676679757865582f496662793744512b7443365946653841794c576b2f6d5553424475725367616d6149595945763239727570656566684b6a796a6b584a307979354b66614d3736524a30595752774d7376426a4977753146427a66526c6a4d4e2b706e55785631646249344c6568776e7754632b45386278724a2f6d484132375859704248366a6d5a42592b59665053676932797145766630516a544a6d2f755043547179386e774251636d6d59425a3868666d463355522f4f4433455971324d484f7830654a4d44307566774c572f78424759376c45687949646a70703545755753554544334a5168767a5646516256346c774d5a4a37722f31567759364547684a5a764a4546432f4d7957356162504e3856364f4946317a534c4e5530536d57393149502f546c7566657a7941332b774e444e2f347758477433564d7679537a6e64454867427234543548584c5934367572705a434654304b77345030334b3951553272713154566f61314a567542546b37697a436d2b5069715a6e6266476c393376674c43675a76723753726c753262766e32684d3857475a63554b424a554a3448595476654739556d6a59733270313133735679752f3141644f3035422f4f4352584951566e574475636f474a33714332357747316a73714e48776930686b526871794d2f4956392f4c586d4d3475614d4f4273626b706e2f5936762f6f3568656d656a574a4f5457737061496a4e77737a4a2f6e2b766838792f30556249446c63786858744d31527035646c66632b5a574d514f775139376a2f6a485169685454486a34734952346c646e696b6e713049714b614b3461697464495143336f573175356d3153386f524f57674951416c6254524479345453614c3577616d7a5961596a4a3144753557613353624b6e59527858487a346c7a6b4a4247574e5356673859795569526e757a7359647a366d5179786c62436e7871666346477159664d6661644a51556a376f2f73586a7a4b65644148523750706c676f566f626d367447526e543341392f6d6a7a4232646a6a674f3469796177432b4b386254694b484f70585966496f6f33485770646d5557526e6e6858486663626c6746495a4f306245774b5a313244626e4a584773673950523336576763336a484e636a644a317165726b7579687131664d626e58304c414e67354a4f69576e4353626c554d7572714467542f6177434b7957674d6a622f6c33464c656269614a486532745135436b4f4749366855704b2f6a57535750513261473463703230377a62344f7074316568444b52695870452f7457696f6e66524c4c5a6d516143554772303176465856657431502b64714d725957774652486a6d66542f76567149325077777456366b575075694e6e386167476156722b715147377732354d4a497539702f2b7562754d314f774e667262485965562f4b65796930724450415064627045627a374f474e5738656b5332754d304c5768352f6e7672714f5a4557634b67462b3130363332386348674b442f326a44344b656e6c6e686e7774565a6a5035337965565567564a3070674744374270694e6a6d4a52654e576833444575334d7131727a2b4e464b2f356e5173694a706270636a676b656277464437436630674a3230732f77754d647a6f6f61443441787036317a786a734b3738716f3677706d704f545137617970726648346575504e796458486136616a724930424a726c7771515650416d4d4d5a79334b78677475586965676f736b3331685a5165724e6a42594d48676d4e6575686a76634f6d6c70384f587a2f414e434a644773743261434637643877675750726d4968366372522f55444545395574376c5875743456514e614f52766158496255664b35444750354b346b6650572b5a486d5254576f494c43656f394a50723934796364623172526d4155304e5155784943723863497055484876677964316d41654a66516d394565527a414468797968594c364544775975375156756646525846426a4a794554316e6d477a517a46645a5872546239477538397a78446e596c6e4673557533524465796b626d447377736372515a55562f4d677a6f31485265724430346e646f3469566561375972746479564b4759657433724a387a666565496445382f6c642b616a3572306653324f2f62556e4c734337547565483244374572704c4e415548494d3937654b317954673977703036795a7561433831414270594f78742f49534d743830642f3133302b366b4d4b6a334770675265773571457666572f61733239666a46505a4b724d4f6651576277442f416d46373266486a614361306a7a78436e556d4548566179524937423866543447336841752f4134345047754547684e5131495741796a6c4357624247375a386e4d55772f6b4539556c41414f50554d754d444b7062567a5048336c645a732b2b6f754557386c546d55714b43394d6b317431524461444465524d7650347a5676725670686f5251516a4e51446355392f532f6d674c7a51344d7154372f572b646568645a79414b346134487a7a6d324b31496a6f335675354b6d476e435276756d2b557955765933374b475a794b2f334e5277784d3436587849676c52494e4b676658434647455365314e65524d74666b355a7a5571743542714d4d69326e334e572f48376934544d71595963464c3979494658444b3361614f753369704739447578592b592b7665734e7565696b38417255695158334c6b764669426a424c796f304d6d34326a6b48314e4c3949306a75456c546853476b673252704a46516c377564396e5664766a4a4d614f56654764692b65344f5250314d374d6a305164545534547135304d4470494c4331797131687a4b3430486c62623969582b73524b473850544c4e66547274666e59797343646e5a663770445a546a376c617a4d3837797a4a4146653068365934763469784c457a765550523866534344416f44554f3468534e67466b4f364c62646242686a4d364f36784b722f7675414237636735516c3543636d777a6a6d394b6c5467496a4741317943467a4b6f4277707646353239514235583258782f396b37776f6a434e744c363734656149772b4b705563737156635a434f596f336e484e76307a584e4a475446654a5142676b57305377697a7937556c3375514f4d756c386e4f684f7a503568575655516b735a72444a704e6233787a796e757250314d51744a785177317a386178536846685046384747726c446f455a595671395649497a59763649704e376f73713830582f34714d68566445567849552f4b677a364b656d6e5a304865656b63563648564e72355a573243573331645759506851535036365176316647566b4f476b6b434e3642576877425271724b795674584a4a67557758722b6a416e64336849537057744b2b326748395170766a576f37794a71627459643753724c5a796d51323757627767524379364d59776e353342756f496d50716359486133476a31564e795955453436544e617a443167325a48556754794b343176557933536850616a6163596536624c374c713771314c653979306b32637359426a5a4f4a7174517146364b766b6e366f3849785464307a64754d48326c3152566174625a534d4a6677586c66622b77544b77344c37724f593168515545795843314466717a5768485a54794e3471584c7646627a4f4e366344477062744e4e357457417241686e47576553516348736b345367516e56307a54566f4b51497864446a6f7a6d68444c6778584338487549534259347449375676692f33474a6564482f51747a6f696d312b6c434b32395a356a354243715a414976584a466f626648566537372f3438612f58534e7338776634485768704547383464717654487a613558386567416363304c434c4a3353574f786a3071382f2f4d73674e3466706a795832444e6c537768616a6139627a4d6753636a6c416d764f686b49686d6c55763234514b756639382f4344383037325a6f2b303755677a544b7949324a61355837535968376c4969445550707a716e4336706c654f66574c68346d6366784f7072494b4873317a6f4e493676684f6663376c7639445a726844476159684e73645a4c694d33776d64754b47384c476e31476c55685a77786e426b4654435a566b75774d50744245745071422f557753366e47413978472f666c63496d3756536b53745254357a773634717059736232314452493348596e45306564504f584a7149794f6a454d34417a764543306d623650654c567a6b6951642b2f7076446a3274634a68505644316c6a6b38376536766c6131746e727a444b7067756b3250506d78714836777743345964656e414e582b53486b4e77447157557968796848352b5965654257367562653273584d73465936476945546474354232713641746968355465512b6f772b4e2b59466e38384730633669572f6a516e734a573035574a5261366d554333717668505254495665554f52744e38694b4835576d67306a59576f4d7642686658742f75302b324e7033416c397379514a39784f7676436966557641746556474873732b6b6d46506d73344d627a35502b664d6178663142316965446e626e3450534a43686352424c37684f435935597261705a77746e2b516b5a4443564b304a33766176526e686a49436c6e6c503256657166397745716d396f69663275476a5a506f516d4b577a42704c323161534b472f317369512b466e454669652f384e4c56765333667736564a78644e5a63767736374564474e7651584970784a4854364a4376526d585266586959542f7856706d37315244393358495846354f31372b6a656564784530577175633077574577774f2f584b39752f6944454f68776b4a66412f326f676f74756136752b6f38794f6d525a4368664f334832656d394a366c537a3146367374302b4557315038764a2f6c7548486372516f334c487131347a49375a4b49786e78784c4633325a544a46626b73745875794e482b6e782b38746b4366534f4b5430753961613242387544796b685357636754747a55792f766a756678764854677255722f48324b336b6645395666416132654e4168324963335138776c7649432b6172446975743932625a55354775386c557a69646f4f55386d78644a6c316338675a526861576c70454353507679666b38484d317878784144726b304c2b464c5a6d6f725767724c71536e705670384c712b4755454c48725679483157354948324b6d3679423033466d4f4a786433347056714d776576736f69666d774c7537676e7441533869596945756566437849597238467264712b536333596b4e4b6c2f485973676f33306c65366174446a4b5a6e547839375a4a353954767355394377716b7a5a69474632554b32597879306d4442465130743851794741706f7353477a4d6743397a313975576549625777576579335948302b36425a4a356b2b49466b4e76666432426441464a335549755362734e363577614e4254774248395749443932344773584d4477526c5765664a6e58514946366b716e504c3179336351464b512b705a62484847544b7948486b626e444f446b74672b376f584c7344386e4a31484d475a5a5750716132306b4f31725944684e2b4e5456783048773839795a51382f326a62326f2b537345736b6566754b516761745248696a2b784772486f5a53364f72784a6d424b45374b6775756e7234334677335737774561472b5732424e527576366c367a6e546c4c42395a6670536961445a487a4d52695771586a4f434371656d355165527a37346578595a7030512f5177666f354278434a366b47794d34356e37656541786b57312f3767444137374b67317835756e4c466b7576693846347936673961504634772b53615838534754627a5048495934664e59514264314e646570744d704163506f62394333535734454d4b617469574e634e67645872714c5a4671304a3752623754362f33626471743974334342376d384e374262654135503652334135617865357872773045676670513646587a6b4636392b5834467073524f5150644c533559756f426f30743158624d4569543155332b70374a536b58764269754464746962564e46324863313446436d57476337676d4c657942794756573858366e436e36576e724932626d61775a5a706839376e4b516c4d684f65435a384744626d49624c4e38436f5266342b7a33424d4c7375627a71656c526d656d4942626d4e6b614c576443746a656b6466364b62664b7070484f4a763444316b614d613278684556432b624b745948756a46417a46424c46314a3230392f764f4d6d4834676a49617350774c6a6553625050567433713270526132624f66556571786c5058382b4c2b5a645656334733336446516e6869646a4c46643136302b2f3647665736557230486279794e6f644d616a383151446f6147766244426544794c4a6646586c6455632b32377a4c4f507a7746553277486956355879346e71594375356565556f63754766346772794b63324d39753165324d46314675556d4a664b627878376b61306c79614e65616a6e7941535a4c2f62715a56427644522b534d4b354e64574742524f6e6a55504e7171742f466e4b6437575a6a49763370457556745469365166356f6c657936317255383048694261512f4264474d53496741736539366d46646145553835316875527650327866436f59497855687862332b3168453563444435346b4350534656654f614573754a37733274525670773767587a54705631595137766c4952665333415a58756177434f796b7a5133437539486e6f416378427535393378672b35476430363932384e4c6768306d6a344d3638452f4a526f696335777a66544f6e793065475432436a5278763652756f6347707868534674623933414e6b7573315364365a525a39726a7271485945544863705a6538505849447935426f52786a35772b6b66564b7a6d5847534c68783768706d566d5653367a37586531434c4c5669356c7471723034674f7657716978664845647470797159446f552b576633374b77345852367a6e2b6f426b6e65634e46644e5963704270693759755a5766526776596b72756f65656c2f69676a417642777747767130667a3739666b30415a49796e424661516336394342344b6d42574f4e657a537a51735338654261396f507138546851564b6259337667336c4442657a33765a69357454482f757a77446a6974644677764a3234567436584362745668487a2f6462447271504f3535747677466a394e4752746d766847734255746c76753639307130647578586565717352346c412f2b6951694e71365931527338584a6e6b5a4f56364f6b567842616a4f5932533566576c35304a6d693134753835586b674135766c7355443855557054655961316e6f504865476e577070614e65462b68334a676f68387a45447173755730422f3430754f3033594869376c55366b6c44673552767568566b3937516f4834316a325455516672756e434747635678734742317463436c6e454f62492b6b346348446447796455374469772b42697550463648447175733746325763377974634c48433550725a474e79334a42463177642f51767a6f5956466f417851317456694b706c494f6273594e504d704d7a524c45674276506b33744248342b4e5247557768667034594c73427249676c6e476872446b6a48547a365635384a61714951587673784d4a414a4f30444555343856536f575a786d45524b643267476553666e35727a4d5a393954786c43782f39315873374a434e48424d736162727056354e615461363262682b3778704b34764f32434b4d727969726a2b4a6a685665464639506d2f2f6a596e494b62524942584a6d4c6e395063305274586666674d366a507564687a73376a44496b6836677461714576434e394e5356467363476578436c3953722f744a6d484e454c6c69446c6265634a505163706f343461386e733149556e42546633684854796a7177593374426c6456697a78676c50486a754e474f4b3056364a5153455a744d7a413631643831714746544338394d6c6e3433506747486d49756f70665759746e502b4c6c46624a4a61556878493273544e497062666b78796765744b70775a575243465970634b73585574305748546630704155573970526d556337526a535069565657774278467a73466e72766f325673726c506b33774a51386963524f325454464d445139782b5245436f4b546d566451684151565448352b62644b686648565a77736b2b54745644342f49456d734653717a665a3644452b376364754835417445627342455271534e79303539683172745a3151514675304d674a63534437636377766554386370307531576c684947444151746e6547324932774172633042357061466d787737625173523954465863554d776355486355544b4a6f66636f7a4a66315531584e496b39685a6a496438345972364f64582b67726675714531416b2b6a77615246324b4b63686f2b776b794b446b526a7738584f3646424b746b5650484848593763592f7266634875387250374b547a4f63446e4935712b754e71554d535475637473537a5a4e67416c794c4a7076726366455664504d4357624e5954304663706c754e3342616751694355627838474f64383262385a6942386e764e77354c7a58356d5a2f79497a364d654f7a4f6c4676426c5a796e4c3146664150386b4a644b71486e726d385645414734695a536d424854724973595a69522b36724574795a306a65755558616a5069657667386f586c376e47544f384659646e452b4c68335376644b53542f7548387767484f44305a305176634a6a374d6b666466357353694e692f7950554a68644753797a446e6e5934706b3341315a5643456776453769454364332f54457a69346f42667937522f496337646a3463424351735449694d6d6c6249737878745969396c31354f7748714c716d7731766145584d50713678727a444a644636462f487151644b7764634c6776474f3967703875513775656c3279624d674d375a474864624a416353552f573351653341577343547a376b636a4d4164794a5a32687777546d70715870626872654a38725872786a433366704c6c3673397232363645554d4275386e356238553170685a70484e696d5846757038592f575372764250657434534449357666386678334736646a5433384932474c3250676e5a7257324d4f443258336d774b643066506b714c6e683871624938517347353942656a4859514c3356687176796e73544353556f2b79786e5a5a747237664272637a6f7130663430712f4a773071573335485434572b7870326332446454637a62455575752b477258585075336877695550494f696f53572b63715a514e394873575433454856626f37464c334a416b6e463750687747536c3270773749796c30335a47326278386462426d6c4b777a47444f4e5a504d41725631384d4652596d68697871537757556b682b4755594d7651793170707463416758596e486e7735784e695571454e6f392b56682f5575656d7242756a68326a643133324d43494a4b3578537556437444643947786e502b414569756e303965796f4e703835356673324a6d7a744e6761655443354f57753238504879336e75327777547848596d53375164756d52686d3135684d58457a524949646b696e4947724b696c4556457051747364786c736e6b30305a5738586a617333584f61454c696748343233326b525654624754394f365152536b574d524e504e74576a327573614e503655426170582b4d34705a616e476b50625935536c4e5836333956566e476e5454504f514c4735417870666f5937596f385936552b74473255515777364573694b32544e3071597048774d4e624e6a656452776d576a5431424b5a4739765a4e7978636d38446b2b576967345348764c6279647436442f76464b5272436f64393730486a7846757266364b77377174302b4f7242586b4542786d37694e554f3774304e674a5259566837614367716e532f63504952566842534c5a354a706162565963396f355562546f554c5149492b634b53337848336f784c324b424b476443584a614d59516f653663384555737047427a694e6576444d7a4e44336875426c383647336771326b3044302f56726d74614a62346a6869446d7171364650496d526948435a7374536439412b73662f6a33714876364b3751445479744c6e4d74676933326162517a7a375045687475664171642b68557a5a7a36654a36623130722f7a383765646e573862704d74457963376e7a7a2f39714e64646c464c487753566f6d3679566a76677a4b4d312f4e6a3743776f384d497054454e2b754d4d496b735539776e4733536143714e686c734f306a6e4c6265324246462b7a724f564561725577305a64696d73414e48786f434c4e4a2f6149375973636a77352b73385a5a42684639717563537264626e4330332b6846504c56714f682f78493452627849414174754c4234455066317331472f386e4978305a6e624a6b35396a476531484a4e47682b563864744e7a5a73344d6d4344493978784d6c555a4d33772b7544347843694a30504a4d59356445306575542b7343304246556c3859307a4e4f71345137442f4b5a6668757978466b4956532b70784c41364565676a65714b3247457934305448663757464652626e344b77417a2b725661754d754b7462705473566257646b55536177624c355a52666d39517477376d346a4945797162776e4e66673062527863334139513759516565754138654539494c303337674b4b674a34732f4e63484e454f42686d354c467a2f56396c6e4756396d5054677654495369735a51494469773236386b572b5452396848626a617265774d356e58326874673278774f38376274334550634e4156464972674e6d33672b516375666664537a6a694276494130716b4772766872546d2f4f6f2f4f7266704f56353276486630706c387579596d47397543486b67747452426b3159354e39542f316f5a34614c315a6e4d654a38614359387738705957384f4e7339382f7136436f56596b6145676a313077566573503658653134786b5464426a494f6e5343707a64765066584a6e4646526d62534f78413946727a316437597631664b3456387738696551782b5062372f705532557041486c626367327a2f44354762666d737955425869385a654e384d50747649716b4b526c56696c4d41624b337a794f77674d394279495a772f672f5958465935466153634555744646395955724f626b5a56364435744e7058396956634c7959775532714146537353424c6669666e675434564f645a4668683536456649506d5248666e6f3958566e4547667a583836616b4147636f493559302f51534e6375674d6138497a564a6b517830494d6d444c64455856332f42647670397136786b6851616e5a4152713575494d5a52736b41414141414141414141414141414141414141414141414141414141414141414141414141414141414141414141414141414141414141414141414141414141414141414141414141414141414141414141414141414141414141414141414141414141414141414141414141414141414141414141414141414141414141414141414141414141414141414141414141414141414141414141414141414141414141414141414141414141414141414141414141414141414141414141414141414141414141414141414141414141414141414141414141414141414141414141414141414141414141414141414141414141414141414141414141414141414141414141414141414141414141414141414141414141414141414141414141414141414141414141414141414141414141414141414141414141414141414141414141414141414141414141414141414141414141414141414141414141414141414141414141414141414141414141414141414141414141414141414141414141414141414141414141414141414141414141414141414141414141414141414141414141414141414141414141414141414141414141414141414141414141414141414141414141414141414141414141414141414141414141414141414141414141414141414141414141414141414141414141414141414141414e31314670675737376339553866466d506f65702f5367424b766d7258547336394a7152573362436c344a46337647476e307357587662675965643270307162366d45414f43752f4b497a66324c68656d4d387a682b5a4b6d4266433152305a444c33547754355a6263726c30596c433155677335667a364b733336775330576e33476179387349765a4b536c363548447734573938365964346a2f50484377695138724a63305a686f61736a797858714355686a6f3370314f2b37744e5177776a775862593249456877617a4b426e315a4c4e5635436f3168713851775a58625558436a2f4439547737754168625777354a317153486b3552734a3175476552377441707633476275615334594f614d5355635664464662574552303171457178765138412f7137747647476d6a64634c32315545626a506e556f43364a765270306e5a57787266674d6b6653676f6c6c6f686e6c6a4c353771426e2b6f702b3437784f615347674c6d323375644a4463756b54483137594850433242592f3958352f433265504767506f73754a345a642b63556b3846554674704d65533678574d486748696348526d7631644a354a64676f4d7a334354384b76637469366a4e526556426f4d613844723279514d35366c523932795933746649437a4d447147685470566f7a65327275376c4d505163384f544e345145585043394437575263497853763344706f397448415358576d656f3264377964453055612b4c5a5335434b494c57664162396431484648414c3351456c6b774c5a6a63706175626b326263675362376b4e3879675430796f39536831424d4f2b376c756c6a6b6b62494150395a71415457476f6a67763735553434466b6d59536c41696b5972654e794f656448464977693370774f457345594b7972536655314b4f657837476c4c67363351666530764d2b4a362f3667744947306c7067452f66384b50383942623933654d653856796359517a4b535533514c4136544e587a786649696d457848644d6a78694f5535497678302b645161575446436a79364f4c445154574773305a41675a69464f33543875527444307954335861437a4a4d573949346233437452487571663861576e4a6b4c387966617863574b49696c754c4d4c644f48384f6679724a46444b6f657442374c372b70306742734b586a47485a4a77554455535a514631522f68535766416e553035764d44514b35436353682b56554b4e3253624b75582b54444668537468313731484854396b6247462b5756486e572b535257764d744931766f3077372b7678644b6b483947484c713842346e72424641546a426d794c447052593375494f53726c4662334f697a786b726c6d743370725357712f737067586d6c572b49395a6c394b7565595033395442524e4a4d486e7174565146566e5552716638645149354d70796770695164506543666448674e673263734a4d686e4f5973652b7746466d50507071704c61637535346a306848776c2f6c563358434f4547717351476c55434e5138376f384c7573464836574f41645445372f4e4d7252696e53574a77386c376770616b73614c3335453779656c526f6d6e4961704372656d4c4e7833504b4369516c4333714a37735332536f41587473746b564566432f3574324c5264682b3479684377577639664a61344b634f4561394a434b364e6b76774e695033682f4e31664e34575347466a446d53397a48426b73447870536e3364356f5452376650624f64576d4f5568313268356d425a553772786d7650344c38694a6d6b6a767662775976576f39547363635138767456634351385564794b4a5a784a355764666a4166682f764253695442437269314b644e516b64524c706b666b484d6579427a7242636667646d754751456735584371684a57766a4371412b6c573739526e5a465a67515632736e7578337567543137766650536871634a645a417362464657524a64696c744c4b78345378386270363762534279587966594b6a4338644a6e6b566137793579346c4b554b506e397436725354667a7244612b4d36524d766f6c74664d44694f757a7675304930664c2f474e463733752f5558327463774a355633387734324f386d59694c6439784f56416d475330432f446672544277327966767841783843667479417871316c464a424d2b6b557a356e41796f627938514f4b784143613350664359376f677a485261336e387974314d58506931622b4a6538705862724152575a756457416f435871444b6f3871446f506965474957765259514e444a4c6569527534432b724b437471324c65505555644c4c6472534430562f4248423464434253386b365937326a6a7155554a3363714b57564f5474624143716274636c2f452f57433638445634495a4b785a2f6a35563972732b6b38714456766670686b72643337544873384f46426c2b4e5148324d714f384e63332f58452b484d7a4852574334422f704763524379582b66746e4756466d77776358425a782f61715779534e70516b4b6c32596a444670783864416a6f58724471507346424858587857726941584d6e7733304f4b5a6839584e7846527849556e3346704467754e6f2b38436e4462666e48554a6b4e6b4c66392f65686d4930355546357772614e2b4e794b7179524752724d4f4731396845637437495171465a4a5a6961644276646a377538766a456d757a72317a4d5170355a72746e6f75474f596b4b5367305a696242387453745246765374506d4565636d416f535377525744654a674a347035314e687243764372336f524d6e6e714a3554643358436a4661393863356b3872415559662b636c7844686f49436f646953667a51746752596f364e51376c646a37697577556c666c65373751544f2b41644749767a494f644e316f364739613262536e686c4757346f4d77545a654630645074636f765a42586b6d595276417152713555644834794e36467357785374496e2f56355977426c46717656624579736c377742546c4c74776a783873506174682b6a746a4550304845522b6c424c6d3857614f6d6d48696d72755453346645636350534432306c41774739795a78557259366f755a34306e46554a52794158385242366866486552517a46505171414c6a30447948786a4d49324f445a59682f62533173454e554e794f3131386b736e3836716d323652642f5953695664654331306979566674505569692b6473522b4f364849307268546d75392b6a76514f614e43527230652b3032637231664d524456644f626b3175682b686637617766554748513738765a44337170776c544c2f42476a3479486c427354762b7439632f374f617143576c6f7973654945744e50326f6f2f4e466770683569376c4e322f70657257685454316a4261534571674b515733396758666c356d56534e355333425a3256694152625630737a67746e33685a7047336b7850536e6755426970495765774379416d6767572f62644573394a2b577448496832775a5647772f2b4d4c62434146466c534649734a63576175612f6d484a65454d455355504d5a395658365647307464754443374d37573377394e58345777536c346257436d385a597158344d706b36682b2f6b37426e4836334962574439726f3067456c78417946385553676e642b6b64322f39346d3750666b59584f4136716263526b516c6a72376736693932324170316a4976574b424951464e7565373973582b486162664d56616652383236454172304949397347484a49395a6144714a38447462676b594639616e694e2b3433454e414947756c2f3576637a2f4e45566a5a35777772442b572b3270617531587768342f745950333553516e2b615473762b6459687a64512f6950453165392f3048614b4c32744c75467642764e734a4f572b6a516263715779316668747a6b43516c50482b47544d456c332b705234533937374548394c685966413745594d334e4435616d34532b435742677268376b45725073456f767963733857576a354246786c493061744f557065505468524f30727a556c5a4a476f583070563156564b4a3245314f2b41586b3847476b5866486747412b78597239705344356d5759353352536b7467684b2b4954492f42334f754e3166536d73787931476f412f446c34506462387647547474307238333348386b624f4a4c4e31564955716a6570627a4645707478785350726a3467633879365458615a584f41726932713972334b594a344844676e5a77566a5168413853616f526b6f502f7544446f4f2b74577462746e4d6b727135364c6856652f726b597a4a5134302b346367574856474f695a4e2b47526a746349454975776c36574870512f574934564277544e3963445a4b7463346e6f70356557784f6d5a486c5671454c3753554c6646416b633757456d45774e7463743336375851784d334e62415445486f467857477a7a4133585443314347467272676d487a53786b4366662f57744d7137796b59653668316b59505973376f4764646e746e41624b536b583467333030597466326c6b5235686a72797a63664f4b65597547745752673931306e71316f78506d6a4d43615730415a4a734b66646352544f6861752f556472714a50433562634530727459566f356a46313547376f5157337830572f56587337647832336869564946706971335467486a72786266555359365033696f3876356a79366a5436487054575a646947354e4370316c333579786c6f2f49665448316559473443763856335178683932304c6c4d76444547664655536d4351696b64665663666f706741427a7a516839504e4c4a523168675a374f4e6662434b564931746933355742457444724134306b4a5977703474396c4a37714e6278583734745674734537305855476f794a6e486251336333476b644e346f4e75505854576b4c3072754f46756c6474474969473356583030746d7376562b65776d776165386974684d7838416d6a444e562f382f6558795879436133526e6947474c6a574c78746e4e387567377177316239496d596d6d6b34663633516b556d322f36654b4735706e71656b79364d37776853574146544f4f337a3752786856494e53773256676c7932774d6d7033466f7644646c62526e424f4f303748676c577242357454444b614751424244502f77727a79313077693577656c447639487062756f476d6979384f4f413863463778534241366735686d5a5658354e37334c2b6d706c6c686b356d56486350454d2f30784441693154622b5a6953325632504b774b2b523953424b314d426567736743772f4f726856593842714f36685969564870763557585a462f37324957396b525a316a5572672f4c684870767339635a77574167792f4337632b6d356b453358632f3652594438306b777755324333646f6c465a4b77617737612b773054654f366978696e386b6343674b3762376a4472725a4c725a546768757a655a63772f4c6b316a57714d434f46497a68546359397661614e726b566f4f736b6563706379664e4c477a376356534f574f756a62492f6d623550684358734131636d4264674873617577422b6d4954654c724f545a2b6c4867717764646c76315a525873457455684f2b68414b417a745a64532b774849543647524a483343535a674d776d6e327635796654514c5046715667356e35685262714a65787a674a70586669422b6f4f4d35435654386e314138363079535248317536442f744b726330336f46615373535653646e7974486130554534727668544e6333666558702b664c4a686b354977522f6a44446b6b516e7839313651392f3838437566674453744a53775775516e6e316a3572796c6352654f50354f515236416d3730395279456b54656447546559472f756c516a69455862776c37645055524236704878693832535958576455557576596f7862676a4e7839744f62497a515256655374746c4866314f4437642b6d566130547838746159633254644a6a43476873377a4b43364b7176354d33594d56695166576a4530764249416b63517a46597269534a6f6b3435782f4532347a50366d3434705046766c764838555a4e67327149377a4d4f68713245504d6d59375433304e3744436a6965756f73416a51412b4965683535343632435853387a4e506130745533556e326b5850727059726433536155766f33476a63566851685243365645594e4575336c34706a717a676a42475a6a5764416558316d66614b6149367647717a6e79524c586d5359315745756f68795751636c3131736a676936567437397a6e56644c465541676855674f4350463579716b68496448446c6c7938364a74566e445a4e386568624b4251427150384a6b4f76474c6f53547842536d5871536e533559506d703737796d5374684e584f743938354c703355642f6f785a496636527868676f7567794c38363634474750736764766c44392b4c6b633747706b6d7657384346535576537163774a514a4262527645485172694952694f3268396e547255535272626537622b425859776a366c2f6f6f62393534536776365855597246722b5a58587a4675474c416934364a5141654764305741447a75505359574d4d69537a746d6a68694d57354f796b6c506d717a7750466c6f75397a46767a7a526d6148677053637157442f41344f4b38547a737746415461666a3355456e41613968647846375642355a77657939544c6f785a724643792b53626f716c4c7446306367516f514f6153626c4f7a6c4a646b7262457952346553694b76565955682b56676a4b34706c564e5246434255624d567873624b5233384f7a566a36435630355158466839337a4c5379306a55306b42676b646149792b314a30462f6c7a596c467a37627957416b68533953355261724e4f3953692f5642567a7238684b676b325774714339367435524f31502f5944336c623853625943354a567a636e4f576a6c5263534d4c5630375854656d6b706e567645556a6a4a4250586b567a2f54423332436a456e52705846764644393945425279685265583636645a7451706a7a356e4b325564317a6a6641657a42766e306a44564e526b6c384432634b6235676c44685050516770506d45736f5a6f2b6d435a394656566a65656a42586a426935785936707533494e56633079483445563861355a505a6f494745344a736d3875784e594c743773756f746f62704275786e71656858724f69485547445679504a4d344631383238766177444d7973593633386379365a6e5a71474279756869596e516562505533706c653659474a4775474d6d517465433341356b3264397677375a68376e5048632f6c644b6161316b686d63665035346b524e414d6676794b4a59736e7a576d466f484545576e5655435044653072436e564a56734b5152474c43756858627137493745504474667a52365374732f65557051366c4651366c394e694c5675633338517643616e5668422f677645374b78666648664e302f443643335066466b4165356c7a594632614d436d514c483339784f745a415261747471417876377a54704c314c7a752f7456776a6933353062444a4b4c764c703945317759562f3764377052444a65425848374b6d376f3272626e496d774a724b546b69724d6c517030626e5061726664374433634f634e33346e66746d6b32664379624e4a452b623045574e2f6b477779754462454237714c6c4a2f557a776545326f6b555a65596b416453585043526b75567278714a65326c326f57454c5837764244486942466d62715656697a6478544943566f5a345a5845664e596958334c4b37416f67634747764e347179587154385158562b6f63773436306439694e4658347a4b4153427a366f4e437a304e2f75666369676b69754c414c687a5a663667434d362f755862794f77594542714836474f5a71467a414c4a5a6e476b6741364c68383333306a6a384f356147446435596a566871576c4a367630526f557431317575447579596f326c376937535137654558596e686d78684a71732b6e31416e4365442b345a64314278312f5757676d362f6b686678676332673261787261505a575743514652776a314448662b4c77364f4e466e37634532464753384d6b71754b7651435253507a38376f6d6c337a4d396637613458774639794255416632436e625974656547354e6f415754475855493158495a3535336e2f54765a2f7a4975544b3057355054656431746956456976687a47494e37367135644d3270434c70617a4a49776158513770632f6b344737584e394e53477a46595270712f632f7858453678574b66547a32796245436a2b494a306364324c56784a6e38456f724f67765a69786366337a59706c69752f4c7663517a4a33344433726d624f464e5775627135783167637a4d4b516d73385935635871672b647741386e417175456a55782b667953706d6a3357793572334d2f61324e4d484e676e3870546b53367146674465752b73313768775448485165474436493368585475362b764f39627356496f555a784158622f2b724d4358617a676337483565544b487875644c444443664141762b363746347a3651637766414f674335396e5a636944534e564f7558526342657a763348427254394731715a56564a4755645746432b79316a58345937536862484c39364972315a656d577677335567467a316a532b7a39576b7439633150746c695948735062776d306e72632f493572514b756d767750704c2f412b64397458623655473249756c526a59305a686565566f6f48324475305167692f745956787a526d3478496d494936636b664a63694b7667494850674b6d624e4664787976523735354e67495566315566616e2b61614f794764416670346d396b664a4d487151763541527571764d5334564c5654662b5164754b584b324f49484141466464643448703349554836644c5251746a646c366b6142506b364f6f4463454659513673386e42556d71507776687a4c76636562546f51652f43476f347759354b536c784871712b67564256616a4572346f4856726d316c5a4c4473736845624c55664d6949504647726c786b583444303473672b366e7770643868642f4a4e68785876795645625638616c464d71786d6d5863423632663972614a41574d4c532b566e756e526e33497a76764f6f504b392f41563354306d6556544a4b624850647636776d614f55546a32316c76467335734e546f75643736673561484a3159434a583079442b62792f2f705470426f687538755661306f755850676e336570733077693034536f2b32544f4d673572787966474d436f7331616675714c496f51396476316978526430534c4b652f3051577a4d344e657a667a563331715943684267424146713872307055494b394344727531586d7a6b64494e58525668507877683434482f703943654871543856533752703266787a787a45666e6969474a50676a2f74516237455a6e6b796b6d57495264325175367144624461714950674b575478753874644c426b596b2b44594d786b6f7364724f703970386832762f756437684758485a67334f6558774a356d56704143377a5a336a5976627044766c6a56763939583158613675386b4f6b593137393861543947755a352f66633158322f56517641336955333836716c59785036794d7a6b574168323731754b576f6e706a42436478496167527038356d4265346d70514977395159506f76546537376e47666e4167456d33503941423031346966564655364c47794b70347a43382f43334c4b653758676d674a55714b32476c77416f485a646b634278344f2f34487a797a56365035486a44614b305144383559644a717a7930565370764f6b4f33744b375a454f6f6b3658486e4f6263597971784f784448576d7a6d5a58647751747645756452684c4c5747304a422f64514f54344367707071464e3775426774646d6b664c342f4d7962397633744a3141536e4f6161656244485979713378472f484d6856796f474a575569584661786232504f64546c426972354b4c7246444f6a774847303175315739514f673832705742766f5179642f654f4743476c795770713178764a3279724e6b303151494a2f78576d747178784a78366f68376a44742b747a535a6173724845775a6b4f5645664e77446c334e477466344f465a5a7a6d4e523567776f664966386468786c504976544c506b7843674463494e416b667753414e744970547a497656324b2b6236576c6e4736326e55756970643746333672695057484570415a677649616d77484d326a6b6e493443434346674f6c75554254574472754c4a4736303377414d463579595939375a756b436c5a616643313679504b73394e4e676e394e74327246426232482f6e55716b64734f4d7a4d464f4e794975674d486464514859424f5350557055657877453952772b734d4245772b7557494c55556663714b656a6559304f41654f5970392f6f746f4377545244446469594f43513179677870643564766f5775357136314152554656634150794d36657a592b74373679364a612b48364c687044776c676c317655594c2b567059647259715558515234707769563235424b544f49687a473334726e6a316a34523259766235336f49364e3047476369324349327731336e793854685a4973675a63447137684b5a313230317471376578695538704531504472454f5168484f6844526251424c304f4e5a6f36694b78555631702f7a705666796b3348432b6e314238525772797331726464563359476176594374552b794930413644533379347a714936424c6f4f54317373684e4e4173573751533677646a744a6539524c782b445a737a4d4845474a773178416447326656306f46515277564b2f776f67395576685a376544766a553933527a666467344c68744a556534646575434b34696831477461503172356148794e41497376723432566b6c7031766557636d3077676d44596c42546874656f6344544c7537787a6b384147684f3852453933334155333744433743716d46556c6c716b50314a6d66557730776c2f334177453971757a364571586c6f6f446c4a6745364c4c74474a37344931797a4968536c563369472b366b412f434f4f426373744f7a73744a612b7338786831306f572f4a4a726a7a68523276594f794635395164687339724a37556d77544374447a426f5469672b537931546a2f5230673935466b35796164634e77462b393872575a77393538584a6a66762f356a5953526a565843696d355a616b47763175394e4345454a65316a3241764567447179315272666b4b2b72504e4e5637307a6352594f496865535938334e76733779726932565069576b556a445939565462482b444867733061792f7974364f5341516b4d566b55414f4470474e562b2b596c547a456c5647325077737374535365566859676c5043775a6a52484b643275514c57756c315246794c777a4a50754d6e477671716f6e756d33425a676c59416f7330536675387441544b7363686a374c6d304e4e35524337715657323259436579586236476e5a5761537178653456327430366f2f4c6a436d674f7473684933766c5177382b337336427975744e4837685067446c4852366b37334d566a78736e63634f6450314c7955487852517662506864434a7237352f324c4d3068454d7766435269663274304c4d45714b4a636445442f6977425167645365746e76454d386f6e3752305a33496a3347674c6e64734e493559477638756a794a56496376766e7a39584747517643377463454a762b45477852494f4a52522f7176432b714c727471373247574153514c6d436f5265494f656d526f6b4a76464a494c547144555a484664336633493366782b4d30432f5a6c4d78374d3755786e34334a62356e556a44675148564e622f2f534767795a4266446775526336684c4f3541783548626d45574133716e73422b584a34786a696c787051704e337862754d784d66787637646950656b4a643633707832456a4c43773135694f4c68485347746666794f572b582f4f35456e77775341304b4e6a34452b6b32444d69647065424a613871634a364273675a685a5268322f795138454950702f2b34767a72644174444c586d732f4e7a3470632b34334466553555716445446b6b387a314d2f414869376c4e4c6730492f337a7542646348524f55314269737665524e796d4254523432373667785865624569436f586c67752f526532447747445a7969766e3347377947615453474639747365366979536d692f486753592b6250537a4a55724e4d5a4a4f597035384872415a41434a546e6243304c463258666273635a44456d50443039794965467a767071622b79746e6a5255726c634a6f46627a544159307162587045717370466a5331736e63546d434d724e595441472b7051594a3271695a62355a584370386376794751706d43596351794e5a446a51326542386c495466517747777570366b54335866535773783645386e703744344a7a38504e325a44736e71426f53664759415072754a6e57757355394f6b45486348304b485a576233454d2b75466f6d4f343745725167394742394a4f6762635a41397577353371326e5734336842792f6d7455354334333056456a6c684a4e6535504366794d7a39782b707842514e73355863666644796f596b58336b5774556e54704a2f4864644d45335461594350326c684b34727076474f7074386372365a6d74416934394d436439504a57666972424b4a74444f424d64525a466366496c4c427234314474423176704837316a5039767646766533596c77614b66706767344d346437474853686d306b32586a42336a676b77347a5073585459592f726656496946656a31725258587265315565757a3233327a624d4d7752485636323664586b726e4272636a56386e79466457344a713345674b5979416f4d2b336b2b785944436834673852314857766b43682b795378316c5a5637317978654b594c496b2b6d654e336d65764f36687568784f495536345176476d2f70345563677a74386a755657695a747a494c684a662f6d5170432b677043717a65316f344263594c5264723866343348643250564345443738522b37484e554a767a5770726d71792b2f626c70776b676c6743736a6b6f627352394c496b70356a492b334c646679375063666d4444476c46646477555371566b66455a44465673335073717075336b2b4c70466d424e712f4137326939744571674b3439464f484864717a755648704f51474b4f72794331617632766638476d4f42436e424e5132734d7a6c6c425969434d702f384c6c76592b7142734c6152664239424d376c44796b755a4d63712f6b7873387544624a4131766471556b50463261684446776652574c5835597a724433645670664442456a4567736533416e4d5a3545784b766366394c74582f535670576a304d7439384561634d2f33737378454f7032666d5a4a48506e796a737a75594e59434756546d693879364e6b53706a624e724a72644d2f4c51342f544c46374146636d4642415669744c5937796f6e46634c326436446a78755a73382f6f7054384a6470692b36707765586771617073544e4a5852466b482b644d335573434e4879622b72624253667a4353556661756430597a7354454c476f6a384b477348626b6d53774465727137316f32416d7a554544524d4644555765354d692b6748326d6f49502f73547765706b324f444f462f384c2b4e76673950486d703868634a484e7174585a3269716e45564855447236434a73302b342b3061577a46434a6c2b2f6b386b4550654a676673537a716c3053377a59554f344256484d6852416b34642b646456344b465342565a7539374d6c72786c78732f616a31772b7a6964334c6e696d5066727438466e62465952587271306a5a30716250484662736a4e397579534637475a7870395538484262506532554d675a7561736b7a2f766950502b696e37575066645a4a3970624d657731374466692f6c344e6c6569764e464e714b5764785974627278456655516c2f536a73624366785176762b34483750556d316464395a4a754f447865786875704e506e78484d502b3778735a596e434b415a704f726d6a4d6747757956785a48507356704945425965344d4353646e3377734a744c4c4b7257656358784e6356767a5a735a792b584b597a6a59797a71632b64434678542f6d354d4865434b384e7a7376425a42646b302f7a64574e414a75334f75694c3151487a78696979517474496d682f386c35673465333557306e484d35646c613350536b73514a61482b46413732322f495562697278394537663552396c2f6f7755744d355463492b475a4f546170724d67634130512f753878544d70342b744d4770493631454b3531455a374e49475476435a366e496a522f73415a71572b425355637870757043663155616c4d69624f616a6a78637a4a5477775868744f302f51432f7547697578436c467a6161332f483546333738526848365a314d61332b596778516f764e6345613951396b4e3551552f454b774d345467666b79764c6c6378616266796243714f56792f386954684677306f6563634c6c7164705233716c6f7054626167562f544157726a6f76574e796d515451614355524255344b516f4e4e4d524e37656979576d386e547679786f623372654a676e663839593966744a3439575a5a73576f67346e2f78563077317a764d31557a2b6d704c6e3939764b624146627a46785163764c384633444b79567053754258763470576951436f7a2b6658626b5a6a6158744452377455426e757a446f6b392f66357a624f56742f78327355664f5243535774756836523368677074794a35437863355338662b4d475655655775544a3068465847746d643734424c59713659656c4170492f46683175674d5150754331696a6b50686b434c7330367343526971442b37454c2f795138593633425935476163533649364962706875774148553332726b5034336958676c6d3374384263464b666c5463643870715a38396e424e526a6e654a482b717a6c55644e6e516c4e5731776d694d6c4678495a625a2f764b45457a766b336f63766737714c6f6a4271454967305043464f5233694136734a484467754c3139762f4159654e3053626947776d43526735472b376f537a5376544275795343522b415a69464974306c7535554c764d354173374b5371667a4c746631634c30742f4d7a416843757758414533613642537a7a49424d6f51377762757039634244384c3273386f574a516a73505058414e7556356c7743565449727a343164642f5147705666513070613276363833346d38524362697578646f677373767446466f784c62696b2b794f4939594e32392b5a6a5339615371375465654f7039754e4b49357a4e75724448313869414468445539396550635439452f6a7869505678783078764836567239416f4e4c72696a725276697a36335947782b6b6c6464466132594c4d5252436643347178684b7a54613877546a34774c786b50347950316a33337945306e73526b663871424d6c7168625a534c4247554150496b595335677262686f4d596c476a775a6f4555766c6b79427531394b3449784b66494d636e342f4f486d325850323130674166633850512b67654b4e79596b52596a6e71474a3357673669624e42356246547a7a6842354a474472656c334c5a54736f362f5a4749736a746877536d45465149734c414673425771536e6256336f5358514b436771522f723230624b5a645758352f427a453862436a58454174484a6a6542524b315a4872454465795357412b4533766c36627241612b6933346136386a336335545339734952577036524f42416c5a6347506976373530546c4e657a706d766b685934674d785a64594a48756452546c55304d344936357559632b2b43334e5244714b612b7359434331756e77584d50353176304f363847366b6d7053357038444d466747783338616b586f4862313872777049424f7a70732b324a7047634772724752746e414d51777571584c796b6b6e67676367665749397332505a4671646854426d4f426d7630793741387532575433316a6f6238313372493142374c4e45394575622f6c397a65684c675772426c316e44586f526a744563516a396931742b6c65675550567278323830416d4c6862596e4f6667652f4f745754682f67497a306d59732f5651306d38326b3373556d3039673439624e33483746596e7738384b73487173374c5577314878624f612b696f577931794d386163434566635a33623051534875753855334a456253333239536863567867355274304d5465636232427455765357675836634c744132564b4b624a777a5959776259314871397a35537769726754656b2b564656612f674f2f316c6b664a6b5663744139695441516f342b5a79316d5149384957684b466b4d74394d30516f523172503376514b7176374f76346f6a782b3561316c5471615a4d5a4370354f346a5a6933573555365648392f4a727350376778583033524b4e6c486e647469786e30784f3649624f3271497a42442f7a6955705667454f4c7446744244524430784d3577476535547041636f44597566463574725449565957414d696d346b77774b6f63674a30547972563263755a77394935627674486e726b56686979734d4c424834446b4e794b4e4a30524b57396a6648355a535570485151586e33656a78646e73784d6e55363934615348624444384d594836304a6e3941482f792f7775306c636b7750536532366451632f384f55537a583278524e38422f6230733871687a6779315a70447046387158747a4d684f674b714361455944563331306f516367762f4856324e626c5979316c334d7a4743794d7151533636327763723364315a665543496937747a4f6b5854524f664a58466f42737062686262773244546f6436707942527138492f7a38415a58616f63566b4d4f2b526e4443697349366f426d5450734635544437753678496b6846656d386b762b6159497474663374563168325a3879674f58656e6b6555416849776350374a5557624e424f4b7a54327555414d456b31743630594e344b4658756f544c3849484d7577557355774f35392f6755767448524f71737547554a633155527a77795a376a57583957674b6a725747444e7a7154454b7739506b6c684c6e614a4f33767a39756d44356b584d30495672414a6d30573447337a6d546647597479666d3948666966754c51743248544478523272496e6b746e4463354c76525a3347487172334472514e52484878614f556146636a4c6f6e784a61485767674e6f4f7a482f6379505a6f416e775775383266373934686962315579684d684f4545332f4d6366706d45574f5a514b726b4d47734b4d465653617137774a2b6f325071364f6e682b5a6f486c596453734f4543596c2b53754135324b6744686437323177485731434568585574442b3158524f70585a50306c4f664d577634752b5968675377524e45485738322f6f4e48454161343567715777746f476a38615834676b6243524d44646765314431376431624d5a74336e37616e3663697036674e7a37454e586b6c544e442f76644c464555326742304872702b554f7a78334d5a7756316e67474c4e633251776c7838576a7246335430656251556b6d7a69634d754b4a35652b704c55347169744d35504d3733685135527244786a4c6274526c4652344138726f6d435437616c7249694b7578535935714f677a4563547453635937657448446579375832525830777a4467736f6a594a73372b47706c475a547a394735414269776d4b3057473272722f7770724c7657356e3074774467553244596a432f5a4267744c634b326d7a6d634e676a5643556f4e66694c5a3553756a695467332b31342b452b7a59716a37436743564a61796e554f41377a2f4d493234374a4d61504c72375330574e444874374453556d425565592f31532b465875582b494c364d684a77575a772b435846674e2b48674b345233664f4d6f645269414946584f5270397332444c6f696176796966647653554d325770374457486258447261326637766978744e2b65737750667a6f6d6a685a37614f764f6e4e672f4552474d49363332636977785279793343564e64344644577334345567614c784b6e7531565259692b4952494e4e34443147474a38466c536a49655a726968414836702f776151524d357479795041736b2b784d436438697a754f563635417a78314d5a4e52753061494b5a6b617663483944304b3567537a7a324f5741724d543953476a52396e595941793132373734436542587833386d67413068676c304471487a586c3851494a7a65495267544b434f6131794d74585a436b746c35502b764a336f77616376426c6a69724149472b73456c79636a47592b5738554e70714353496d5372504678724f533575414a6f2b2b6b544d2b4e636c486231783269794c67594b6c4c6565414d654d473168526134383779362b76434e516262536a66525a36467278632b2b2f466352704634634c783561526c774e70635271417a365159516b5333684635387a51706e7738354a4f4730472b307241697453375371792b6147526d474250705a6e377371553246763434304b657a71682b6c45566b5a6a4171426738633836775a2f663062797254306d435431784774793858513041492b53516d343568777154677a6b49496936504132346a61685651335777627435364f4373584954616d307152656d61782f56544e73483856635252395167677534556630304b79465352494e6e36305556744f69316174464c592b44414e6151596e4148456843427a764e7a6d683445316e30304a4f654b695950535a78562b764a666372796e7436482b2f64794e596b4b76397a4d62414a506242433534664649484f472f4b5a66672b3561516c58784b6b525343583558765568423037654430342b5864715a6b4a564e325239526766616863304d7139542b7742774d367a414f69476b4541306e6d2b5159707844717279547a6371652f4b73487551316c6e76434c71394f524338636f76457678624f542b6d56723774653648455956794454484a30446353764c434e3644396c39796b354b334e6c594a73684753516d6a7142345266495732346f4141506a615645314a4c545a4f56734d2b514b4f583367597641416b4d304c7074304763376c6747714f333966354764352b376b734a306251692b614b656c544e524c63424c5775483665733753366572774c4c6a77436b6f6469636b2b6d547a72643138414b6f414938385a515a625a472b4a6c486f64736e6a6e634b444139622b49354873764557527a6d5153316f7565394e7859596c55734741476c6f30303249313747627078356d325a53504c566244595935646e302f68726d6f712b627365734a676b6e6b5476425647646564497668355a3241776741436d467176385a474f49364b3733334f6d725070736a4972626a4e6a4c4b72506b42324276664346723341786c4e2f4e492b3132507a7050477a3032574a70766e693743373733612f566a39707835686c694e6c7a544c4c7a5a53514c71436858496646476d6b624d6c3736374b4d507a5936433353474457635139327178484e4238334f35526859775743622b7a477a7444703850332f5a5277756c594b65746632387a6a6277717a2b46516d577556476f6858754c64334649454645552f5143316f754e796e4f4e6d4c32615174657850704571666a7735703163535538664e6332573357595948576c783057437a33594e4c374b31794d61584348395a3838454a486c685050644b69644f67733744747864716359512f6c5a4e59694a73426542387074324f4a557742324b4f764932704974753949686f5970324b384a6f66737674355863476a6e4a706e793248663475634159446138367054354b512f4e6758433434544b3636636b2b5838416545735670416b6e32514e3630532b4242534d307163325934747939334a4b577179353453386243464879364b786e61624c544d733430417a3077635957336a574142515272647634357270526a763178504b30424d643330674c726d647976304432353377454f2f32385341454a576d3263316a6b4374514152666a4570353339684b43673546734a32326e347969626a6a346d794e3139707a764437334c63625258733453752f6b426f7368424e2f7455684d72734652504334757445674c7955696a38316e77463465694c7a5875593034767534516c467842355879616372555766307653576879486c456566306a37695033504e4d5458333572324578533770706c79346b644f572b69723935363377744644536850465256386241714164342b4b6367626236794e426c484d4f416f6c476e6268457a2f466d416e696d367542452b754f3548795955645278704b436654352b644933436d514c504770466f747052723557732f43574e7a675568464937432f324c425750776a334b76475a7979786a65693044794f546a394336455a51566d6f555941444f7044365949574c4f4e73667553307379344e5450396f4f544f6b61447a2f6550494b78326e6d4261744b6e644b786535576a684669385866763041485358456b74526c44366e74364a48783263646b4a626f694e4e51784538784750633554472f4c474953696e5557434d306744342b335a745275783937672b2b2f6f5850673648535449345654354d56616c6e4a4e31654f676d44457a2b694e41704c5045513138325137456f4337784b49434d7073347a496f62334c7551476d302f52505a33556c4a513049646e56767331352f5552774b6a467a7a56655657444a6d76754c6c645948545531766238734d4d42524d61457a5a4d4c736b55714b6b762f58574c5175487334514a6f6a6a76556e64723733594738504d5043697a424a5772596758354c78657836385a453479766b2b45694e3563594955574e4d68476147674752767542536b737069656a784b414e6f744c6339326d615237616a584977596d58716b5a6f683635334868414e73714c66726f47524c686f6b506f7145416d443379545a534d6c6c7a443152386672457a344f6731635078374933554e73436a374a6a58446c6a38642b3553744f77426438746b46717553717a6d49656379756e6957674631455861684e6554716f4a7a7442743942426942396e7565526f32355a45674179645a4a43354562597a30416e6430692b78646463535242436d6d64332f505930647476514c495735626c376e6d736e414f65397252584d68372b4f6a3044736e494461635264376a696d41415531325a7a2b726353713356756e374e6e4b44504b4556636137702f7a725a784e5756516b62474f78494c7a76726e704f6f487a524b6d6b7470783656644763496d57442f6430414538394d5566394c72656475316f516d67695872454e6b77626270516b436c55594466443948643166577941745462774d5131456171494a61466530555451554a334a55465256494f47556a4f72445a557a352f3379576b5841584a6f6170466a614e69685462616a507334463863657442544c4d537674455371474f667a71376b3571786a533164355041363568413737453577456c6e41775966476e6738575533547974397a645439742f2b72686f3653753462465735436f6d3334464f507871467a4a51644e4d6b433034496b644970535768346f4243436976315654745a49742b5733397753312f3369396d73554b7144384a73764357623337686336637778716669787673786e506c61394544552b4546744b77352f7472362f7a41536b383556485063706a57543530444a4c6b6975714b52473134557772444e72387a50355a68474446324b5a467554714a6a342f666830776c4b3153414141414141414141414141414141414141414141414141414141414141414141414141414141414141414141414141414141414141414141414141414141414141414141414141414141414141414141414141414141414141414141414141414141414141414141414141414141414141414141414141414141414141414141414141414141414141414141414141414141414141414141414141414141414141414141414141414141414141414141414141414141414141414141414141414141414141414141414141414141414141414141414141414141414141414141414141414141414141414141414141414141414141414141414141414141414141414141414141414141414141414141414141414141414141414141414141414141414141414141414141414141414141414141414141414141414141414141414141414141414141414141414141414141414141414141414141414141414141414141414141414141414141414141414141414141414141414141414141414141414141414141414141414141414141414141414141414141414141414141414141414141414141414141414141414141414141414141414141414141414141414141414141414141414141414141414141414141414141414141414141414141414141414141414141414141414141414141414141414141414141414141357638416476692b6e7a3053564e57682b64705161414f506b74637073726737494f376f3453714f2f6c51417467664639537a39717653326553494c78692b614a416b5141717153714c62395249334f6b67586268483331586d6a52386e365066595076325847352f77703756382b4c51616d48386d433861784f39742f6e64357a434154617079495775535446614949687961486156304d5468614a5256762f70484c447a7764544976756870744a46323965502b7932386d2f444475387a712b396b596d6b515043306a436b624f494b514f562f396d7659422b4d38385a423475797236426133647832794d2b635a6546355673633476623873446c6a4937493041676949673845395446704270705158304c554f3471363245434262796b4957796c4466743964552b77536563486f775a326956334843636d5a564a6e765a756a714b3639696a556b3378342f794732746c4a56307a384a566a5a48566a43505038424346414b362f6f504d427673785671524d76677044782f724c732b6a79426e39352f4636416566797a477944357a4939545257793930545959656b424a63646c674870496c2b537a5441567767396771434d70586e5a434b56316967654337662f4938706959633961375935484779477048472b55683343684438473974454c416f506f6b4a47454578316259504442666f6431396950766e4d32595532555754556659397634514354754d655a5849425378477763374a68482b4f36396d356c2b7a4250617368522f5962315672574237642b65722f645166692f6d452b3662503030386e77537455754258794a6a4f496a764343616947483765366661774c7a54414a715941646c443652374136695271774c536442594666357838416f4c6155466a773553586a446d365868686f516645364368612f4f68586a39797748446f2b6f78504e3964425730615551497a347842374f625a58586658566273554738634e4548554c49316e5150636f746b7862366e4c593978556742446847625935754265454e652f35772b3055686c6e424a43445a4f5179412b76424d65734457513332635564627164534873514248754b324673412b5a4a614235766d746d79454a4b3565364351584758325541302b704754496e42786a657154692f62554b7568574f5455596835555541383779433849386f347450414f69424e48727a687334375834593359436c753475556668415a4e687a6357696e566d48515041714f4f3645316f594354722f484f34515366534779736e6c5773304d454e6744534468704d727676764a6e6a6f66376277684e7849617a765070796b384336513161752b316b33454e6f736e6c5462413346555968796e44533331485a526a753671774b4742323244315244365a44502b7843567168576e78725177614d4568437a7a2f33667a564c624b4956304244693273304d676f306b315466762f66587673597678445a6e516735744c4c4f523073517a357279315567446e6b43544a3349384678636c7639795452595451656462665479393233456674566b536b4e6c446e584a4a38567170303966546955747166686b2b4c4d52625875547a47346a54546a4a4851382b33617a4c57617932327945496a6d3655416f3631526f69675650376c5030617539632b574664696c3533663668714659535359566e4a47586d37464b7149756e32415169584846386b6836776d71445a765373414f3448596d4f6f30486b474533774d2b34527657757a726f4f57306779466e2b45543772784a6b4d496e73666d73506557314a43562b4c76334e53374d2f682f6c547231614c334c424b30504e4e542f6759544950752f6243596979626d4d4b6c6c56684a61734272797950665436487441516b706a5859312b6a78654f7656745534454f7376695a53636436304748314679544c6255436838493479696e42534b4f2b4b454f67325842582b6b7966794b6e306e4d51634d416158794d6b542f3064785372373863666975392b536b425174467a3375662f726664584665494a63504d664b386734384d56756249784364635038433830616161314d4433674c7644797a7375706f7a6f48756d734c72692b7a4768795969615679346b4b36716d64764d515a4a57307967486633765151583238362f64496a676b4b6e4d636670325a4156687a41666c6e72334837583534334548786f69356f43475a4d6f38785a745672725146663336325348495254336a687741596c66366935644931446d346d2b304c353846442f4e74566f5a747a4975713138433235636b6b772f693536354c5635667555334858616a4e764c62345433616f4d4861685a5138773169506c65334b792f436b79574e6641466b417258774e73334c6239793162743652654a386271794b6e533244446c576f556d764532642b777235794154744c6663576242343046757038616d66796b5a6475635262484e70514c677174677a465374566271794a6f42444e58462b4d42656c6f70436a6a586572336d584658457458484a70316e41366d7972304e7367416c34516841345672493148596174794f2b5573456741756c694d6e2b78665254726f464277547458582b5a536471636574614d3765693152614545364f71634f56644976755a57676b4c4841464578305238396b2b30556e4e446545794644535261626e523747414255483539364a4a384e464f6455365a6c5674326558504b583933422b4d4943314f4a7a7a76426e725459473846396e436569787174737a57556b474759454d435a73765a6359433843424d435a494745716632554570524d664b5a787243454a534b7535783963707352435358495950725876465161726c7a2f5a68444b4858714763397959356e64564b493434484447704f3352736c726c5934767042752b78547271755a7738754d43492b6d32614d6d714a417a6f4b426b5041776668434d7a4f52456d5759636a64757879496f49314b5a49493566336a5735566f366c675367686b76547467314b3071796f73736d57634877646475527a7646766c6c676f496a777558576a434436415073595757624a534d7068394b4b4e677170515975415252476e6d49344256466631624676416b44457533624d4c75346175333055326142634d6e6a487478746b632b4236544d44496c6466436777794d686b4e6473782f47554577724b734276424d2f3639594554424c626738365650753553375235314b4e38386833536c35617441672f6969627a386f31344e394c61617a4f39615062457948456c482b55797730637257415748546d4136453473744a6b3462364371396455575664386d7962565341526e39464844434d76644f79307049324b54393736664366333572734f6c354e467671643842624c766774696d4c556e337359696d745257352b5068615a7a695368716c53556743487730334b4a31502b6458737161657277656b53787a6f4e77417055564f4f42486c6c354b65785367757a7171487a337646752f2f724a47416e7972596a315165534475533474504f343146764d6a6149453567765a667530622b545a57322f477234564c706966576f6969395679747955654943525a436b662b51786d394c6f5a6b54536971524a394a432f51444c497848424a786378794e4b7a734b776558363057677034734c43654b536c4b586a6866592b646768514549305671503864504265675558526e7632633736336a6135496b4832537743364576415a6e546158306a7037693235754b4148506b74704c73506f4349557359763733593049584a4d45696175722b45466836774563364b30695a5331706a4f5432414333526a5877462b784a5365344e5656636f6d3934677643343937793756704257464e4b434e67776a57394341676874496c6a4b42564b6e707979734937414b614c305572634c45673956716c51676b4d57793077724879343762626c6c6957494e446b4e44424f4438684d52483571673057714f465752737244667968576e6c725161364572426a4b734d6b564965794c7364763663706a4769474c6f6f2f457457506948644531395a71324f71716b65387359736f6859304c5144537632706d694a4f6d53545a4f4f4c53505a4f6b46677a574a4f6573634569567162717a4e374c7a33506554775241304d6d7a536b7776766c795051753535534678696d5965756f634d77626f73704f55315471495157377a636b7474423335664544312f623562746e4b524a547a4a32626b54656745374b484e744276703776314237747832572b454744564b794a764d6538744f576b684f576734615677312f37765045706263504c637649427a34764f50614d346d746c38306e706a62474a45534f2b49384a5464766b2b39503836696b7336496e494f4c5a544862765568664e5254756e6547497143616e6f6d59376b2b4f4d584a726659343837456d2b4e375a656b6337342f55654b785a4f637242547942716d7572555a56786a7a4678707a7a6f4d714f5a53647775544a6453306c3167656c744a387655634371524b516e337848744c324535755078556970364e38385268464c37476e766538797466692f394d3774535338634930474d6d4749667661766f54596e69344572433932454244686a514f67476b534c7a45485176756b333678316979455a645075786c385163444d51334756797a42532b64735a59794e675475796e4c624971454a30416a346e4a747032674d69533559624b4a624d3946676c2b414a346537613479555245476f475853336a6b41456230426f4f6c6879554a346164575636696e7131686e3966375a59633779767a382f4d315374392f4c7a6d637058526e385333646637436e49504353704a393846744d4c33463531755a51626751517677587570544d44546645353459654535764e436557786e35353553553371795373396b2b394e316d75306e536d634c4b5366716c6c727a4f4f6f79694b6e6f5631566e6149575441774f71786958446f2b66544175564e66316a2b62436c565271446c3569373739445770767755362b2b675845444b6a4a747a714957575334682f7451415753384d43354862772b6a7544553675517073434c72306c364b517974794c6454794d3369306f622b3368576b50716769345870636a52756465335378545078447061486a48554f6169717a77524b32626b5251576d714151554e7a414e5957374b66696d5a7644625652746f7369454c566c764d486e6a65346c664b4e576368786a3050632b4f3979436475702f5a51737471566745642f6a4a386d58755468732f6b4f726a6b4636594f51574b764e62356c514278716a7979334b4c6d6d7a6934756d73534262367068625a7252484a473943324159386c352b76393449366a7272653662614875397278645357474c5a7137517a6b6b5a3377676365466446384f46724d75316a3432615844326c796962495041496d744972355a776a56494734437465423341347177746c5468566c5970424e364458774b786a7a68786e496877594a6e2f635536734871434a5749517243526e4447446d646a664c386e547658397a435142784576697258543235542b4a73657a5a394e484b585844725a4e314679337971685953456176717563774a34514d704b6e2b7968794549486569414844334b59496e6776414f696d5a6453584f43314b4a50656b594e624442744364482b6f56756b6b6848726571333739367838362f674b464d6654664a472b6d52684c5154624f41666d65566865466d55594954447067635757527565796c2f4c6646514564636646434b5677516c6f6444434746656e41366663495976593138465556766537734a6162707064613358424e5a446b6165514274626c446e7a33384f52614172634138374f4b6d2b6b7764765666634d706d734a4839545945774c685653634645666d43656572682f39397471457647567154392b684f65486b4f2b464239456c716c5a2b3755647a33533664666a387a4d744d586b766f4b49557857697870654a493278555a41754c777161726550576c5a56773964314f616d6967695255554d3830377a47442b6d4b796576346a6437426769644b6c3554344c6b544a6858776a54356b676d354637715a6572686337706c536f654d4354594172616a325a632b456c72616743724b626b4a4a642f67357177795375737954304f4d394e477773562b6f4b684241665854376851464f5179794d3031344f6f77706e314c783664517659776c6d49375352586a4c7a594148456161413277446c4b5a76585538385a785456596c5434363665687331624b2f345257447476766851555a327a576a6f476e6a6c6c54333467552b564b55766a7335764e586d7059386a4d6b325163766f4f31392b71424f5a714f396a6c5249697174312f77783355334f7076474e797234565270336338346a66336575387764313147574b36733545705564596d456c4d78386c794b42624b6a414b665a6d4b6e42595a4e314a4277616f444a325756696f6a4b434a6359773042364b52704275306e2f6a30416f6b5a586b642b2b6a526351676941767978652f72567541497a46464d7a516a4165494f4752413963304545436d305a48674e514b4e6b38684b6d4e763971446e5463476c494f6b596751746145334e4c41574b455279476f564c7a59303846677055766e52645947384f7a3178504941556e69717272435174673370686b5237537a4649786f72384856644879507274424757454d6133714252374261424b63586e30644478646e32516a33595839597948635052626466734463354a646b79316633364e6c7a45734f4c666238794833333174744671774237306a4b656a3247622f7078437a48456b7264506a54756149544a4a6e51535a4d5033764b582f536f6253644b2b634c63754e306a2b3447755a622f47516c666a6b36356736734c534c5475547758535a6163424c6b4a314c7a466272545a56664d4f4f763437724742707a54366277717036615a4b5a6f4834553968684e307161423878572b473252326a6d36446961376e566837504c7235686847515030382f4e454e7a4b426d6d7a6e462f3939566e3948584c4234764f574159616c786b3379774e67306f556e444e592b31637a38364f356457305749494276357233625641474a7a637741342f6d3741596d665a5755576d6b352f3954346f6a6877586b6e39764c44414c6b4f594d6f674f6877764b5961332b6c56344e4d31704e476751315555583375457a4873622f396570734f2b572b485355567871355273376e737344456b31676846494748534178546836437843524d553843514556304954784769374955314330504c476b6c3173472b7472787575336853486d4a333562737654696f774b2b396768496d4c6e477770395575527a4b4a7567507970715058577a3773593849474b712b652b4878625a72484f7332642f6d45636d422b336d6e334f37646a4148473437586c4768494859597759617846335964366a463032355265664c4c2f354a474872794149306343355634396c33305661686737726a5848646733594861536e4e346b74513974356a74562f7632667a643241514a74376259584546544b682f6d483239495978453139596454303868664973457231734f34426445654c737337544f69515a6a6c393744654e5154625254715475466b334b48667468586148686f47452b796d6358387069537a34524e425a39307830486f793675594b5141526776344b47632f7634705859313161684a537a4468617a4862624379305347492b6849465a412f5a59434a674e314836504a62434d586a476142695050706f556939396b4857494a645a326465544b6454353274784859465635574c54614855564574574d74395045342b665751504e3645714b336265704e2b434831386352634252616d6243672f58554f364f6166392f2b4456434d7335624b4c58447a65343256384c6157656574387030355242326269554a46376f6f4e71412f6a446d7075727641656a74305252676e7635734d61717a3279763831534a61384c662f6d33697452726a596543632f594b456f456a526e6e6c7739762f514334424d4e76314258697a366c534547414a2b6d3747527769616c364d636c73323979774c325464445472676a576a61693456672b38525553334e5131494e2f44576d323341674f576835504d46746f755654734344384353727573532b734f3856775043764c542f65456256317a594b7a74636d4548716f6877316b6a3048587a55385a6a6b2f6178466d39635047574f42394c4e4d485a6c70787330426930783733516c6f5961706967384d73437964734831616d4a454a5a55596a73766264774b50366744694d714b63555a695833575557386b656d6d476a50436e795038544c72753747756852793966623645656661516445504b304357494c7552674b44374254494a2b6d61384f334237674748686737665645554453686c436a6d4d49496d7a5a54466a6b50567a6238686a6d566e6149486f65626d50485333537334414d4c3442644f48394a45546178763278506c4e47514851754c7a4a6779396b62686a78716b612b66576244354f4b5253454761616c63464e7078534e4e534f5055484541584b4e2b584c584e34354b7a36686d74463239312b5874646751624e7566392b512f665342437056556d75332f2f4c4e57537a64596879306261776168496e546e444530366833516d797841366e364851417376554a78346f79572f6b342f516a444442334d30487971636b466e346d5676735776304361634a333059534434533943425969456c2b786b44534652444b4763654f5337644e5174696150696d4f4977363138366552655275735743656c654733546f444c65444c73656f77563067427a5962342b6a4f677237344868354a787174326c34786d67363863484f78636b764e513870444f61764743695a326a525678486b535768764557693733317761656857364168724b4a527a6d2b794f47613852626c6f366d323963703473396b4731367347537a496349477542754e522b454558565565396d6d337241415a46577a4961777666384a5a626437554e3553634d5374517830594e6e6b69497378697a5a75434158475146776667686c527037746171593272562b77586b5250417377694d5476797a6f306c4d2b4b756c5a4477526542656668456f4c7135766747544f7876432b307a626e455a6d5269636c7661624e4a5149694c67774d38662f75685a6c4241584a73654d6b7238732f674154543267597357782f517433786a6b635174673667344c6437386659555a2b3064786e6f7146334c30507442734e4e465841586b32776c515763735253494b6e4d59484d53684d56324268653370585837466e366158714b79565831646a5934416e796f6e5278726d4244423638682b574c78764e4b644c76447a70566d4f625648774e4a766d4a4b326e42782b704e385859514159506f6f47676a2f42322b36636942434d30517175536b2f41662b326854416a7350454c5643676a7564415a504e68476c7276464d2f7a38336b7464734e34646950412b4e5168444b44587732394c4f69416e45564b3759346b487737372b795773726b33436343784736394633314f415a6c75734871314c6949587246696e70452f7245597a563731466d3658586e434554694561344575444c514a525350566d4b724364696972717276326571635a4f3551506935674333714f6d31426b7a73354d6b354a4c4c5a4442686e4b4334797963576e616e58554378752f444c4b6b3052634f4d5a5146306d4159557a44682f44556f6a615a5869762f5751314f396744337a503266395878734e6137776c7338794f512f75676b69717a4b4b4e48566c52427a4277426e396b7063703664366a75657842524671437a4d765759755a6a484c4e48757a4c37734c6f44595a76613278517076585656412b7a5547676358706e4d724d6d4837396549597a32366244674b6c5563496466304e2f5a32413062512f684e6d4c415362396549635938364339476f756b686d746b66784b34755571615256427a396d64496d77476959756d414d653057382b51637648546d4544683038675a614c43596363775273306c417a6b4a5a78304c4f5765307a59376b6f62414d6139516c6d63464750463238475644434d4f6974616d43524e4c51706c5a5449446338662b6b50352f355a41395173587078425033437532685151526c4861356a714d515670754734347044774535347858784457546d74536a7a4a5163334441314a6b4849777a323473383132396949552b454a5939465849373071674c484c554c6e7a546c3449517a576d6e7854696f57543853644b743977374b5a69435857566144342b44474b6850334e7243463572463671364e4d384d4f6e556c6d6d72696e45454f4365542f447563716870706b744679623531546c38536d3641747a71493645726b65612b53454a756b6b69532f78374b342f79315038666259546f36565859666a684b6d43766c2b724d3466786f3441662f42733951773079366339726f622b6e6c2f4b52707458764a365136626b763945614d54516662792b50336b504a4f744e347a4a797a44467166794c794154796c2b51315330774459527761632f325634415851444b2b724b776159564d425a6e4734414c4e554c516d7a316f4c2f5252757a6d314e777043616c682b32662f4633355a73374d375361664c637245613237576d5559705452427671676c43315246522f46504b416d4575725433436736554a556d35666d4f74387968726375744b673057683836326c47354665634f31735343553474576c5a584b6c5768685a717741786a6c4d654c686c553879676f5066435047416f3676385374643857574e59514f534e52344b657a65584566714e6477727a7542524b7a2b7049754f32307a516c632b4a51394c65735a4970503739636863335753664b714277496a6364513978796a34557a764d706c4b654a4b4f6b4951654a71316141724b6d433057303950466a785a435061762f414b33797469316169704f524f734e723063616534394668496b454c7279535142393158677554584166746a653762424a506d6b6e7634636e496e326b714d767649584d4647314f65626e7759647872735676346e79797071565a4f4c5a5270305470616665587a654732344c6e474a316d5942462b2b757a5541646a71616d5968614655623477682f544663774f6d517a6b4a483270786671583446716e7075344f65736273697a4e50316c6e65686a6f32796475307a75567a45746b69334c5056456f4e537878584241365567334d5274526f6c6b5545336f4652587355324c6a4450476b487841644c5868336253597a7331785758482b522f61324132555a6243526a464143732f676573515558613864387751526d59386979547257476578506e464f335965535742685970736d4935704d586c5276685147643843514b38365737575572644d4d543152476264365a55554566397a567646366971686d66316f4b6543395149454a663449644f636b65567536505442542b65436f636d535371345869553346306f69374737576e31515554434442716945544f6a3554423242613147316a534d6f2f766d576642416875374f745a723339586c7347632b41544e3752585866504a5541654c652f4872714c634d6e423271526236544c77577948524273663463724d686c6777764a6e7555376771535238476e683437444152395146476774785366644b53314838334f694f687466384264542b4c7363586f525958614d457331454a377277564d447376777a327a7477452b56517850336e4e633263505430742f4378576d34783079446e3662302f484e64437944554f576743672f50664e63724b35476e43386a6d587074633244422b4f57416a466f726b372b4478706a7a6f325974664967644e7938306f344636657148534f62506444384663494d76365358545838644a376b6f4c555458764e574d4464642f4337454c6c526338627a615432726753646a4743537a4d2f355155433839527251674e736c4358527a4f566f54696954527a4d4e67395638383072576b6e765a336f63463950354e58544b7557642b764c74386a3971353763423152574d5966697438455161344e536b61794178793176554778734459314851614f597a4c3351427432695a6f4255545370706a6c53763055437550646a37326e4750627a6163654c54725850546e62516534594a734d47595137766266637557625a694b6b4869576572412b536b5972624277445545687670344463583378376b4b2b486631656b534c2b56512f5a757a3254696f654c73734665416d6959776a51366b67746242304c645976384b4b4a662f2f646d676e706e637957646b2f4442422b655463675370625a2b7a356e753363636f33746235765630382b57634838344d7a3351547832566f6658666b7a6f64502f6d4763624c3552726f6935524c62627363397a554e6b4c4157396a53524f4e74703470392b5a66576a4b623768644174696e64654f79706d6334335557773339415358715136336a574f56317a65664c4d5435684d334130755a754e57426361524e616756745a5877577649716a50537272482b61794c6c47356a337058324f4f535236372b595234704850614c787a576d6845744d3861556d547533326f363379326d545746797832715966315748686576516e7072556e6846443675455770384239484b4b523878546c5a704679764670735a445546757178655444584e422b6e6c46624f554663334a672f555941534b715035582b4a6c736852516c5144556564645258633557556c6f432b337a5a58784234676f497454644932454e4359496c5177636a625431456c4f772f344e4763673458716534346e546a522f5158734f5372394f776a494c6c7336443641667a6969595a4a5645335a56512f304d6943425962726945334b753363656466307a527348434a576e476667687a37734d3343587579484f72394b645677634d58797134494b687654596b6b443073554f546779622f53324b636a3455336463626570477078656c4245446e42476749536d78466b765779334f4d626e517772496e7663514a4e636a526d7252356a53394768354d4466714d5564464930447232485778566268497a47375650416b46397679554c6372564d43363764705a694b7353596a4178505466704e5434733338765947786448714351627262447566787952725048776861594c452b67676832637a2f464c2b63467a33546c4975466e752b54566f495438576c4c444165714f55763254755a474f423032745a694230674f33624a396e50336774582f3045796e575543747a7748334c7954712b733344555062476238642f3469762f5a33395a7452773474684772636f4a51716b334b395070726b664951416c4d515868496d4257664b626d584d70766d546232454f3353386c63694d6148524c4e647937386937676142714656565565725255596f46397463546d7566766f694372344763326b59546d325461426b44574b452b7a526f4d7a7a64352b6c655555634a51794c566b6b6a313837686d35582b4c42736c6d77494f4d314b644a394a693769556d4f2b4c696f566a46687071427a5a746931394a3450382b6e6a4d414263526b7a4b4c324c65344437652f6d446458556a376363517047367064624a365a7a3259522b765958474d676c48356b776944484971754943576e69626b577365392b7a76787951306c475a6b426d6669616d32334c4c3263416c36777358576a692f652f5942325756495743654b64395452544b4238675337343058786844717654764d552f6d656636344a487272536b676163627948753079384533376d2b42366c346d77314a773353324f6c712f656e5a50336469684b4e2b33664e73616b34726d6f6b7666362b7a623042336a77725548575a61737078634d68333441724956546776645071615464705952415a7a5466386b373742657a46774255454c72394147527951416e685764794e6f3442517a4837636f46704c4d4738657069663171313266496e4373504c77685036577a614163436536762f49365031465559684c7552616b764366627a766e556f494f353849335953776a5739497a4132763974316251474a6d7368473738507075386e366c554d445049554d6f7932792f43643354575469547a54614a374e78582f49474745354d42334b435965366a7a71646344477639623761424f6d6a316f712b2f467145484f68452b535871626b70415068726b41373949547859637765447767437677376e474f7962496b4b49726b3733374332486f4866786c795638644174656e4d4556592b393647344e6e44666c4c2b7369483657717765614736514468344d67735758477670523645457348786e45776155777a5872727946376b4a694f624f4c773159482f547359506b7576576a735670655642456e754b6a61315464353735536764544259757145522f376c54797131365a5a554d4244593767466b73562f596c5866666a4f357056505a736c426d624d512f793867302f35654d38393341766246326e314d55492b7446342b416843383168624e77304f637672782f50576c743154644c625641452b366a612f5a574d3955536e6e7a5771697930503654676b6b74772b597245564b727748564155584c6d5a7a542b5058685170745845364636785878527a37346b4a31466c3443336676634643686362766a43664d477a725a4d66716370706f75705a7a6249575a5a584b6531373164546a4757726659534d534b374f64526e3253573665304758784b66773831756a445352495247615955563751775a43425a2f6a5548657963544f3858374a7a776a52456c6b4a4442427343417a384e6c41735a4930434d2f512b582f4c386768504d6b2b6c687064673555474c305530513032536a6d44464975585743672b46796a44776d4f447a646a6d645768483970736e6f6241316c687a38516a4f6177634f44346367474d372b7a2f68305371504268396268574472744a326b6453334d4338443652797276452f6b7563696337673337667a52326d5a6d5352375351336578314162647759594866736e637737566a5a393345455643625850304c314b65673566494167396b51754d3841414c6f6b455542684943486565353453347153584e7a554e4d67354352593341786d4e794d5568427351514c2f654536506571515630515958593367524f61566a4e2f4856686e617759374b4951664970566a4562757044584a755433327851535930334b6d786574524c68674245695266586c695539683747625066484e7432474f7a586b4e7a3864655a50557157764d41646255486253456636366b32775042334a36304e516238716a50446d395875376c343357522f69596f6e794a7145442f30304e38595a6149726a3943504557726e30647a6c7a307637766f5767737a395a52533035554b53313377315947787344566d38364c6f5a716a53706176473664765a596b666b537a44655678474d6e44492f3369323278364a523049757044765a61763878526461586d33625139744f367053525775374665784a5a63474b6863754c6a4463484c3771453437455053617a67423473557076316c3865536c3669625956646a43417673314f457833526562567658556d616e494a726f725162545048317234694a322f4e5a41793168587238396c375445317257517369687a624438577a4a7a345a4d767933716c547447544d34307a6a646e50673173545572345a674362774a5831436a53305472473543646d76552b324678672b6f6f3938755a6b2f30386b2b6446446b30712b4436696d66632f43726a2f415038463531563958374b7057394f565249594c65654f4b487a787478546f7839504b384a4a724d4d6f67455a617a4966422f6d3873614d59305941687a4f54745773687663336a4e2f4239384c756273323232765634426d333146734f364b362f4275637244764a41647852566a5a736c534773486e59675a446e34686e76316c6141746f366a6d466573314d65327642644233374f51783163444a4651314946526f36775a42634d4265427a5078717953303973755a553233324c542b32543337727a4453674543794f4939307768733959747643334d5366524953374b383734657a6444743578447465467770626577626d67675157335675383052784f50587763466d335065784d565557483854544c463837556838423836352f4345486976733779734b537445774a486a75344b676e4a356a345a615a5a6c355742764831534f6e476469535079684666787461786b424869716c3265507750676a665268472f7552515a65534835776142503858635966656d2b54472b787658525141574643455136743344504a4859625a797663532f3279572b733877674a3768794861667550473177575044332f383635336c6836387243526d734e6e6f6c6976487737716d386a33427976527441567a6b6b6e73474c54725579456276585761464130795632325a4c2b386f306d4c2f362f4b326f7378435755536d6b7063542b716874626a7759494b484a5248596733554b474e4966446c7a2b576e596f4e5966314c6b33612f7332626f6c543734487962416e336370314e742f36685368667a4330375369644642434d564479766a49554f59424869624a31704a372f696a46356e2b34774d656555423475415a632f6b4c744b527143482f52497030656f735051716b30514a5a597734325a38566a4d50732b2f725a796f78766f7252726f576d6f4a395165632f4a557a47726e6b786a4553716147377a4e4152696135564c53514d66556d6d3242684f6d464a7a6a6671543930312b6657706b4932706a6647336f72654e307764736b3358434546593075775a323746422f4d666d374d592b766f733330674942414c4f56724e34645261374e6f4e714d55716e694a3848654148547977635579455a546a395a3235726c312f643569535736445561465558503261784e334e4c326e7058595a335038467a7559664559496c665258796952714e6e2f6b4d585434702f366265685674575530716c524967426136712f7433726376783431544d42435a7a364a574c415346677a2f613431333349586f63774f42535468466e754d56326544494d6158796a444739505043737a4c4c4a6174313257394a482f56357769314532337834497853615732377a763044326e61395a71744f4b5251417a367949643865636a45644358664b466f7151774b456f574e4c6d74733642386e63476663526b7453744f6e526f70626742354259626a324770776447322f7370334a42693476334c7a4b646146556f455635323042626e7a5a63584241702b44327578504d4e4350514c343247616b653738595a50544f3042616f49773837596e39523938306e747a4d33394744725451525265424446323770477a6b4438706977383539534f3271364e556d3864516f4c63554e395854634c775239464e785339646e653356494f6d2b4a4d5767577251567358674b50617071464f2b4f726447456f4d6c59786a523037666c646c3558792f696c6c416578556e72626f4b476842524858696f5a42432f414c792f7758714558506e724856383433375075544c67537655666a355751522b5868466a576b756e6166636a35306f53326132774966704c645445764d73535944524d324b4a7037356f505561414f67336c2b4459703948364b4c696b4e2b612b494d506e43482b686c7169303163547443456d3146553630366430674c6a674d396d5077612b6b396138764c682b66636c2b58732b787543337048706e6a2b4e536d6d4c3965686f5854692b567943307553714c764a416f6749664e69487562385554452f56552b49334576716754616a37576b493371576a6c554675583175372f494f4e352f76624d306a4f5151484264515037666b6e48554541357130302b314568352b316b683533644f4a2f61457a6869716a592b7638776930386359465956586b696d4c5255446142573548575978526d636741754f3937636445326469484b474e4335736c664145646c7762446b6666473734345a30557957544d50382f66504a4636574b435961386e46516a35566e786f34544543566e4e47434e463830544d74536f466a35516c335431496e714f4c464263332b75766b6f68362b2f7a3151376e5a70464e56766c4b4177463670586757716c4b71772b73716d7a2f454166483862337650766552706a35757366634e6d78776f6f3363487050307a643459483462326e4a444e4757356364425756654b546c326b35442b51383457654d502f4e373652613677706b34386d386b6677383062666d50794b4e5374485970562b58686c32764e4c302b6136617a304b4154666c6163744a70467644453347526a6d3343556e453464686c426753543853686d53726b773162375368474f6f41553649575a64667a47304671576a7844566c6748447a52363955596b4a6a6e424e505159376a357167485756554f6d6b5a597374754478577a736956496e497a666e463957385752696d7773665738516269622b524368434875425738672f6278786165394e52677765473163766d496950467036444a4d452b422f413661782b6d3445457a6972364b4b555a4d6637456c71524a717a746d467230396849473257614a337a313951387263507032784d434d76736b725759736e3070586d4f70334e565a4258646e4c3578323643564c6f396e2b787533627831514e6f76475643304b4f4441507a4c6e55366765557a2b4a65392f6275346c704f74432b332b3875693354756a6e6977554a4c6c752f6e567753526e416e4a65464d32474c424246782f7a3631743350414e4f4a6341546c4c5237786a6b4e636c6954625a754741484c374356486158776e5072746c53476d51313150374a5276507067476f466d5039796b717165373477653573324d614e3879536d69465a4b745977596e4a585573715a34346e39336d61502f67584a4162376135566d55792f4b454d7855736d63496b6c46524c394b444d4f352f38765961484151686d6e6f53666f79326161735833494643646e554b62645357724c455167413363444164514a6c646543494b546336522b567577566c79436c59635a6341316d5936557a2f664d476d6649474e78564d506f6f36373654514174314e50736c324b593751595038556e6b754f484d7a687a6435666a316a49593957386c4962426b4f6147632b7a39344b53554a734b4567333863363151437152734342555542666c78333964374b4d48726470665749796576756e586477382f473071346c2f5a6d5974756248726d334c717935377947536d7074416a78474b756e3538706a5272323076546a6b3236785342426a566b46724669684d3969414e6a576961675a7371587032623679686e573053574b344b456f456250774362754d4664666c466f354578694c614533646744747172385558556556714c38726a52332b464a35636963696e766e6736334872786f517779336457412b35326635417672383471742f666a2f573268415933374d6e6c776d33586248664a6f464f5558577a695573527948715933304f6430637246566550424352554a4a3841584e4264384a7437314a4b594d5576585962497976377956784f564964413972697449544e354a434b3432446663534d2b4b2f744f79397a5a38502b415262384b4e566e5277392f426a423651734f535144524d7654447070667a67675a42714e61745145322b56574f7563745a564a71324537425674365957767467566e71642f71373078536769446e5467344f456657324c7a426e316c3371764c514b6e4262554c305a587a624c303162356255717a447035505a4c424e744d4f2f576d77315966797a634c4978554238694a4e77752f4b75755a313643346c396478546e695737357055344c746236686242494e6e2b535364674754414f4447384f33514f6155304f4a624c6c765a65715a6f62453947684272392f734d62444958676b64684c4454364646595777482b4c4775724351664d7069627432766f5358584d4a6c356e304f795554336875314844545046666e643148357848456a44797a344830716c2b6f446e59746165544844626178326e783844776452674b4d613462616f45784b624a6f30664c6b52662b3834565162514b4f5a565352374a6456586d30535478327a2f524b565562424a52395657712b4973785a6c666f772f6c73376965694a444a726971524e56536367796575693467507a47643572516149304149744d366a58637a4e46622b747572664779575738566868666c466356512f4764654a4e704e7644325175464f674f307577654639316967716244374e563976394b59377a774a74447a544c4a394c7a61644a474c764174347961636d44784e574a4f7765612f4265545a39553556536c39514d7762302b794351746d643853554e63417848725379374648375234786a58473858387254395269714f61344439446166357678546e566e714a3778546c4b6f5354497165496d412b456f3451585a6a73546e524d485447364d664b6553794a74674b546b466b6a66796e4c566931343378356d5041574b52334e344b7141673762414e6e74526b79384d6851386145726d50486d4644747454334d54666d354d334173303670537a547a31737257506437337558676a324d6e68586f3661516578345156582f63714e4e73736c7a774a6d656b5461786e464e4276674f6b6d4c656e625666536e3447555551334e7a77673047474b6c334f577a6c495975374542794c574970375149436c47334342434d52536b5a486c477931377347567967393374684e5a6f70516634674d5261324e596c5a53534c497348546f536458774b4157356954525a772f6d574134394d676d304c51332f626633497858306f616e6a6631395a4b74584f774647454366516659456d4f79775846523579305554467277634f2b2f5970493245567571696f656d704b645545517258575939373972467258352f47336d6d7157364e527939516132615835394e4c44314b316f4d7865345966526a3041312b4b74625377426d3343697352784f4b775958657a385470356b5249337063547a53506842676b554b4a4374594f51714a78306a6b42704b6139496f77664f79643372706e2f6c74304b5562576a4b38516c795a2f57642b39596b2b5276483855787a53653759366763714f424a452f6d364b4e5664343969612b594d414d41366d346c5343755330453872646d765672364d4f704a5a537345752b7a6844476e453742336c7a734933564b6a333463766c5051724e5333506c456e673171544131437a726a744871617532436444324a683336576e466e36474577744b64695877714235666f616165416a4f4773347572777a3147655673313272795352655a3464532b4d496a526168716e6b464479553178634e4d6f56776249764c6e4a70414c674a2b335a5735584c372f46326d2b4f4d716d2f4958457a734a64632b414f2b444744702f664f442f39765246474e33444d7739576943315a3355726750376c472f736b49664a796e62536e2b375935393977497a4436716f623046476a34395476736c375a4579315951585141775138466237456c666477723533477474427a4a4d4d676745675839623452516b63666d6a74414d4b596238614a755837754c414553774d6f66577970306a3259686e584457642f3470582b3035337545467236516b5a4e796b347847332f6947524b2f464c627a304d754443744131784a7348493265456354374a42623667584a66342b64355474335a4962524d5432616c30685a59703441414141414141414141414141414141414141414141414141414141414141414141414141414141414141414141414141414141414141414141414141414141414141414141414141414141414141414141414141414141414141414141414141414141414141414141414141414141414141414141414141414141414141414141414141414141414141414141414141414141414141414141414141414141414141414141414141414141414141414141414141414141414141414141414141414141414141414141414141414141414141414141414141414141414141414141414141414141414141414141414141414141414141414141414141414141414141414141414141414141414141414141414141414141414141414141414141414141414141414141414141414141414141414141414141414141414141414141414141414141414141414141414141414141414141414141414141414141414141414141414141414141414141414141414141414141414141414141414141414141414141414141414141414141414141414141414141414141414141414141414141414141414141414141414141414141414141414141414141414141414141414141414141414141414141414141414141414141414141414141414141414141414141414141414141414141414141414141414141414141414141416850484b4978535975676532426b6e42395449654c376d4a51584a30415775445a642f61737a64644874326577325a38596f6a4e7577544a3332613854715248474d3674485a345277694862756d576f61504f38353248506c41737665474f4c74544c6e64637159527a3058454849764d46625539306861614479787873714863454e42732f702f4c39794263306f3664467643787247384a586148456f334f6e6b4d4f4b745041744f4133563548506f4e454e6e2b5475455439612f2b7479376b687276376b304b306545542b654750356a62535a4656557033793858594a646f592b573748397a374e786e5a564b76645157696347654c47574b36436d355879526b7a565779333231623867572b6641453564466f42427451357779466750432f2f584f745058464f776e33786e617067792f4b47666f5831415a636e66416456505653333038444664396f32525a3451496a574a5a4379524e594645516d73727750414a3532745532594172412b386a4d6e2b773478437a695777485571317558796f772f65623458385361493876677a7645315a444e4d7a322b77667a33796c455963596a7a437078746f576474545a6e7857576d43534c44506e66452b69446b50744341386c2f71694433567267366d7a334a454e7135322b4c6e493749714463564574714c773047444f34516c4f436d34622f6f47313138364265334a62332f747336355346553066355973627676514a62343946425a676d664d5731417a6b4776587a326b504f47666f717a724c4d4838705163727547386b52334e7050417658666e564679786f3473395842364a61734642463969654f44557358306e50643456454c51627a344d4c556f4b493678502f364d70323961677541675a38774458636c4233624e31307a5a31456f434d4b6f4e477a596c4545345151414a4a66493233615a3139784c6b485a59454e6c796f6d2f5768356d485a462b324c6879736431496f49484f57762f48685668755377427a394f3770775955465471554958713469717a68325157676b353777414c704e6e686b44616943316e79314e2f38786e637544484e7555413451354e5a7443397a6b624d66655870314430546f47572b4c444a6b306c7035366d367342493037635a45325367754a5145724a48732b74757a6858336e484d694469454849546a446e59735a396f664f6f4133312f51496b35516e5a31757a6b4e357741586b77336966423276642f47677658624f6f587775524f33454373643839466e2f6f76592f38424c546934372b6d34653064674a31635349305a4272324c736a7839796a3650534878695661726263464f4b5a46644e4f4377465568564c794463776e6b654f5261437a304668743877744a44562b542b7753366e76726c57756948536e78526631366533564e394b64735655776a72637243436e49346a6f39357755616764393933424b676c48393971366259676a2b586154466547385973507446333459375268786c4b55317572376b2b37376d6235754c436b777437646c562f66385a6b496b7138576e7561506f52326476554b4d746e4572687a3037797931332f662b63436d6e70376d306d74353370704f6c564376614250744c457a4f36646e476a336173543877724b342f47656a4d7768564659384744734c4579754d644f6f4c2f675265526b3774516755506863564f3473397a37496d506569502f6874553839503765514a54626c435667444d7144645a354d6a6f54613461506a417437646958324f2b75517035415455705a3364534b6e627039462b4553367a324f384c4a6c76644749377a4a57484a666b4342746a452b466736784d677a424132756e35436454526a7177524d2f346838366357346e532f3158436b384b4b7a666f475a37696b426a692f2b6438497a413661397545724b752f526378684a635379374d4a4c70442b4b6c432b3346706e4757636e3931546d52533935773932734778636c735a72375077684537505555577355615446745a4b514330466b646a58593072466d2f316952514c62664f307a6f63765438684c5176474b346c3935362f752b5650422b7241504b30485775346f4148542f64496e3077704b5a43624f4d6c2f6831754e634668476e765161747930325753544d50346936436b714e376b5973565164706c336834386b6c315855616c5837364e486f44336f716142503434556e5535524d3765526f712f623032776b6c684b6c576d596f7236634d4f6e2f424a6b6e6c7574645665416c544b4e793358516b4e64354751324e416354536f6c466c494e425a484b71746837396a36585564592f51673879735830594c484745464e6557716a734c69393258696779325666494f6b47616a4d6861424271315a7079385750393753554162474d6a7859454f69534a6564574f393744506e76456968445731556737656e455944427951435476504c7a367a5845306e506a324b727471616f586550556f5465346268756f737a344e6c4e714f566a4f7757336e534f66584632713673585a4c752f796e7662737075796b64754b647772626b4c5073646b777568617446364e4831345771464e6d41684878726461632f37437437373753465765414e664977534a6e323642546746526b6c2b3458473067455a756e46572b5631704b2f5a53494369305345335a56636f6c686c414636636745374475576d49586f376d737578366973583555563870445869666d68446251373078477954522f79454c5348486b4b577054526a674739366d35582b5148675a424273694b752f6f68514266662b524d4468474c417254646f57375a57622f4c734856352f4c41573246653845586c4947316d6f4a396a5a657a4642364f464e49505a4a464a505330774167615a32582f3964366b3972307a2f4674794f334155364569496166496b62684c304f487676644d716453397755422b4e437546627967474e36696c2f706f4e34353335422b4b54484f79514d5158794a6166774951362f752f5972564b2f636965644e46516b4361453171654c506e3673586f7152305a34444231426d763043746f583358624448762f76513667716d6f38306c4d7571464258545152316638463666367536376d6257306874796650486449594b6358596433517a5a4a363345754268487a32397155445155634d71785866357449626a484943476f6d384a75463275546255457335307434652f2b4177655342427a6c737036553355535461315761587946424e794f38353330724e5647546535496d4d3474535233624e613068475372616d76736d4d4b79676c66725671326c644c6a61307655726c6456563939315a4c3667426b303055323770416947505852754133756e4f6a6d6e506a3668626b306c384c4a42397167416a6564492b46517872494563313157774d63316234616233414838444d43724a3537534f6e41723145464253724b706d30555647352b502f47436b573551306e52473657355835796f384550366a564e2f5a384b656349387a47386f544e617657705a59454237437a30386247467559755754632f6d2f4238347467483943755164706d622b306e6e53757153386b655736464e7775385170386f736d4b6d635733703466385638556b6c54744b62782f4e4746393670423343644e6c6f5236693333766467423868755761476f33326550546c62637858387142312b6c3468444a476c615467525052642f4a76426b373678534565424d7448633274653353636c3453623841345866572b6a396e33556f334b77654f6a64546f65584a594659582b4b4d66574d616a6346484958446b4243787165627674703066397878367a373473492f696658637a3259664a55384b2b75654c51553367614f61473344576e6778712f535148364d3659796679614b75685467576357586651304e644576426b596e4d6b365342514d3750546b776c63464f366c437831583262555043695955716f756e6d774e506238714348725a506d367444746279455a744b355a3842776f506d5664475856764150497a3652334e74686f307342332b57614e7a5151424775724e6f7457414866496c4d4e6d574b4a374e62432b433250716e5946676a63366650513230744f2f46304833395661385350444c74356c6876497a6a6c537a65716e70792b64666c4a307778766848527756413337374f67684472514f4734506c374c7872612f57507a66696e416b41424d7154787175684e692f423839724e6a7a3565315933416276354f4b5a67366f4e726d2b6b7950667a4d7361377548716948656278584643412f764d6249616f457233347a674d464d684e37756e664e48754a3167454739434c31454e30502b5a4e3852785835462f774b676b58524b715a4854625544685162585a5a53317249762f61716155697a456a68314579466230776530516962696c4a354e3363653167413846754648304931414f38396a4158523759394b3965704d4967704b4d6a716e30754b367833636c33513859647262775178354a722f41385a2f75476a746b62536b796767377265432b5072562b6c695a724337714870614d33497946626f413548583667334768365a746d61304d7a646649632f41646a6a30426d77496d41674b3958324179527a6b4b2b6e483170704d5546796d716f565a5a756933484e3668705a374e3235706e6e474667526a41634839616b72476465547343517645717a4e68765637335562506d66325253517267555a32756a7a66596e323473344f715848637a4b396d784362675070576848673063464f5870564f67623662696932537a356d686276675141617942666b5433394739666c4f7a4a346c7058612b4d43555847793575736a6d73654c704f3368353561667a35322f48647a43435067515a6830462b5165662b49512b443768365361665745777145664346716b3635624b356c6d514e31504232396b725a616258722f4f7a2f793654387343777174324131552b4b794a576a62684f3970786c777478794d596c6a72343373664f693451396a794d37583354676c7a385241762f537849696d754b44723837434570744a53304a617965716c4f342b784d7458782b704a322f424875516a44354d324a5678513775507a345171304f526d5937466f684e5163617a797879724338572b3769665638726a6b4b594262785536574664445269754d2b596e6d716a52414e577065587658564a687134775a464f49345441376973334f4150594f2f6e61463674344877753659346a716f334775466c57755848623251396738576f4a524e6b484b702f4c70767653626f41594e356b715334496c706443533648422f375a6e733149484d57554564703753644c525a5561304f53543671734a6c42322f717057726f494c63786970485369506f417858704f596e5a374e64544f326f476668365076696336664437413863316978696a4d76753464597032734563696c71496963736e52345751742b325658546e7373356f7877712f586a38644a614d5a38396f613571314c417155387549523933516c5176624a445855564b477953395a77655646706e5a6770767944646c4f4d5938616351584136794a582f4e4c634f6e426942714178567937794e4b4d707a30504e5765583572305157507443747a684e486655593471336d66326871506b2f5a564b51532b3050316b50387970484770377a515044592f4274444f3735344e316270485573574144707131475535644a376c627442626c6448724461694355533872514f5366562b49704e37534f58564670546f6b4a584642497775306b485838465231727247774a2f58576f346b687a5a444f3568536f41754b6c3042564e5464594a626154453147596479365476355a54742f5930356479786f79556a6d36396c596d79346b584a537a5a50593255794b544b63474d576d3561364842436a565a52394e472b4238413868674a6b464b6c48546b63494d6d73304e742f70365276554b59396b4854784e51505430676d74794b326f393867505a5845796d7638434d43725365726178794d4753645969736f66614d456c4a52443635482f67684f67774539636156336568734e713659354a4b7a416344532b777476767947764e593069674e5a3544365372756b39385a6e553879796839595472326d32696a74575a324b6c704774634c4348684c62467261514839743664385548523358413273614e6a4a53534b4e5953396478717a4b72674c525757582b4f5567716b5a43584b646e6b6e4d6b457a492b4542736e4457343043644c785a3847506f6c764438315475386f3749693862706b66484339494e79367757742f4e47516f346166736647353144795a335646704a6e756672576238353251375076396257456356376d3346546a315261486d46444d7a6c6c67646542457a625757334a4a4143546a5967754d4b457a6443366d4a4c347579585348705470457868786b2b72704462766c7957394850504d7448736e763073646d7756796f4739666e4d644f68334c47774c642b503865387a77734648573853536b6c6c4d7372456f2f62644c587848686943553374584c617443637372364951496a59525032376f4b37627972784d5a6b6f4d434163486b42526d39636e3972395138704e72394952576a59736d586565736633694f32466c6b764644346952504c516a44674d4951507953344e6858696659384877314e6d78676c6f4f59725a6e444342554d2b754c336e5269686d32652b366c694f3830596c7776556976742b62457368695a33387567626b6b415445535365645654454861756f3753683541595a4264524a33596f44376b61706150794a35754f644f436156492f73693472334a69662f6d31413241557275326549327a4c7959556b3670795948682f3551442b4b495830594938533147324a662f59684e75504e6c32757838462b535432346f47396172562b527369476243643276664f7058762b3162646779756155736467796a4365583552687033302f5a6c675241457a4738414d78582f6255707a2f4a5734696259507050454f6e6c6f475a53794a584e706a55462b46614337394864615849617630592b4a7568464663323967745a784d5574535871304b7048496348624c59494e6576483778586c525763394a46482b776641684c5a6550514f2b4b4b74344c594e41783561366d706c2b394d366c57616b5571482b557a4c7a4f546b7a616f596855784735596c37784f4d2f7353504b69544b5a4559676b6d644656335a45424e794d4d514d7372315771674f37775a5a7359712f53544a374d4237526961786f474b6d61435959395a455a4370425974527a49713957765444414b743154324574584659515341314d414561626a42424543656b724f44784134503142366f776c6f674165566e78486c4c56647761475a614c48786d75506b627a6b7a456379774d6744677036476c356e415a637a37307648636766474e736f366630634b5a3178555a5773584a4178706c41426764644265687956517042707a65354173476e75636a58516265686c49693671487a6b68334c4c70634d574a47614f47496a726f4551614f38474676346a554c665a522b312f78514c30666337564e4b5a73534b65764f756e6d513364577771764650414b67706e376b55707772787239435538736332302f70655344417279444b2f55663357476e505674764d3277614546355770564577662f6d32394c6a706d34484e76724c2f3147764745776f506f397351345371324e534f6e656b706f6457483567475977316a7555623630763631342b524f58645a64396f556254776e677854396c4d4d58545253316a6e593865322b713741693237422b766c544f6f4f4f7a524b54776473466f754e68316535452f6f456a456d6f4e6b5a4d7845346b363652394b4a456e325957743533525979503145532f54543047326b37634978464d5a726e34695339686844752b7965472b416b79594a7737524c557a652b504446386d4b2b69535876624b32564b4b682f5273576f43676738552b4f70665350324e326e6a69614f75584d366e7266387161354c3553624d566f615a6c4b4f76566b4247796c786236766e416b79514e547453574266733571584c693148587a4b554d4a6d5878733857655642456b55484536717038783866514c5733473972567541454264795574675942572f6c68475472516150764462473946553150735676497677374874464239376d4350336542427563674b485a696b376a38434f74696b416a454d4846487537496a5a554f33594a4634306a38382b65457045496277344265777a6b35647a554e427436584c79715556735071703248694b4935636f564c524b6535352b75324b422b372b6a644a47637859732b2f765a4a304d535450585335735178583073766f484461453767336c535a796c566f447473654375494233535a524163786a57354c3070634b526f35722f6b47355161514143356e704c61446b6f437044623474676855314e634c6732446e6e734653667067503046384e346e5245313032344a305a314a57494a714c417361683842672f4b62494b626d737144615872304c6a5377694251374a4b6e5351674b4b6a47426f42644e374d4d39764162383776476747382f447538705237614c564b6c4e684e614b533343476a536366533351374e4967616c2b506661625644746956796c7a4c766a58376e3978634a76535a3267565a594774306845474e2b34457632665a68754a54744f6c2f5a34466c3972415a5935414c6d74706e31546d3071337a4d4362755a69662b6c2b50522f576168757a6b30476b57645a703973736b4d577358704b5355795032345657454541465879437547737a6266496b646e767a76454f6d747836424b68396845514e6d694442396765614b50757774477035377a614869755a4642586d4861654363776f6a436d4f76684551695568375956743944637158575a306855665556756b675673622f446e4e55537a54747163446a66762f75584b5a654a547a73514936626d5a507948582b33527769462b7a43794a2b68792f654c4b785463636e374b343377414b6d7236455a7a466c48513954622f724f5a2f4a74452b4e4652746e34544c62663578786b754a4d617a76476f656f625062346b7750546a5333424a4c646f6c63444264765338614e4d656f4757687a6369736876466f662f634f42394e4a364e356a526e517833666b7952755738476458724d6933777744712b457942666f4579447451444233387764504765445445362f2f427867364c4472696647754d4e6e4d686f4c2f332b6d4b70324553396c534a4839504b7a7371726c6169702f6878687661492f2b456b426f61736c5166386a75697868435953314a6a7264706d77574e646e5265694677636c6b7854747634354d7435636e2f51314768793142583750425332436d2f436e61644b6575772b73374f3368493270314b51646847574b566e5542534d46716b6c7a5055704e314244773159706c33646870677077492b4a625771557548386f464c4b6d5a6a346a4342736d434666706c736f5a794c763338545565685a62396652504f2b4a755757703759656675774b7069647342766d575531563372527363574a366c6b444d6453574951794151462b675764496f3655454c7654306a5a777a32704e70594579314d51516b6e6d4647446d6e774e77614d48424f4b757a534f784742656c7932352b48444844306e636931504d676a3174376d634b6149334c54346a4b4445446c492f727076654835576d33637861526a792b316e4d35416f396a5072366c5975776d5148312f7434417a582b58624270626e6c7848474c49415a6674475348584b367371366a75574e42764b6b643764444f7768647a6a32535652445544617435324d4855444a626b347875456e62617468714b626373643264504a746b54455748727652677573724139383150656378506f4563334c6e3476337379615251754c45536e4f3855697463586e376b793555334b784b37433558645867426a6532346a695447527168424979316939594e6d2f5931394561545735494f56464a4f7251487375454259346a56786278786e77564742746830695545764a4f7978527a6c7266625832716845547738522b7a655357765150642f434b683664745738356f4a76465238354e4e2f35794f5a36452f65635a6a3776706f62543146723754444646647a66737955574e30537a315750582b31644d33796d73787a7937325275706657515535346a41776d7a744b6a544a5568356171614d355a657a676f434744344f6968766d70794d676f6f77324568574c345a6b7546314a644a4c2b35554667417438683644306e3054334b35635567364c744f536f766956436d2b4c42644e557a446a76725a4d422f616d676f33352f494e305635786a6a4b3969683549454a3538724977547666746f4258594b664c61595a684a656a654363564d4664655178386b455056486a42544c41624832534d574d3567374570674f6254487458397379547a467a6c584a2b686f6439396566712b474c6a53617737432b4c4d437a442b51514b4e474b65586b2f41352b4d504a693250326b536b64316c7333574e4f4738524347574f304369574858327647414b72634f665542586458616a44697578393832614a4c6c4a4461504c4453584a417535334c6c613650473478337a47565972637459755077366557346c33565a42732f4366785647426f692f543846434941486c7a50744533785943762f336363725a4e65556730774f4171326d30434c4e6c53624756723150725341536e7668466336366476376463682b4549534b445550336a34702b3050665a3153725956344670494532664b4a68457541484a776335504b437a64372b76495a5474576b645a6c525353434a31446432336d673163323371786a317279462b414a6f6d486c434d6861557269557464654d30353778775134613559386a38517273686c504b66357368446230683535614e43446b4b5135735239697667656c70796167646b4a4a39733648686e6851664c587a396c71362f52436a32594373706f57755a4778556a6571464a763346684476727543454552415a4836477064775331502f4643424d412b68424b35304d6a42687451302f2f696d496b584a53536b6e4368436c35594230774c745163346b756a51782b78747545536e69456f614d57394d5166787437466c4d6d514152355878734e72655552543870374a4f58304747633656484e534657756c4d5442637667444d486e556b736d6c6d753534743136672b69445665494262364a6c3535375a6a2b63494941384f584c6e63523547344b416b743044534e43663930557466597358624d4d39476b436e5862556169734a4263655a766b7a726e654a787a6950563064647338685174714e4143336a6b796236772f6767614d473453495433476c6f45445436457133653147345656774d36596a552b73583844385966444e5534494c593166666448345a743675386d6971617655446c4d577552347a4c456c66664f61575a6f3948434852516d415652645a667a345475545a4c595a3546484f6953366c4438356c445532627538376c6653796e66594f31762f362b42646143683563743235353369543147565775576f4833394a665548304b475861593777614654744e522f3863306b5636326e582b494141753278434d636835354d756a726c344744316d747232663635724f7057412b383851774c456252305145475a49466b307a4557534531526778534573524e6b746354324c6e35436c6a4c6c505255716e2f673132685649336b45467448572b4c726a45312b46345a6a66396a2f2f356b7a4d63474173323650454e356f317277434c61596f44635432555846794e6862794b625375633869634353765a743255614a594673416c2f744143367a79724e38527632664b6d39306d4f37512b30646959563373546c4b66503546624b392f47642f656f34553257483978616a6677626e6a705264787864334b434259455a7833664e33624f4d7656516747583339516b766e464a484734724278664338546453705055616553386f5056746a5558584231703856314366494c46614e58693747415233494a7a513455543153664b31484a2b41736a50346733324736786955544e482f574836375946522f5a4756765258616a39785451435168304941343341316b4e69796457766c345777424f6743434f3052647352357239316c42786b646573735a5a72594f6830502b4e626e38516a6768584f643554646e78316479777242736d52486256305151586358394d6649756e724f382b6445763167536e6163484c526a6e6b3465594335456246543845347953376f554239694f5258585750476b726e3668543739366d3952462b414479416b7859772f2f4b544d636344596d44646b46356569515734416673597054587476454233555777474439364e34547a524463734e2b46506d6d477a376243784c71684d3533774172353531704e5a666932492b6e64364d673774535673764b497178336b7361566758726c4935314135416e7a4246654265753231546d61754f6f6a75474a45644159306a594e3947426b5338327139744b6c717648563171635a31455967476535477053592b72697a6c544864496f5a356f4a554e707736666672474355613644654e5a572f4a305a536a4965573747367a2f4149322b31725952456b6e49516f364a59757a53316e4b63693235545848624661795245486d72736275776a696f38525567357557373546704d59727a546e307563654f4847435764595a674133774a464b6a394a427a53636355734b57462f5076495a614832466d713476654133784f6b73344a31684549483043473666513858546d5064706b524d707a7033422f4a75513439663452616c7343534535344a3971647735742f715868354e302f4f6473704e7646796b496669457357766e334f2b6b5367712f762f7a394438765833656d77395a4c4f75386b474542545a575239733247466671684f6d446f4f30626961737649644a3532534a3538774c7a656562526457453631647953733042547a743832633674533363364c3454364138477a50764f74366a377173772b68493066707445786b6c335a494a71507474572f54386d4e482b676957486c42507a7562463336696e444b4d47373436744438734447784c43366577797a3664364a5542653470717646574c473345456b75764b474a6d4377586370584e75564a7438374c5171387548704536676433574b33416f6b2b6736797941544475346d734841444f5279473652656f5137364e6a7463483044446e5769313266627354594756384f6963527674496353416d4b344634487a7865593246705330706d51794f6a46484546643032536361316e773551364e534f6e7541574c475546725358656c6c34416c486861685662457241644e56504a6b2f4d7348543875663231732f6e4b664d7933663267616f5137614535575633663368554733536e6858463868715970312b6b304d6b514862376a44326d53562f4d7275486b745a654e336a67674462484431576d4d5657397771346d504a306245667334455146304f725a4f5268784a6430572b49764d4558506c755252726e76424c71766751492f336152412b38506865536659747a464c4c64763774484a5a4d703476614d496b366f366c6e57644a5a3944326b636b6c7342437346434a304a61316c796838424b6553643575393059686f44436c50312b465034736647714535454a4c49796b6344396f4133557659345074497937556d625368594d38696f72496d386c514d73385a6549687a7835492f624a764c577345557848316851733477746876496a574a6d3973415248386b73357079624b344a7649625a6f36476e587043544c662f48654a34746a6d6d374e436f4348776c6f426b576f6348316c7a365357417776373179374c53523143544f656475504b2b422b4449465554534430416e6633614166516b385657576e7335306f643474755838344442334d6f552b557563586e42547a41356569504e3666515438695839574a58596b3233673868684d7870624f58477972344c4d3656756f7543633363664b626873526674562b5a69634d6a6352354a4e3144623865455462704c6879696c51416c444b353762506731394c737731504376566751676a6d54696a412f6b7455395630507275734a766b4378473066744538685a567256334750566275726878733574596678784b6a747542474b344e6e39472f784667314a703762652b2f455a6c346e4457424658716b6c442b554365617a324452374c4d394f6130634541624f4e6f6b4f4c4b44712b54733936617056424a4f334d75495153766f6b67526a65476356464e50482b457271687873375446634a556e314a796f367a39355242334441674d576d52497778305a52533148435333666b7345354f774953334761506931654333487678566a4d706279666742425a41385a794372455242394b30775157426b2b78756b6158726f6f6244582f7654675152374b5677793872547a6c31474d6964563067616742644646385045666635743173783870456373435649642b726f62367a774d6e6361663656734f766b493647424a595141312f2b6f35584b4143317543515a416c326e657939326d35307a4934462b785076414849626435624a346164504735566a644e2f756179576d66536f4a48576b79697a6644313566585839414451356f6d64616942424944644278304b703647334857675a6d6d7947646150304e747945617172734d616145725137505a6f6d3041364e774730724c336d775169734c584431564a615554766c346970422f4b46515675516f32614e6c7a76316159554b465347376f556e634b6e61445041327167427763537835304546486545336a506e633466614b4579727a5965516a72385539342b51746c4f795366416577355a57514574797645697636364355414754556e462f56674a7854717758567671622f6d6b62572b317a496d6d70734f5a5a4e52614c6d54737733312f36724e42634762626730746a6b706a4d39514b4a4159624d756b7644453077344f7969786d73556d4c6554566c2f4a46502f6f75694a2b45564d3333445a5a4a744362666b704a4d4d66475839652b666f5462316c56696165754e394a466f472b377376363968643532335576772f5371484477396e64516c7a4e344e682f506879414473346f635532636973647479495230435469567a484b6b655649636c67352f7538354c65684d39435859375239376e474c657a582b444a504e386e36774c31784b376c55486a2f6178777046627a364d615934346554677645564a684b68686b3247447670506933476847366b757648486e684244627653354f342f6d5a657547795a61335537576538756c5a61476c5871385244774b547736683370756d456a6b6c3356465478384f4639353758694d6163716a3573576f78487955796a456e6431704536486a56757a4d32565179396c73654d41766835665369506745573955626f726f7339507252546b6d64556a65753952433732745769384e53564f4446453839594c722f7a582b7568494b6c475935654f3155637871424a4b756955466b6232536230746572526f49576338694c62526e4366546b376947572f32426e3863527a6958354a52566142436b41704b465855697262364343487a6c44554e76617674654d3935766f774f534336764549576f2b686d7a647662783039396945476a55665753744c6f58646c5045757631694843626d5772644e5642617245765a4547674b5464356269514e744374714a43705a7365356536423630714369764676615a473836374261346d41655631686c3338464132677a376e4d7151324e4f466276305137756e7774714e554f394f4d705a582b5a767050765768522b48735167744b5150706f5a3669316c797633437552315039437852527851776f536e4c71494b654266426c70523559443345775a534b4a7a773156564d7a57716a6c4943426a734b654c534563614d65473337627a3074425a4f58766a7279455259784b51534858367455737072776259466951384a74593065374c51774c76422b67592f37635a6746635138635242314178716b6c4d696f765153466a4554765050763343783333483037534672304c3974485364396e302b714f414a32592f3330322f5364566e75434959337a47517a2b5145703669797358637a45486b765333797264304b575973454c79562b6565464b4e7a75356e2f784c7a7076706c5033327174776469476c53583033617177424b644961324a79514f50672f465656434b43556c7475556a764c4e34644f6343745a726b54626636334c42724b7032596b3762677354416b456f376a785a48514a784f6b2b726b5342674c5a322b33753155796453756c797a52346f784e7a2f372b54737a5476785352364f6d51486f7076327558584d414b5466597965326733784b66362f334f796d306434725071346d356b5a702f6e6658376d4a6e5747705830426d4c66594a446f576f476e374e68395a4e4f646c49366775424b7a32726a6267304d6d372f4e4b30764436396a676c50676f5733334d76592b416e627069354139584f335038597372453172796d4272706877686d50686a394f504e5a327074786e376344683661392b6e74594e554a79635467616458574d6e7857712f6e6355355379516a6932447565494d7164754a6b67456b366931677961494858686b32616850584e657a6b645558664a74664b764764675653757278574e7241736a4f336c3851505836596c7159636c55613763303246616442525459566c624b657443496c4e4831546156626a576b75306537444d4952626e59752f76613055726b517a59495656574a59775339463468647870447734343731686a3566486535314e4747656e4242384f4e663739756e697965666e706e7059374b6c526b432b3861426f7a4137577868496e784454514b436f796d74612b574230756536666542334e6d4f50362b50374356544b46452b314f463162737177374f30764d43476771544d4c696537665434766f4e3665546354323262792b3741376873676f706c536e5142484b6469306e5a4830526544682f65464266664774306771454c6e4565484a51516f456f3941454437472f3847484b325936555a6e5061645a4a41333058362b3059586d3670665735382b455946416d4d5a7a35467879794d7a4d61557065753254395767382b7163616a306b53574b756e747750336f546b797036562b2b73697643386149337a6464634c3949526e695a4f746679544c2b5a4c547636684c41637a4e6d516333775672795357467a734442304a6a4e3573654e7a436248306c795376546a715931486a64734b6f3775505278542f6d366c4b6351584d41496558324f6e4b5236475378565a2b302f3342424c4a5955476e7047505164512f6658742f3571652b353730375a463455316774692b4679733755306f645839306c2f744577394632307a64425a4d563275707a795a50394858352b5a31684a6f3246396d5a66572b5266333433367078534a34564b6c6948445a3637783271796a7a5334484d6e7975456c3433682f566a30676b5a7871377a2b3171496d4d6b43692f30627a775064676b666a4872632b39414b377668683954484c656f5a4c7a31553765656741696276614846506c535a334863327431625542684f38556750744f4d396e4f574e39374b564c41393555302b3359427851677536397531743454726c4367446a4b4e426d2b6366657131526c5263716d51447251584141476c47326a544f4d36725551764e61794645524a676458782f6a44795345505648555764544e376668446c32645a70696269446b3465724c743374684c755a7337552f4a753956762f6f5766447831753241744a716a784c76377830762b335a75667042666f76306d753261325961346d3875474e39314d704a4d5030724d37447732556c344a52785874705939576b6f577a516163516368494531716d776461374f69315374616855316d55746645625661713545326e30765752397370432b4650564273597570615179536f2b6343764f414649683046436a72544b4d4c574959556574764c6c4a543376744b4e6c376b6e636b45724d31456a54386b73434a6c4f424b56553942617a5a52766d54784b55543935312b434156765355706934647a465a6f30676e464156506c504e7a2b6e3578306e45386b4376462f5652556b78413339566a6a734a61436a784b4c2b57364d706f376c5847446e75523343313653346b314c37724c564a67466b494a76364e5a7169694c5054577652326a67724a47622b395546544e45646f426c584f7667706a367563414c4b35524b77737946756e6d39774e486f67465747367961634c737a534f43565062706f5a3145755136577463594e62394a6d5656394248395551666f593638674c4f7778744971794c7a2f436c64676956533152413562532f4f6d785032396e7a34627779645733646575744b544f3132624470394139597a346569533533615838424c5749637a334867645767464a4a47596b4842774c594156722f5257635141436f73384d597135522b44644d5a336b5766567a62453039476c79746956516b53356a6a79492f5a635354534e49705935736f64742b7833735939765a383569304c693848437832326336467761533131432f356f795135736c7331684f63594f69426a7a703674464a4f4b43387a74326e634c5466674b353378386368364249585662755463377452665661717930304555415232727261373837736e5935737456357a7651475570416e754253386a316c4f46524b54727846386e70772f673735633361645372776d467a38786a4e2b3349652b3957325a5468735a496979324d4770585a433775723932437467386a52432b3050684958764c73617869614c436b42306d53644f62705a367a3978596a4b727673367a533444572f4e4d495559794f6b67613678637a427a62314a32326f4976336e37675834426167676d6958695938695539486d744559586144475a427878657a5450416162486868676c614531686256476f3865394c6234566f46734879346a394c6f47767378797a544c5457574a55336468334e302f3372704e41636e6b5051706c546864544671644b332b627339455248426148436b414b63334b5253334d72744a7772494733654c6454507775613958766139693248615142774a6448754e52517578595162375264614f5476454d3867695532663442456f554845366c536333674a68504c6c6e464c3935684233526132496f387552785a4c714466464b6342714a6734563069416935623058796e70304d75766f756252586431794564674a725562756f754a472b75346834764359582b414f447447554e4237325a4158414f2f4e45646c4e38304d6f4538444236374172465a53786943596d622b7a4a44345374416d69476736342b712b3445306b4658706678346a2b6d4e736d4a736c686d302b6c5758647a6644553443547943654a714e76305569344d483378643961426137504245686c4e506b5431506c3259545a68444b55556947734730392f47646f315568736c6168327a4335526e4d5342657a4b357852566e614835575877354f79366154647a796d5255546c566f6f4b6b323542335a6a6578635155455233363941614263546175367775627435785073427a4a3938657558534952616754384657577062726a6e674f786d58446941647076482b6b376f6d4e5445705a5858764252437754524d774f764f73384a414d4d424d54762f52462f6d5750334f524e43755736696837444f7477564e4d4a66454a7146444a586b723576384e5150497377683463513771497664545630693259444a7955645473446a4c416e34353671574d6679417036535254466a4b376478714c58697079534f5676323045347a51633359696f4d64694a56706c61396e62716a657a792f594c7251624d4c6d373857466577506b3868544e7a704e3765434f55484f6b474e494d4e634163626470476776575967676652416e395142677a59596d6c5766447836622f337977484f44305930727931472f445144656d526450564b57474175792f75644e795863365a5971596d4e7742713277384d783067336f685268492b374d61517341756b33395454324c304b576256733138742f2b56753042744e744c792b45522f536152686f733061326877715077696b726d674463566d64507148694178552f6e77374d464a446b356a4d74436543794c6f486e635350657755614e54307156626255786d43753475666650486d665a4d554a366f7138456e79476c366a745532617838663039545a42524947567471592f353044357a72586f7938566175354d6c513779694b4f7074623043773072747445545670766e672b4872504f6c7a36414b634839667a383231413931786a4452686d753170512b75483271364a732b775665634263736b5a53575873626b6852316d36353437492f3762586d6b3459536959452f3649304a397a375546337458375346306e634643706749336a5043374d4b38526f754164724e55416b647675734a4e6c66634c424f6d687a67464c3777644b6b6e6d734b53556f32492f6e376c7777373930662f4a67756950627a62674b54714353643435505468596e4e757541647179325338674949654b67436f6e2f2b4e6961644134782b4d4c57386850653538396c47626d3772556967425773686d665437474f635744472f786d4731493377796a416f315054614a755963415737784f5230767476652f78616c776b7a4c73702b6939683464343150716a6154544257656d426b574f2f4f4d5449564d3366305a4f5932757a4e4643714b473833316d6942586942494a315767656e5633346a613070634d32623574444a41516e6f49584b6f6c73307379434d2f6c75453544316f72466b4c5855527242784551676a5a4e696a737a42444c6f57656559566a304773706c346a37714961433837384b6b6442744e57776b70446a79462b3970474f7736724f7a636f61446a6e706653746f5038454b764d71506f39515a4f6b6171334a776b316a4c6b68656a314772447871633746455a5a4244504b48776652566e6c56503737426a7179414173636c50592b4c4a503336685142317976636d446a5570384c7835655553714e3558736553456e734941334b384275707637416b6243474e7978542f374e30792f5349456778634736765a3633524e5a72376a47384e4b6c6c7945545441737138324748753338465667383839726c6d536952744b3165626a3369656f78302f2b6355356272556b53634a3437686d662f31306e734b58467a4b3939524f59784e78677a6972546a50674d796977642b304b3850516e477a624f336345794e634638535872396f6f317369656c466152474668753156733363426562326b6c73746d514659366452734671656170673449646d34386a6d7374614c6c6f5a427a676879594f715350476e377a3570595a6e6131486c32767a6574486f41503657517757784e77724b52633059534e3765557849314d65375064705542443750377a4a6658517458594b4271536d767a6a75346c6738557374652b336132657668664c386d4e347a6362316941674d324838537341354f302b486632442f59354863477859486b5552396959316347596770494d3843384a4f49474b7a39612b6e6f6e6d42316f667a33507330516d302b3159485853642f537153662b464f63375176416e72416b4753677855764b4663445063413775706a2b58522f6d54723472697739645676557562465a4f414141414141414141414141414141414141414141414141414141414141414141414141414141414141414141414141414141414141414141414141414141414141414141414141414141414141414141414141414141414141414141414141414141414141414141414141414141414141414141414141414141414141414141414141414141414141414141414141414141414141414141414141414141414141414141414141414141414141414141414141414141414141414141414141414141414141414141414141414141414141414141414141414141414141414141414141414141414141414141414141414141414141414141414141414141414141414141414141414141414141414141414141414141414141414141414141414141414141414141414141414141414141414141414141414141414141414141414141414141414141414141414141414141414141414141414141414141414141414141414141414141414141414141414141414141414141414141414141414141414141414141414141414141414141414141414141414141414141414141414141414141414141414141414141414141414141414141414141414141414141414141414141414141414141414141414141414141414141414141414141414141414141414141414141414141414141414141414141414141414141414141747670646b70345765466977375a57742b305946476148644b787a532b77344146516a37684158554e6c5739734d50755366637938335a7161537738765349637a573170545153657374526d377a6634796e38645a366c395a69562f5965416e6e304c4d514d776f38563946337530343930436756306f4d3654614e37395276414f4a4254427657566761637065336a637a5a48623670486a4b467a2b7046794c3051674767726a347a4f6b364e4e7770454f74575959477a664a4735756b4f6c6651474d63326d314550775075566f466e303339774f434a78513854306a4b5762624271447a72794b4572756966557676587a5658724841777077476f6733575436322f64485051774c495161504b71766e776a6f66425253312f422b386e4e42506b754f632f71433372725763664d5767504a696a5147547131766e51584334505154446a4441464b4c31704a5851654148746f5831337272746a513366674b634c766f56636b35586e6f6979766752473967556b6c32584a794d6c4971624d4c52426f492b6a673252472f6157426a4377796f4b7132382b4733304961707730614143614c6c474c2f5942737535656f6d507336466f344b31736956794e7648704b4e4e4c5a4250503072477857734b7a644542794d6544717a4e314a55444a565066462b3141334b4f6e6f57766f634d43647248334d2b4847423466465933634f386d5479422f4e6d3163786556467277364d4d77316f31744b64342b6a5a433669616262355958704569597966327776373278515a4e50423854624833707359485452592f4e4e6551456c4a634231576e4357747a586335307663706d6336712f312f2b784b72677336446b4d734e655a536e6745376845444f6830647478694c564861597434766a77534543522f4a444b6d4d2f42447549346b3355716563426f564f434a776248414d684b796532414e526545564c38366270586f765a4763384c6249686c6839672f56336c7157725945565158494f4e5138626d785169556261746e426a4255616846356d506e4557597634594966706e57786b594b30786c33337266635a6878512b75332b5666635036414f475646674c565778556d78647457654371377a6a42372f393666594c516e6c67553866575935796b61733955683174513350423430417671566877616e74306b4c584f754d344a634e66784c686e2b47372b50316f63396a744c684b77547363353539435266426e535a445956757a515a32495851524765616547724d39584444547533504c4f2f7173357a356657574c52764738504c502b773063484f6338626665664152685666495975616430664a6769626669537574426768334d2b565272664832345674744b386e3050784c626b7a425953466234636a2b5345594e5175712f75467836485467666865576576586d74553571547630716f5839557262492f4f346f633175437467705674664845747a616f7a686b76754836364b7974324e6951414c49424c417258724c7957726e557852784536625a6e75723637636a3545477a764f35776538634837487556787736626b326f5633597354426c317069434773303242384f6f4f336b485871637430337172435779762b5a42344a55524857787033336f3433514961426a474b465077536541662f426a646b4e7a33705568744c4f595472746475504d676d6e4a72777842523643456b72536c7071476c784d47674e6749695076457173674e3833417936514761564f59502b5164667136556262726d325a6b6a2f4f364d346a6c532b67506b4d714e5753474968614566686d64683943427a392b6a352b7242524b3174334d6e336f5278734b57787172593450795033536e416844706354466d2f70717348424f564a5467366f64514f776d6338397a6e326b4b6763455947427665766342777762784d376176375755315072507642356e787a49664b6d2b4d444c6f4b787836616c43736d337a414a4953366a31464e36675470574863476a485959612f7a5259395171326a41766a6e616c6c7546652b7a4e617a3374747a676b575959666b2b365532555069357a422b6e4d6a54684a3769794b4672794d5266372b2f79447855737a6e662b69534159724c626c43764664674267766b45373556307970596648784a635632367941546d575045304b5766756c6361553156352b4f5346756b35345a4a4b3233436963516759517a5776726b68474a326c523766443944436877394f39335a756d756f634c507179462b4c44526f504c4d71576f30306243523474354f39386d6e717779756546585565302b326c6c59523243726c704a417677756f2b316e68794439455869676353762f585364626d6d35644732346f7679593269527a767436754a77342f573143507031697a3257355a51434c715a4a727859363133546a64486e394449766d4852334f326453434b5748524b7667672b363652475053615032795278324f78367a3345474c4439564e52506b413132736d42486b44786675544c34726b2b344367445137614a613450323575577a32486f6c33627148716435534447455a504148386a4b6c414b686563506d53326d74487a4e4f774b657539794e35436a542f61762b47726c676f53794242325046513875762f5569596535793374576e6442734e6f4b6933776e5a684f32546c4b47747042613536337832696c6d52504363772f78702f56505052464b66547959596d46466156574164614b494279485944464365616274314971345559343269713843517379704d7170746d38374652654d2f6173782b62334755623177637879356f335545326f49447964754e6b42665a2f4a307a627773427774704c7843617a41564c50364d684a73766f55314e7249797038424265747968757730427647676c45533431524d6f6b307a4352416a6a6f4c4d55434a694d754a43506741325746517a5a746f5563362f7a304376356371503338482b2b774e682f2b3737704b54466f5446744d6943384a62655a554a35453761396475484e37385a30556973485a31327777514a3055597261337476795632456b516b6d677041666e657a64377a6e6a6b646c78447071674571694a6c2b6138706831627568372b4233512f4a76646767577550713857696466686176353048702b4c452f4e574d2b6667665a456936445359723179334b356c5273532b6d6f3871394a4d705a706f3165794b673277574e366559674d6a77576d4e557a6f654a57414930314652504d30417132457569587075596e5a722f3554546d2b3562526a556e5445336a6a574f395570516b536d486e466b483946337969564f6563357347386274754159416e6a5a4e675944624d5279584f6f46713730443071564c5635312f5a444c3855306141665166524e786b344c422f786a69486b2f576d304a727a356750783141496e774972696c37734c622b39444243517067354d564e623657554238612b765939774279664c786c6959433666335166486b4c73367450384a54485a3431385543394369327638706a6b53584650736b4f5a6a6f44536b304c462b7564763661712f6836706b6d75476c3265465939793144797a7053716548427362586773367a46716161347372456671336e5555496e67714532536b78366a4c58326d326a484d6733644664615751546857377271424a4d3545334e386a7761704f5149337a4241432f3939336f3156337569397564416b6f6b4d555a4c68576176513035576361715941546c7a636e6a4b6a2b4a472f33474d674a32476876434c43734366557a66636a486e45704565586b6c72433647642f45426143596979754a75642f3638686d442f67637359552f502b344c6c393075346a6243325375797033425a4b43792f6d5a55346666484f69693539312f2b48745076527343317239676a4f7269346f3666537445425a7531743739446d376538564f464478526f446f436d7261567155714332395943783256324f6a594362337158646b4e664832586a62695156524473485251785146396c72466633643167384c6337342f447075775672536d7a4234417a6f5443655044666c636c6133585a6c7445617745504b584e7548547a5a64466d745078345372552f484b69754e78445a53775a563853336c4f6a6f6d6a79334b6c2f564f61464b6e5a476831417966594f68624c724847556e4155732b6f3870664d632f584251366f6c616c4d4c37626372764a754952703664666775737855325a31766c5570326a336e753931765a6f676f3644565265735642356c584e6a425a75502b73664b394d61614b536948344a4259412b50795939796531636e6c7253426d4f4a4b6171583156676e4e587070747739372f386c48566665707a7a46345a47446867693643676a49444e563754683735525878564d6979654743575473494d6d5a3664464a595432556e50425134696d5271466278614e53615a784b6143356a52557a514e4b7155384761376e62446937416a613259416a6e41446c4d3338626842626f4332324f384766527063474f744654746c7a59556a5857794e3630665076777076394d453843582b302f6231576865654f787542337633696133455a55514b357949637867325a6245323354737266545a6641674a4569414d45506a454566377856584a6d6c34444478566239736d496f5941324d69514c745550483048714f626651774942686b47584d357838374c454a6659622b4733735a67375276694d4f6862664f59563265364f3963784d4f7767764942765035486a493331717251316735697842654837766d4f6841423179533373655a703967474b4e36433271752b3646623848712f4175703158656e337133434c78384a74304a2f7735696e31506c594c55506868506579774d445272705a362f5859344437706e52575879504b70624b6f664372437665677756376e6d7848694d7463453039653248627963664c6e414a747a436953774145736d49616e745669473043695a546c784d6372394f6641494f36397466754b4d576b776d595a57664356796b437564527031667a4f4954446e374c7066615864706b4a636c62424d6342484830495a365776587556515157566d317146696a306a6c576a4633544239386d31315262557176307034334c4b4b4d764b77376e436a6f4c4f6b57416f56687a65517a59777041314343776a4d615a41647a796539686f44694a46426249474f61394b71616d594c2b38777858556f65675141574762646d6b76384a683337726137624766654d36464e6f4c415343574c6f556d6946344166477246666b793050476c364d49572b49414d774b33336c4a41716a754e2b36484f2b33516e6a774276644c522b49695641394e515739464f4349564150313071473763383930496472324e366d316a69707636764f3564687565365042726b524a594845357a4b62754547414f6c45364d74377942554e30477758564c646437374f5650582f333359712f36594f5531664e497848695a4c6952462f51553555474b6f5978566253713151743558725a59307257726a5350373064746c706e654e4a5864374831672f525274584f6a7a41484162484f365342553569654256767a64307252654e35724867774c6d625847574c633347386367382f325963455746657577495a464550526e352f323556655944592f6a316969354b5a452b377357763838694b6f6e78593255434d6d533766586c6431584c7157746b5556356f72775039387947565467584a33327455354d70336e5a482f6564356a566f723477626831664451542b4933386c4c4a4339336d756e41614f44486a4a4e5639327773444137776e4f684f41393743424d6f52736d3053496d494c3651496f7350514e526f59705339395a64557a6d4e334a414a4b744c533866302f524447425179336e67676e466d6f53396249394c45317950415a544d6462784e48566a515574774a4959314a4b66307230336d4577727a524a52334c504a4c442f742f34324d54394c7a7739736f714f637a59315265494e6f752b42524e4d795a465857696f6d616636476c36774e337773324165436e4943366e6275673769435251744f354c6f4a4d724462635a342f522f48326c326f635352557a593669576d534f7635704a5438394c52674f384b646b4633385a6e47356b6a564e5856444d51715438504b4b2b317664744c453973734850516e3755462b725444536c446f67654a35794e6a75363855636b38504330465479484e63362f644e547038496558586a523648392f676c7a483370367251732f705038696631656f766b34737a6d6d4342437a66696d7a6e6c4b434858387a5179574530707458513752646f787465353450763749543341714d3531457650466e727158467669656f343234714930355268366a6a7859397a58352f696b6f6a4a544f664b366347655559424a484a2b6d375852355735633375495953382f6333316461346f6753356e68366e61384530464c6f45624e3261516b544d53416557666655327a32772b38576a7148696d6155424f572b74772b3639687a7639305a3834356c3262676b6639647470626b4541444f785376516b476c764a51326e31524633434e66707342544d337666757939456975647473767652546e4c6663394872717a686741386d585532397330417a304a786f4151594536495475552b55447037327549553435574f7571586b4839553270485470574a554d445963422f7577333276344d38754c756d3845467747696d485476653155794d44772b2b444a564454556e754543573776742b6e72386f6f796969567935687765796950537956496561443362525755502b79555970522f3751784f794e5257794d6c564666554a5879756e4b4a56735558474e7a70426f36334737387935465938554f50554e36772f3069317531675358556a4b4c3561546d55427865632f5669504a536a34717970492b6c485174757139326953395656746f6c424b3272795049356c767043496e57374b7a745249304c79744236455a394e6938527776654c4245492b3341356a4f4334756b6f756b37776a6e66634170387555356459726c2b3872596a376d4f6e787043512f2b4e4f6e647379354956752f4239414e78475649734b56725143662b426d674b5666517873576a4b4c47696a646c76725652454f4f4e5a4a55615878516a5a73415656616663676b7976694d696d316a67317a7a614d373056716a55495934344b544d67336b322f75456461786d79536c336f6b525376767370634c33656a326c6338486a386c79696565517569576d4636776e4d63714d4269705a4e6a755579676556765270306269662f5a67734e5978356e6f4154326b69462b37667058686535672b7562335462586f562f45505671752b662b464e577851437165416b586f505a4e4848574d4b4341486949614274634276615073466659776d4a32714970746d796c58445759396f4f4353555845716d55676e695566564b7831447a4f2f3247424a493763743679426e454f3137305a4d744439427644585857543751366c5163444d744f6d5941334468746953786b764a2f374b5373324e6832665137616e6d4c7563474c416f303350476c634638586c486167387530624443786d6954696f6176526c32646d4f755769336a732f30594a686f37494b6b537a71327172624c6948326665634847664d6e2b47656558614b306630576d6a6a305457362b3936556977656d59616f6d735252687a7a5861735a75656a67444866312f76655139564f54597138484f366a6f5244522f656a6c34755644587a625135476330637966636f7858666356344b7647524237346c655870307055326e6558545a2b667233496558624c5a6d7449775a42534e69504f384f773461454f57424a7668324d576a6a6e582b355a56325757585a5a4142637866454d33624b61454843307373622f4f6f4b6546515143305667316337526931716d797055674f6e6e3641424e482f336c6f706771736d69426656663842742b6a30587a4553336552646b4f4c333454385552546779356247366e6454422f397671673053692b464c70796a56432f686449712f796f43676a6b4e2f536e7543496a765462586f4d5a4a6c506a4f6671514b46664f65386e5737554f447a61727934623171494c6f45315a33516f752b56596b6d6862477758784b4932535953575650614f6d586d78576f2b6770394f4b50486975454a56516f344349536f57732b443252495967627776483443475076754e316c674c37726b384f65764535555930426470665634456a2f6f564f544d454e506b4f55724e7047737964794272454a5a68436d3336616276784e6349566371504565316c495274773472316977594e34504c7746756c31517835446464754877357a56584f522f695436385a566254456775783666554e2f49326970493573675a6270317856367567457a42666a754d7862516b30504b6d5472764b587a5348745977616c485646576b6e74706168626c4368685047757a492b4779707a546d476231766671432b5968476f586765414b456961544f47576d4a4b4930746144564263485930334173796f7275534f796948384c6d5349594f4e67776c416c6e556555366d68454d787346426438754432672f6d4b632f4e395143394e57764768506c4452492b6f6749716b364d35497134584b53712b7546476144305663397352335769546b6f39787651363975656732713268546850505774645959414b31674b69384d6d7746767676654c764f337a6e5657647533416f4431564d44326b41684663334d7847384d366b3652506a33396d6750317363774b6b54316532776c34654d3644424358765163585a444c72514c44452b6c32505349457a636c51346e5075616936524165496d6437644673756a6e4b502f6a42474b716b6157777769337a74416647546a70374371766643707450454349383853756958614d78454363766878744b70657339526e7553496e396649692b5763707673424634617333646b486a555645597371794a73672f37374f5750773663366e7a793573656e50727a457a55463158766e586d36363074536c44316a42454179386f4b583446654433456e4c36415173394c61757a6a765a69614d4a6361644d32393356444d7655743261632b382f79657a382f6559566b4f56504857705a3151642f494d6f674a723441446f61346773466443374476477373564e35393548774a6b786657626c485442426e464d5a556b4150376c6e6e74322b56654d556c6d64386f4a446a62477a50315a326d464c49386e716969506136727a4b553154574c7238335844745953776f6d574a345643467a5257664a5873385279506a4d5265746c61757148736c422f327a59434e33354757414d56314e5564716a2b776f73633438762f4c7457356b6d447543675452655765497446524f4d556466465367703363533041644d4e7443364c48664e3051464e6d79644731596d547573454e53707764534c3636726c75335848423964757a6d56563838325079784c7857715a356d4b326134324a42616642684e7758416461634e5167573038726774595148644457786f577a4e7a5a4c46654a524b66774c53752b70666e4a6e2f33444e397a6770667156784d3275677138755052396148565734747650432f4656534548517a464962344d73785a4a35526c325931766e6275334e34424d32744e677731382f624a6b56486c7a6e7938666e7748393341752b5566564656716c507a394b635a325a357a422b315271665963597374544b7543396c58734a59306d6d354e4543683459356a5a474b514f5751474c3241636f463962483844764e2f4d376a46416c6f30304a714635312b6c7a4c6438724733765572676e314a757362644a6f344b4a50762b2f47465345473873695369596168594e554468507a34303948382b336c646d62305957646c692b396646546f4434736f345267394c33336730457544652b2b4d764a35585977455543584a64365579704a4f776673547748486f4c714844394a516a426576587937337273555233763944416d4770747879774538654c7a414f366c69615634756747683131772b414344337a5778477774485269354c756234616c4b5443525a66444f5a426b335a6d41592b4e5577456e38465733584a43323754486f787442356f535a31532b346a47745478376a47766a77624b787153764f315161354a5a6756393555395a6763473042624635314f486a48706836394e374357712b4d6468666f35354a437a364f77576d30523467566e2f612f687a4b572f68546a5752677a65626357502b4859596975323361764f513769523057556c43665649416f7a4c52673162425765427774373855417153555a3858667a526f4745517a584546632f584c5565426e72496a4a563830773775336b59546f68685a4b364c2b5334776f664f5a324c596c43756e6b72434c364d4d4664446b747278525a395744745652636d442f5661543678747172466269746448434a4e4b344b694f594a6852464b6831724a55454862764a616a4e617356355a754c676d736a75696231716630756179726353527462416a634a41496754315963494435436d2f5634792b3263554f736c474c30416361352f3654366a77772f50516450313375586f36354e594b306c3372596e4634576e5a30324c65506a2b2f7a674d4958513833556c4c73545431446458375371634a30396d5447366a447142473352305831417a7561523651766a697a6142524269516853515a70437950415a71664c48474a56504952763173422b72654c4d2f5248634b734d6f48337a78394b2f327a392b7a434557414b75775076637459584f6e2f4279586a6f6875397a6d4e5546686f433855753737637177322f3736654e6149533863796663384e4e613656574d634741476a6a316e34784a735374463275334632597a7732586569417635454b7a454d79364c5a50615a44794e716666777a665578766b754971424b6567676b474761462f6a4e573631546a6c665155366a5a366655394c50304138373936462b50315a6e6471526f44317938657779326476707a4e307a614666694e587658514b4f5045773568767259525a423962776c3832304c614d486d365543496c487443434f6b6c2f4c6166557a424d6a45694a58636c2b70744259635233714f4a7059777777467a6848763567715869384d6f425a456c6e76373853316731577735684531716a4e7865614a5645453531533956385169624b4e757666425161336b4d395a472b6f566f51567773753168576f636e43454f5672747832384f2b496a6b46584a574664783752376b34545265716b6b55742f314331456a6464666839796448306271505272796b795a32664c42397a4e7a2f6d7a764a3434416a746b7451377a59724f714b332b4c57417856504f4a436a732f726f714f4b656b5053476d2b4b4c785846515148734c4a38466b4f4c413958356d49596e4e2b364a414c4e3668496c756a4144506d7342333342674b53584f74616e7447582f7a78713345424161744b48724c7773704b3552416d64524c484139746b5679784242364146413432556a714b59682b746370586262465232655233733242716d47556475436c4837462b6c586b6e63414d6a5a4b694945434e4361356d447a4253476431476e6374674c6b45623043746f58764442497a656b646a716247546f362b75326833356a4a7543302b707470534d35442b61537872443851434749747a31394d67426154743645594d504c347169694d50443136426a4c703065426353355a474c74754b42416c556a2b396f594c662f67304d4b51643930673164535051335451596b7159313967513442486477467074423148656f70537a2b75342f77713758372b676d4e715a69766466667474756f4f385036327154447a2f6364336659513067744f5a492f654941795a58526c526f6235503276544a474e79463841636b506534645376796775654175425264562b4366502b69732f536234496f4937636e5730597559376c4350657a4d6738594e414a4458463048544e6e45652b3733627564774b767237756d7a4c74477632382f3948584274672f6872716b69776c53546a776756634a37637432735044566a5a677a46544d4b583341424d4e6e4c2f4f4870503331497262625837444e6a6d7950442f2f31427872684c7a303774647674375a5058356a5562446144465557646a47496b49766f4e4558764d715a75536c32754f4551794943383146594d567a4563764d57356b35566c5266683054473777774743557563384f4f664a414f594a4643585132617952635a584e5a6f56494544535a376d4b7272477a3569687578394d5238594861706f36443266654633594650643956677065636c462f756a5a51482f51776a4542657934585a79304669525a4850666e6c3632543470637047476c634c47354143725a3648636544496c6e316158557a4357346430724f357a4c395170396c41626446364b36647968674b486367756d613262366c6a69314b424d382b4333614b416f2f4e6d557344446577764f4770334a35314a666d66567279464b3146486568414532704741724b644d4634385278484463706d3968576a53414755766265784b4135762b512f75796d624b696f4a3932385a36434d2f3055684f45564c4a432f5a334d774161566b73746f5056494f7a2f586859626b2f7a45523152584a5876744f4a375665736b5636543839744d324c5a746e444e47757a707256386773544150784f486d6338306858305047375a75787a6833457163777279436e33305a4b46632f6944574a63544c7a5849455834347637676c637a72433556433761776233374d754e566d726471364e6d6f5247766943656643522b53754f345a2f2b7942657a7a6e424b4c375553364c4f634f755a582b376d7061595661444f6849634145746e57454f4d39544e37664a6730503134484a3230344c494b693058642f772f4777306663654a766b4b5749744c6d686b62377a596e793673577a69696357785049767963444a673858386d2f31447943536c6c7353505671626379636146554838313073592f43673453444b30486c637873302b4445705a5137586f6262666649676b517853427a57664a444f474b385a375933624d504978703249775a716d37506575476677316e58567a5a38336c385075713957594e62396c4c3450364d3868426c6a6e694e4a3247576e612b782b57734b56526c474b6d377634793743415a4c4c7356484f797132316a4b76595a63336536303245526767767562355864736d325a7752694765694375717a6c717762493657376a52684577483532456d5a67756b496f485666652f484e434952796c57616979364f35494578437850354a72784e453775726956447636584e494736416a30547461794c3439636b4d57534130524347706c723359636668554b626473417470347847416e49642f4b7478694f6c462b2f4c696157484f506d53564e364f31483830613870374b736a707877476769306d436a6672433470424e6631543339673778723332324e79443863716d566b593372723339744a53585a6e6d736c784a55583766755062754e6d4c2f5a44793047435a31516d31756c2b6372304b683075413132767272525a5152712b577762384e626c756a4274733639724661684f344c4432446543354742477050395649666e6b6d624239342b43783265732f7033364965795267675843786872567346413376704d45695346625076557a4e696359556569616a697776424650554c4d4b53774a547534447a44564d41456e50394c7037516768495334746256625851666b494430486c4d71786a697433685a7063547a38315772344950376a61306c696b444d6d315836514c647a33443075544a4659585a7631735579344f4a7437696d46477572654172636b3071716b536a763479716e686b724e553259433278684679794955674a35434e6670437732484146443942316b3466644b3949314d7257353379365453723977356f3847436832716947566a627241376c64334c4f4f6e5a725a785366634764796951586f355835466b4f4364374a34456e635679526e517956586c55485543625a35736c643855386c452f2f343563664371394639333577353642764a4b4a70563655495850514941476a564731645944724f354f505576775376644d4d774f6e3857706c396e637353634345354c37435339486c49716546712f75756a2f53354b49736b7061552f44514b496d4637314453616e4c63393236386366354f76566b576571525461574e73464c33486b51754c686d714557536733545a66465561796f3078315768417138477046317a6b573444344f4d737a6962766b664b46525047727a5043724b577938464770676e632b7a36414847625a5174684d58637758745750452b7850627358712b5949375932654e684d6938316934366263614f6c5439634a354d3168737538754964526f79655a686e6b35467178324c49736d6d6547434e65372f61575a55596d4f324d35635a794667774363396572465439454e50707639793732745349596a664158544971312b376970727036496c6d586861774f72417a354b6636795073705948676a743879564b7a634c6e31584d5463564e547177724d573439372f78774b666e4955494f436b48315738646f6152797351636f52535834586b522f6b654a307654497959516d50504771617a7a4e564d6b4848484a75434f4e674632774e6c79616b593477357168425277624b6d4d6546714331524c454d2b78364372436236427635507a634e6f4734694f716268337a773069362f7277587675313941364246762f6f746c3935557345324f74477733353055696f48624b66506a6a49674638355949754d684f43476f6962585658314a4242766e6f434633766439766650343830517358746643422f537759396965773239564853754e2b67526166664f4d566e3051514a3531694437687235496c633669663552564c36616a3273663559323461752f6e4164574b454154335a476434526d50694632795151544c4953364e68775a4879416c4e7a61564861554665483958387978772b716a554345357346734649394f4e77396a5461472b69325a57635a30614f70436f78337a5246567a744e7a3943577931713063763844496c2b30514566645a41695a5971336633556f666e5a4a62523830315742567538486f506c416866736676414d4e6b71746f41596e4d6c36504841384167766e322f5a715742454978374257637334326d394c416a464753516d417269486a78477a424f34794a693839567268485958624750486a664d623357524d36697476754c554275314c5a317750515549574e374e35705230484b706d306b465236574f5a546133577a467358532b47376c6f38666c484668726c53525630566673647a372f3047655a357a776669634d6966424256585048415a6457477a4342496e366e492b746f4f6d456d67764344436e30376555384d7571483976716f4254352f4d4439784b4c4d6e3879794f784f554754486b657a5163337962613736774c68566c68675552434f4f7a31793874796f686f42685169454e5276756331634e72643536726b6c376c46524e4770586239357945366e4a3236634653726270434266444745586e394f4932393347515842597a3646677a77656a387757612b44734a6c4c7365754a426571304370674161334b63434174523568396773557941685071684f4b62574c37493548645a7764765376796e7357654562514f58717569496e56534e74663269455936686d704e37746d312b4764706430564b4637375274672f4a6245322f4a4359716b715633484a344c6d70536c4b2f6b62573839486e676662555168734967756a69684f376336764367654673514c6b3132716d44755a3038684e4744765037305842302f7a582f74323734343637654b544c6b6c367a537874415771413648343251757a50774d494e7138755a424131753471635a2f6752754d317a6c58366e4771626a3279484e32495a734374557179636a4d73424f304e555533596e35436f544947573967643351593667554c7279385a464138714c786e73547139354e37766b4e68534f46784e3642785a2b33655a41303474317737375779696a4455766a57466c6e763947544b68424575324d6457357331454a79716e3968464c6b564f6c70453372596e6e3270544d31354a6936337a757837645252394b70716b5566385954542b57576f434561626c7864494c525a54364a3070717a32336e4f7a5241346b496971782f426c2b705879586f7339496246555375783857624a52553676356f47556e464851594d6243694639566b77476136776b6b6d5757437951716f535145574f422b307648374166344f776e537068382f3478526667507465523341725a556330546a76497a6e37556c674f6d574737686167345a386241465a5439334d437862473157456444645337312f6b5978636c7a3577636e3474742b782f4f50656138496e684b766b307756594e526c697371443977712b4e304f326a463553694d6d635a6d2f6e397a316738634265612b322b6c4455467157577844374e663463734e73646546754269366c6a4d6271416a5a4149464b59584d6f4767786d76324e44614a4b5370584d346b575547504d61787476657739426a6870772b445775796f4776364d66466774334258506c7a38566a555243502b42754c42743676322b61736f4b33347469524b354a326b6c554758565849426d396230736e75577752326230317a41413046644d6e5562316734435771436c74314c4343613944636b3555686c456f5030536a7267796a4f74615546367967304731486775484d4f494c2f424d2b6a437366646a6346624b76556d78764472475257366646526d43746c357738546b6d773550515665736f57656c38504679533354344c476b49796d7161792b48786c4d6e47366c30383750784b4368733079634e694674613978356f433842437973754f30546f5a444571686554545279786b4271587a61524e796a73743677776c487049436e6846334a5531695841556a52343265665349462b74554f463254425a6d464f576144306c3876364675422f3561304f364739523132574d76336c5a58784e3741615a4f4f64517a674975635665435746506d7a6f2f642f6445574a6e446a31452b3845356e6376303777556c2f41684d5952366544622b76475542464c755a6c58456f4d6b664f5a444a317445696a683037426f436753757753574c5750434e39486b646a75524f3531666376467a514452475558366a6a67504e5a3963486243326644774e62483943494f31654a7647537a68646a444858505238472f7661486c7149596a3047696274762b6549362b423777523532653331447849415538484543445063747639477447467367684470336c4731792b4258555a5463536632316d70635047634d64734f78346e687243434a444e724b4f6945334836633373494346476c65766f7a514933363636667639482b45425a3561306c3957582b624b5357337538742f584e6334755232552b354c345767492b2f777a4853446935782f4c6e7542564932433251727237566f366a433562386352795932486656766d505962434e54454a524f73786d6462346f665072796335745847614670445a734962646f657a35665473447a416b327567425732704c4c786e66774f734f47307459435969577950764c752b6f6d3964633768474b635965592f736b38364c634a76466d2f4f567766794c344c666559353559657a305450336b6c5662476e335445673058584670386c48505251726852686a543577336571734d784c35484f6d6e4a735a32635348536f6e64694858712f5430437a424e7843774f4969336679714d3732706646555947664a676834624f544d37692b51316b4465375661633658396545736e3648434f787a2b7979306d59504d65496e7249574e706a2b374e324934373266336f587a316767477341613765497a456c324e755a6a7a7a49594e58316d6834537672774d4c4953763756794e424e684878566b5333596a4c5252654447494d544d46562f4b336e64456d2b5a30553362754e6471532f514369726e303042513873442f665a68546c4c61615538316f74625865456e4e364978443767317a7030784d755854763043332f53553155364d687369566e4e314944724f555972343046726a63567239774a79304c4358764441674b784b2f317574447439456e6f375573354273726a5364524d455739754d636d6877447a4f566434636b624b4471433441356c41542b376c77374742347964724d424c33762b436e532b78456a635467386438556a47416c663367516249574f7034643556537866373078766c4153416d74583173564e524f38496845363372374c6d593379696b585563474a676b6a4655586f56346e626d7578536f62516936744a6670677162344e4737365773506c64345364495075422b6c41545562546f5275634e4a62656d675a7a4f34756e4f2b2f456b706b776779666b53552f686d6563455749737a53737556366938523878774536386e63646e5a726e636a446a6a51384333737964543856366d2b2f4c793734346479454166594d67385a78757331766d2f5931785a56546b7143692b7a677145472b746c47776e46386a745345623475575250384b6e444f39784256715349484f474957556f5139415659345a4f726e75332f34394958443666797a78734842794f352b5a5667364163786136786e6447764944744256636147344253475265356852316741447652592b63575075303241594563716665797265517239474d2b654746536f6947796662617162714141624f4b64526f6b414f4e4b3462784c6661654f45324534465276506c737230716f792f356d7654514730565557754c356c4a4866484252476349766f724f6a69427a6c377936334e7335692b526e304a647a56502f466d594b32304a6a7251647149737038544a734d4f3977344f42474a2b4a627a74727a557a43553639525136674c6b7373414c3347747373582f7a422b7178486941353679793652667258546836626251352b6142524f76416275325a4a6b612b45593862746c32565876762f784b765466597657674a66443164326d6c523855494e62504e544d52364e4650386245614d456f34565371396749584571745543624f6a36367143574f36722b65396e53695078565a4e536468326830546d31374a484259472b6d53554f7a45376c59312b48634b7541375a5671353749574e6e657357752f766d7861416a38686a30452b77612b4f75664c5564303650505850396f77714b78763576774537426156724e764e4a314c6561337350716f5930575a2f772f57433336702f6467753068684f4c4b3337325155466c344e43625734717a582b4a5430685834412f37473776756562324b4963544356725070336f77644968306554314b57754a50535264796c57742f3747764363482f574b535a377168324e627a695237374234613451436d3952354f324c46412b6a70304e566b714e30764a4852324e454d486d6d664c62656355347558502b5446705a6c7161507037497656536643343074505a424549313333694a6d6266325a316935306b4779436472655061774e4236565964474b4b694e6e656b5846513674307048786968764e6d533843426d5037746a6a35656a5a2b544d71705466624a354873775670374d6b62664254386f4c54316a6d4e624f4a67613277544367426f775057675a6e534d6f526e6b6c683159334942596a484d5234546f6d57376d442f43526b485142544236637577485735316b656d6f79586b7634386861346d4e4e54792b4858763853616b5a54714b4464306e3966557162464b42307270442b6b5734767a414f746b7047444b5a58753358724836784471744c587045725139676a713859335047787353574a4c7765476e445957452b684b7a546f4b636b6c6a524b644c4f61704d53793561306b4a54495a65504178696b674979334b31552f355373626441674c2b68744261676e312f646e71586952584b677059737a7a36423768714c63305064647237776c46667778746f657a316e4e674f666e436535474a4250622f56396669577557796249686d65774c69366f3558636561684b3541684f4e524b2b6a515050534b506d476965325644454a324b593073425a59624d63714874725255303238305466564e44627163462f355450565963354f4d53314564764d5a314f4a626c366b6b323869773046545a4b39666f653835597966456f525157566f30616c337750342b646942584776436b6956587659387371574d67775075512b6a5047586b663044516d537a664c5248527338324b3254486c5264654f39463334414e614e4664757547666d6673697377596556376d764e64334f364766457772536f444b6d59693248443246524a41564554722b34767238476d53323862486a43674e565a4f63506e4453462b322f654d4439766e546a70767a2f77306a39412b743874623057734c4d534f3655687938386a4543516a3641766d597970554a2b394d624d553041507846393947636e6271764335442f717a344c746e38466f3672474d78424a34625a546f524c51695a30775371306943456b694470717a644b2f567755686a51326e387a4e77376d504e63436d785a49516a6455656c344139414a3633686c444c53425246514a4750342b5161444747314339447a2b53366e71785859626b663955346861726874594b78516f2b7170707656774f4d436d31496d756167525a79442b4f317a3531674169474354784e716279447a6f30717061503733592b7a4a616b457663696231397341577169467252435659683365316d4d41345648794968545a6b2b644d67306e4c725371736a326a4c684337566f6c434a6d416d4c686d38643373723233463576307a6c56584a335963704d3379385574775754486d2b657139797068686f686331714a547833716d44755370577451665134394f714e6675334e6a46646e50775845664774334d6e54663176442b302b5a4851677138366132667a38777a374d5a71343166727a67562b5972716f426e6836377675384d4f49796a6958687062612f2f44474b44486b4c646e43484f4a754846386b564f69774b4a33647644714a69344a673270454c532f7871535775756e564371545052424c6b6362336854465962617849507067496277723636664c6f37735a6f3952514576537548474a344b71574f6a422f496d4972725147342b575839516563725a5478466a79346668392f55352f427a445278616c59524e33464f6c3231366f62366572434e33424e6f7841734d4b317a6b4b656a65586a736f6b6a70614d6649352f674c695152646a4b764939613075594a444e4d795861744b5a62444e4370525a3162422f663964544b5268704a695952304131635a6c54326c44376447726176642f354c6a6251344d4774616a67516e2b415461563332647271495346487230306f66734a5a7046646f2f7178345a4d463264725762543239732b6f786768336b32462f6230745676472b4b446230707745663843636b72623430664172366e395466333568426b6b745857644d6a79506f2b6c7273314a684e696f764e696c79504865414c4e6f48787757465638615a736f4f50574e34634b5736636c6e6571452b486a647836314e2b4953413147304541456e4b647465587742626b69776962704677646b42786e6778546e366d445461556c524d574a704f464e5262713249626f376d7945386b7869546830436b58424b36436f744c377333457949442f474146704e5933504141414141414141414141414141414141414141414141414141414141414141414141414141414141414141414141414141414141414141414141414141414141414141414141414141414141414141414141414141414141414141414141414141414141414141414141414141414141414141414141414141414141414141414141414141414141414141414141414141414141414141414141414141414141414141414141414141414141414141414141414141414141414141414141414141414141414141414141414141414141414141414141414141414141414141414141414141414141414141414141414141414141414141414141414141414141414141414141414141414141414141414141414141414141414141414141414141414141414141414141414141414141414141414141414141414141414141414141414141414141414141414141414141414141414141414141414141414141414141414141414141414141414141414141414141414141414141414141414141414141414141414141414141414141414141414141414141414141414141414141414141414141414141414141414141414141414141414141414141414141414141414141414141414141414141414141414141414141414141414141414141414141414141414141414141414141414141414141414141414141414141346d6c4c67617475746b5045393748544872695a6659557764486d74505639352b7a6270426f4d34656c5649564c444357685a775a684e69754c55514a61314e614e6f722b61705a6e61447037376b4a54566e4b413079615979344d4f4c72454e632b657158617759414f42306d71414361306c47303263424e52707971536f4d4b704d732b475a3432387664434e5157556450494f6748347461324f5839535347496a7148425168553243704a67707a657447495a6672334635742b754a6a365331774553624b722b31546931736a68794b716c31557a4f446e43685433656478366457626b45564b497833646e34312f326172375635506744536a5837646c6a6138414a746b526e6f7546467130396236447a4337556c424d5a334d78474b5a3464414e504a434d337833707353644e503467325650474f6668322f756a585575746e7951556639366c4e516676555655443475464152715478572f39516d495842384544593746564f652b596a492f2f676157786d564a565a2b6e39347146454d442f4a4b55636342436d4836643650645a48397563387355726a46795435723956326e336b6f356d6d347a77422b4d4f6a7032504a4a6d454a664e4b7a4943786969635a3853597345754162416c7041735467615771757868795a43456d3664384e44597162344869784450324d71795444703666486a5630576a2b4c64536b6a3733444f616a346331316e7279744b37323477393268496968566a596a6e397a355441305632372b307a5a54412f6d7264504c6659303043684830673639397a34507a716431642b415549417a36532f3648667552624a72797746554a4e6e6a6543694a632f55717265644a4f31373967334f46456d676768314b375268746f48746d383749447776554d49457536372b4f66547879664343334f4d344976554b72645a4b34644d5841377433582f6637302f496e504473396333516a54543634492f324373726f79466e514c47596f7061527375614741755948356c6f363739524a5a64647a374f6d68636b694571576f36316763527a694b4e547265516f746a384a757868594158433765686f5446563870486a4d466d5a6c62586845537a647263385239314f726c5872696d316a6d4249743458767538464c776f2f664d794657516d56426c7938755144415043503643665a643156746a6a395364716d634e7665645234574e4a33366a3773484e62654d766930746930587545474565525a314852346e56354173484d546a4c4b4f4d743944554c4c566f466d373038554e6f567675323568774f68786a593731342f6e71712f6938514b36504a4c42443576447737506153586969773565532f7a4952686b62504478764a52536d4a38374f586e39376268674f626f3439584f557631423131344d6e3342597a5263785a44644a3446336f4c4b7679754869492b453355767136443271446474395530627242787172484d384c452b51314c446d5a7242693168306d313650682b59724f47376a464c76445a336d36525057375366556c6550576b6463744f362b5045526c6b78384f63424b34445551662b3475313239536d4e6a572f676b7236474d76714f7757775a4c79726642515775494949634e3434385738614b35705137717061714b73615843336b53434c77376a566e31554157637174694d58685870316965534430394575537a7052436f48314343763835447a786e4c524249686763644d782b6b4d4b774c4630346245564a726f3752356b4762564d464846374d54732f456b7a647a6c544d53743359707a2f337944336f2f783756776a505343736b64713572653474776b456934316d4e354d6e4559494848626d5354495474482b324f646d4b33304f49653742736e337555776570736d674a687356676c55616a564145797a47546b7037454e4d61496332573145354d365067734f683177757a3476437745772f58444d716e6a514833683836386a4161454c47327a386a33714c5439506f73554546686e567a4b33724649556876796e472f59416f616936624c774a6e676d2f312b642f3162715473734345694d2f7a6d7975492b52454d32674b746d64334451322f6a4e433431597443315a7651542b336a6646685037784d766168696b55505656426944397a694a577475387965357a7973666f644b776d4e2b2b44654c64646c31526148425563395564327230467279735a774762437934314c634d5439323036634c2b454e334f7a414f66336c534c464b49567a687141646d552f515769434f596568646162737a7a674353535a2f4c4e49726c51323955736b4a4247444453333973684e79707641377063527a446f6274756f5135492b346243504a52713743596a67386456783747485438596d4e595041794f6130682f4647537977705045646e342f6856784c48756b34456755726653516f2f2f66552b4175474f55487a33723078317475376266552f515a434d3850576963494a6e6e767973394668426877507453444f7044394b6551624b425469377274377262737050442b55724a4f4a4c6235436c64565971335264424c457842546735436a6c7866645168644f4b59374a4f4d32556831766b70344478546f4a63514a465a627948446b547773482b7641674c514e5469344d5a6545654a4f6b52314272374b6137354b694856593579644d636849637953707a7047776461754864476576675231433467524e674f576d35696e323476594b59442f435347346b756d51414d726d377a34433942593156585365684a58385562374141695965392b72366631462f7534366531686d6d576e366c6d754a4b70504d5969664252635453796573774b424536793376454a41417571614a78504d526759612f56614944736d4d767959534b45675571423149754c7064537375326a3463724b79344e574c4255617252634e76414d374c3934733753526c4d6579705a755033786f4774767a796c366a3555336c67523543353563743431366645356b636a6e692b67615252792f5673496f65596b4e39626a4854584838344e41386d71434f316d4e69454854476866366537467737347a67494f37434738424d7935453548434c43736c3472774e7661586443482f6375614239314b586d4f6e5348642f4c363874614d505076564c42577543765770754e486230314374463753636f54567052646b794c534f305732394b455776694a456e58656465666b7733775a63785a7931722b2f2b47652f6233647866585536374b76634b566b574456765a414d33782f4a4c48317a756b4a4a32722f574e484d5a355a4f3650666a695978563941626d744749416147736f5841304a5957427467356a6133327171496d41516932504657503457354e6b463937784f51586748656e356d54425a7567686847306b36554f634c7677622f764763626857345847685966412f71575356516a7264706758656c3154434b384b4d56764d437542764d774143696738377771307465547a3053645234504572506245645466516e413856492f62594b704f47312f486e777074356f2f483974674a5a38714341754c58374c7247735430696a56524f78744b58427774457a35467855667755776c5a5a58386c6271316643736858736b544d556541706b626171696469714c4c6a55364e515534593148434949355a43536c466b7a6f794d4d7452782f7739635645793341547136565a43716f6c542b6a526c4b495452584153746979794e57464e544339396164684230395a31745a4a53547045534e476736436437636150683177575964665955496e564c647a6d636b527a7647744c3642646e6f2b2f5079674e48676437494154626a6f47552f362f454c69586e323965534e65356a72704b6959345a79473133737a323735424b616c576551446530704b346d6b684439733931326a2b4a5a4c393134302b477a50517455743174784d364e76725132536156545944434d582f41784e646141376853416b6a792b71484d2b704a6d794b5554515238754f586e726332566d3777564c41446d76613037576431796658584e5762334d594546377259796c314e6f5465695859675955313549735a764a326a467a3346747948425a76424574496d4e596f6c696a73457142796e3570415839576751676147336a723665694e6d3031723932395450676746446c2f4d726b592f733774476b7351686d707a48724b4f7a3142474c476943355430384848786b32676566642f68764e496f465a3557794d59646231524454533934384a4c73576e71576138597161584363656f304a56615a577a34365a552b6642642b6837735054304a2b4a573161756a4b702f444c3731397278584e7a4c6f443158304d6e6774705869486d3862317a68434a2f6571435966663956764a77646f37366a764567494a597356714753414e626d53574170514e752b5068642b59394244794e455851742f4f4a49584c4a536850626d71524f66616e38536b4379676f32396c6b594e696c2f4e4e4a362b454f335251416c505650534d544b61703670484b3641476b4853586f774f586d77646a4c5a47446c49535741632f356e4345385553526b766d68685548697a7145736a61776a5547734a724f47574450686e3241506b387864666d725931554f36764c6b784c7466533767704d61767a5541665067432b6966334c38614f422f6765693474725a355132635559324675522b617541665a4e57325250774430666443634e30594e67386d54485a675937534c6134555242775633506a556f6f2b76394e6d6b2b70784f2f57784357634233666c4e7a306b6968787556625469643858522b4961793638787679514e496f7a5047346132456c7450374941734478353168433654496f7774316e6a513668746b41657466363242316a6548337a36525642736163494d376a776569346542513472764a742f4d63397139677a762b69456442502f6e6566502f7177486f6144516f71514b57637376462b736a544165464a62543558384f7341797555784570765a31366c6e6947633436595375565a7a3331614b736266524653426d7a4a394977564a744d7356573471654156576e324a722b6b6c48453130586d504555716a45557949736e52752b7a44644144615a47736e58725a763362494f34586567684d4669686a49434e48636c6d4a596a4979556a64794d2b7050417163612b49575548396530557a2b4c6855694e5a3462535934386c4b7a31774c69596e364c4d53325463383135396c436d31686a70476c6666746168344d33626f3366643047754a74717446464d523539304e44573859696d71467838454b78767556644b495430776e6c75514d6479425354522b4d697239386242746162303275504f4974435079665a7474353248616158357171685069565a6b556e4b6c682b745a315a6a4f596e44586768325544495a383230476d492b38497777733457674e4f6b68373235396e4f555336536b4e4134653075634f6135646431516635633867794e342b705930762b504773616f374a2b776853427a4b6435305a376e5955514256535a4a33647961644f48566477584c536f6d4c36555349417378715062716271743941423963425071454e3332546945506e597753773871677a4a567874724858347573387845562b42566f71717a396d4649414747714161496c5665574c446d346b386c543030767039724449615031514270612f336a316a514c6778652b375937445733754b384664464f3979483249496961505a324d326b4d544c366e75696435397930714e79754575496669644449647733712b68434b77694332486b6c597849494f626831466b664937706a5a6a6d673659555a727555486e335978682f58496234794a374b3132776e48436241674f366f45763977704975765651767633356461334e5037595471396642356a2b717a577567704936446c5473364834497063595970494d50316e4c444c664b6b702b75617650713843773030306647394f6f385841345374563862474568765259652b48434e6f4f50706478774f6e3266622f45774f446f4461466155776730766e314c385036424e4d50624c314b4e756465375a2b6663345559554d6d6c6837697963787663597650684a5841712b3871364b5032306c4b7952695631566d4a3670395953596466692f764e706c785031416d7776654c53757373676d654e6a6c384d4b5a4d714648417952726e764857774c54346941593333327975435362565050796158315647706a6a684963756b2f31374775513872737255456573664d3542527a506274565535736d59744635636c426a5470414256672f4c523667344b63397555463864414e6d696f2b48566c64304371443975356f5841793279365a306355644258707438693447536847773178356b2b4c6f516549437a52714a6e71444b723974355946553964736d746752726f5578415039584f65567437463733565845745046436c643156446b6765376930417365797a6f5130306e6243706d654e36774b5330682f4337764235436f46636c4f65767435304e4f4d506355613034742f43694a674a74554c5a654f45476c334536525370514450394f716f544a355a553869626c74664a5656515370755a694b4f38634641494d7a55646f5a2b675a535a31566a774b64557335684169496971342b71584a493841686f7133786764646e4e6a6950666157693867696271376d654f754242566a6c36636843636155333868547438703752444872632f2f5831506374547251674b7761704a4f374f70473435436535396e532f52706f617271624a477134584a6a5a3155315a54416f597a347755326471506c4d4730624a6b2b72474d5549674458594e4f747a45412f393452522f357445382f446c2f726a63682b6d7468664f44503536546a5165534e32326b6d524853795737414c4b59616f677578412b313142484d6e587a536f59514b4564633945386e795242304c634139344c6e493338677a4b54707451544f3338533438364a4a4a6e6b564b554261302f5233354971532f69766c3572653658515073705657492b716a6c73305a636b3137356833336b632f46486276726a416d4a557162735073643653766b386a7774346f725a577a5378326c46697a417a4d64317566343034756f635645453339744b5a44764a3157493732514f314b657a7539724135646f737a4742414c626f3178362b655a5531724c766866444765644e4c6f3472774d317576792f654a2f5330477076477a4b7458494c7441366e387031614847774c7368472f674363504843342f66426f542f4368705a477a61426b5049714c66696c7a792f787857572f426d466c594a4d7866676e34354a736e6478766c4e4d2b71326c3976583538577a6b433976637263307565475647437543364943376d77493268533169774343537633644558483668675a5a6e61794255474b58526b723067732b656e7552414a6a7450594b4a7163794a4a424337556370676251706d2b684564656852786952355033613255302b76494452645165707852436f6e6a76504b4d4b6b6b366666464b75366470626a68447a34324174657534327a46707135656d6661576d516e2f63496947416a7933506b48426c374f5267364145787776556d2b77597244513751417356494a72422b474e564842793077775443624537775a674644677263594d362f34563168434e54674443713352323265472f30586d5a4a326b79487446443755336d646b78526b3835537373645a55594137434146414f54685251335a43397068547347585956635159733162474d464a67334730346339727167797643416c706b63782f544b547739376543654b50696746504d37526f594b55682f6a69437865497a4b376131766d4a72487151616a4b4f43337a4f7534663033304f66557366752b752b6c467a62646e694a655452364c4e7568586a54697436366368564b6f5143634a6f4569546b4668536d6468494e37624e476f716134623833327270415a422f70724c477237464b5234356e6a2b69375073454f5a31616b634d66587a7678583837765a4465454a34632b63527230794b626e755a7935442b66712f4c6d6e746a524f54576a425757704a5572597a4768744548354b3436354c6f7270554c7758354b706775326a504c736f346c4130357350324d6945617132424d796663553847326d45534b4e446a4547752b46315a5865517439493566694d4f50676c6c635a4945647550776350386149587355736c6250525a744a643038686a556a746a586e457267626976624456732f51734166624a667878574d57757139632f542f41733931336733742b72716533594444313962487349665a506b45396d7768487467492b2f63673746554e63336563507a683149765351762f62504d4a57704668664f6f45766b3747583036683356305064476e6f553364542f5656372b6d355a52715775655037544c545656446b427039776f7075354d4d574a6338663755756373676e367a7961632f49454a426438365a55726a41545858514363394231735036586e6c4a34624e5a66356e556c6c557268426a754a44796378656b367164464d4f695a654670363242326d4d4a3170634a564d3439764a446e4d577830506f792b61487a397a4574793446767562486c3779477849543737623979324e466b7338752f716d4175345048796e61654b742f59386a4e73734c3472633773636a327054326e7a5931772f35427848477a3867785452624164634b4174796d7154766d6a785a2f6e4d3664536d786558776d584643554465306d332b6b7149576f4d7a6231536b5a6153394b6f7148492b645077714f52644163576d3439575965716d6c306256416b2f63704754332b37456148336458565574575659636e727838574e7544714a6f7541676c4d2f327a42445454475072765070726f6949676a48445a7949754d5a764b6a2b674d546d4c7446323373694a33715337575a6462345665723956304f73467039676235347330426331415a524757566d634a55695864716667435264336b7a32656b5a52682b5042646d76684e45336c5a436c6e516945716a664c54514f61373250446834352f2f7159447351516e565a37586e6e586a31534e6b304f427a7338547062596641344a49423756644962476238575151394b69494b4c724d70376c5149716d307044462f3343702f2f75716e7451393846617249676c5a767270456f5952546478747661756a5365476841686b58456842787a693250543342453276696b482b5a2b72343745425566544a577574676d4766593133776d774c6532475936317655377a695973534d73446969443253325476426859454a4174534578712b5134424c73734a6946477666775758674459454e446d526c7133766f53336253782b5757674a4a4d53546c716d642b6c487a6d7541506f3054325a32627543543774677171444d476b525077744a355875664642746e53412f357359496f7a4a324b5a75326475734842544d307349326d7a6f632f375a57432f737367425834333870596e633969336341565761364464432f534669744b51374248646441557279745a745455583731473753625171694c307166445251447847427544574d4146706637684c642b6f716f426c2b7362554b6950714d612b6965314d65417a456363464c58656c47784d6978555634365a5157762b4c6f7453417a482f74616a4362732f6b467a6e4f374b437974464443695034367a6f7236613467485577724b6a47723238615139566839713958507848745378584d443474376d454779694d4449326e2f4d586a616c416b485933705444784d674c6e3450646e3446546c4152736830667838674f38775153654c43324157644f32393966442f764262507867695933706670715265396946794c586b7650327353717454374b63696d526b71436a6164344d496c67344d52684942656f7556684e34752b6455636a5a2b526d73773237664630315437456d4830595467364f6372792f523251704c593254504c5143337657745945367231526952664e693974484a343052486f755452452b41442b386d4e723455666b6258484c49756f47796556784e353843393763514a304137654e476a7136514861555465556f37334744484d5161726f38534f526f7557573870535678675952383730527571584f5354516e416b467566686931515a6b727a41323774644c6362784e53572b4961767a333379665064506875556a526a67696e4256434f6b443351525734397639483746567341745949664e7337633358776b682b79647a69554e6f43377a442f55615551382f57784e53665077496d626441527636627a5345637a4549514f4b44345738776f475759484a545764646f796146704e4c5070464837647377302f37567a7a4a5075454d6e52597651593347463744454a38514f6d42556446437868462f437075474e6f36444b616b6e6e373359623851414d66624f2f7442494b4d54794259422b324634434b3272776a6f3432313156377670774b624e6a36507157574877354c486d666f47592b734a6650742b526f79454d6473763655634c2b4e356c3035625a6779764c57586b384b4552483556705a5262756a576b317575364772646e727a36786d65616f45756f666b2b5972774561487568334a2b4957696373434f4a33524555486241496d535a444b31495239316f564a68444c70313855426f6c795650396c443954383535534d5555363069546f662f31645063356474564778497961317377585558562f2b554f6463313875643050456b3464546a4e78474679304b72724a59797a58516d73643373446c2f33433570786271524f7430426135494f2b574f304239645a3663756b55317654776833704d727068513933496a6c6d6562314f7346586e52597570506d33674b4c56515579367877585a494c614b6c4662314d783531484e3376754951325344786f62746d673054397830774353572b584274766e434858506d5738763946797441792b4466327379467851364d46566953384643483971334b323467372f36614e68467a5444506f33515042704a3757546772746e4a4463714f57417a5a416e7a5675335457595a7037624479377430454752416c4939554b4c785738516b744d48424f6c72796e386a763855362b45322f716a58456c6159745653423746534a524a574e3259314b334638616e7a6e3359555a7433434e7944426e41557551694e316b6a6e74386d5530547342717779375045354f38456b4a7a50655631454e386a6f333176354831516f776471365874525a7679703078646d704f7334335569565878484672475950362f48396258343261376d685369694c7a576935536e5238446753484a772b574c4a4b7a6d617a76346a68354a4c504152622f5a4e6358483353747132756779716852432b6879577678714f5866754364487676474e4c7a6776684455342f4770366a65357252337a7534467131594f567243754e4456364a48316b3474614a367a4c6b4b3859493432523864334142646a744b454f524136555835756d335a4539676b3941334a5944753833384b4c41674843757a673753524c4367614c6464673532446275527a4b79344a796e3672396a4a364f7a354c7376355857572f64334e784c6563304a7448507067566b69377248394b6441727458305273374f5955616279455455716d3834494a765854596e3230777a41717131395a375474744b6e466b5169623235436136444457705645567a55592f333769424a337274476a3346797845735476732f52415051682f447049796e494173516f5937564a69486d5647487236576f475552626d70536b566e44796677596a2b66426a55744a3152626e47762f5953596445665048433068425465722b6a31766f75414469315167714e397a302f662b38704f3647336773394f4c2b706645654a4e7243307233716f5478363061437a46304c7a534f6a336832544d7539475a38476a41464e6d4358643670704b66314b59694e5979623651344c7349637973314c6648432f45684439657770334b77344c4c437135797661627368554c5177374471445a7734572f3878467365575048515261526254726a486a533645646d7a505067656d345150356c457456514679485365366b7650746c486844752b5a4677425777505734726d484f796862734f36564e7071444666386f6347485673552b7242544637306364445968303474515073736c57645336432f39486f7a6231444e504c71394c494751536b78324267567658593435414158386751636f694a65447353354578564b79433662684134732b75414247384b513675377041482f70323378416f30697535626c3678615471736743474e6a3171593145746f36686e5a756933767659535a3362544d4b2f527453446a36747076796e7030496433314f6444434c5479646855496d626c7162704f70414e4f694b75464a6632555270653347456b34307679723352637043727766682b64384a494963667745724c645a362b586162303947733754634a49464c30515041356a6846506e7538753547596c4963572f3675303954453331756c384b527064717039746737492b514f345131504775317943482b74376a7136687a764551473635754b414c44514f306e6b626337494c6278506b4f2f44627253554b496d50376f6d3749497935564e3731534a48724b567645653271746b733279435666703770487873506c3562756a676f3966396a76573462525854732f7536686c63355155413179326734327273456e79575372336d524d6868726233434579723977506170665156747a633678734d4a724d30713967446b4a694b5370686c685768434266747a7a553372595674534e6874372f756f47486e554d6a76674873796a437a6d6b59465a3159796c4337576c4b6d504233413961464362614c396a67724162592b66383544444e475754465a6c71476e787a686c554d546a584a6a545a4c4e522b504a7073492f7041737165344241684877694276636559546e64465579546b32614175315a71697a39594a5053505a386a2f67545839653159795a64706d537357477741346d3671486d774d70785553346c2f33656f785952746567546276785144593661584b656e32564a4c6b4f614278662f50585a75764531774d5836446773557555742f79412b3861556a3066566e73792b3571516939596a34686c6466703445373048647a6e64563071784e6f6c6d532f587a7a434e426b556e56716c3153626371625575784761473144486c35616f466874454348424971575954514e6a67356d4841566a6a743871767645695065497a37674e5964766e5a4e4346665348512f68504873462f624a6430445735494973596d624b434e522f4a516264746978787561785262666d46614b41574f496a5733746e597776304f5a4f5251686c765a71714a356951543356554b39724b79754b6641756b314b6a4b66526a6733776f6b7131364c724a4b626f71587778486b7147544d764269624e31683664542b7479724478477a48554b61564262644f6c6f66634a544d6545453572447833654254516a5736427158382b344847686c435a786c4939363577616c454937574c72384157374743576379737879737044684e5746724f757933497449657345476d786175437a3977536e616b6972465a78546548484e653471456f4664653045697555535a49512f6f6637437549694273423963444b347277716b574e525641764c47766c7753756b3552566b784363597741523278775a6363593257306b53636a4c3949464956434c4b314d346c6470593863714867516f314b5273415a37356c41317a437a79394a766e536c716949772b4b47572f304c3052726766645a6a4d5651595755347a3832483133757046576239584f516d6f326c62514574772f72527368746e7a625630596866697a4c3533646a432b4d37725633646666744a7871556f6334725548573354436e77325636726859736b44794863747632312b35314d5a49454c5148596f7433545564706f446948335352684b37783550716e33435151624b314e70524f72556e72546674434332394134374568675564636b4579457851347a707373426f71786972307a566f2b786b4f5558416b734e715844717a38336434626e5432383234676342467737514479664479586d517868682b746c61616b334f436443574b613867674e7738706c637155344b59397464646c454e566f3443786d4e50636e4a364e65352f556c7030766c6f6763684c6b434a37317875526f373948467a41713637386464686a4f66432b4a6362544559326952496c496165387531716741322f354a345045515256493457544a73794b2b5372515069692b6133504f596e79584771564147324879535a4f3065786430567652763956483542636c736b34536634492f5a69626b6d344754616973646d35736b2b714a337865596b6c394c74687a414e6b496939524b30643544436365674a7137316e3164324d69715831333174364c7051716a4138374c727947743277726e683531774f7762444d5844323257377279524770716f776a75467a6333566d757a305a4f62634e5a706853664c754d7639693273366f3933554954684b6736464635454e546b2b79376a4e486e332f744c42507a37426f6a636b767649466d7a664533337331534871754e774f55567a444461473134484e4637654142716c59622b54355330504e66654c4f6536484a48445071304e5130426959712f2f39486a313934392f727356703250756e4377364e31426a79744f577068314f516d74373159734f4a4261794454616f2f49484e6675617273486b632b5a6c6e754f2b4c63564f76742f53384b304233466d6357722f4f5a704342597a7752794a4a3541456556484132705a623934354252587347734d41754538316a7637614e4333707338494c44346e424130485533565151434756345139576365665957544443546b37324636416a7a4943507468546952346871486844514c506b6f4269445163362f586758775442753161446e4f4a3231636c6741333364323465495733384c43527850777253624e69436b4a58597a77597748643142796d654f4253736c456b5a2f62713665657659583850536249725036727a31366730302f684554692f783433786d5862682f71524c2b50734774484b387032475a4e5077414853446f5565646366372b5670634956544b3769707237654c612f535061676859336648523052655555396d773573733554396c67327142744168687662616d6f454a5051715167463930697643515551514b62784d6c61325a74317536676475376451502f6865775a567354706e4775544c6b6839786f49484b75504e506a6378456d5836303742316570754542396c6c694d514f336f4e50315a77316b6d6b6b4f4c57514b374a62435a614c61473435744276694c74395276736e4c6c4a31324d4b6d614d7352424c536b632b39684d72744f36726178754e444e2f303556425266646457617541667554394b4a484555413843546f384b6643676136512f4f4c336c775446496e6c773175504a38494b6838514b5876376d6b31396e58324f76436d743453347362304632372b36493843316772677a486f595837676558665a37425347534454414a4b327062746a7434344735686675443055706948306764507154353264516c69366e7a5a396c37514462476c4d6e546e4934483941754e432f555433672f3663576a4865375348655738416834644f6559765a374a764c376f4b7534554878356475664f59784c352b7639486c795065446f794a2b6877414134416a306435594374672b32706e346c376e4368394e7265587651332f4b515678662b767a4a357867675957325766334a76625a6639337952514c52415a5151413252412f474e61464d6c3979744952495a7a6d772f37482f6d61573735376e356f466b456635396a5162314f736151496549385151787a475958384f3441612f664e6e4c596a58454f396b6f423952634b4d50696961756f357730767775456939597469704153375a4b777a73624a58464b36633537556d7a663373506756756a7241774f38586f707348713166767541714f535747647344474a3479596b494e64742f733156722f74726e316b574b654974776777484a4779316b51564a566e3265444d7a50374155356437306a68526a494731475a5337586b33616a2b6c764b4d68474f4f75425175346978722b2b59715a6d6665636a5379467350344c5a43637879624e754d315973706e6e772b664d4a7078667145566642797a794461467061674279612f53792f614f6e3745766463345846657959446b6c30305a746f4273796f7759394b5863546b684d5851365a64533676775872324f6b55786134304b4e564e47615a4365517a3753624956435465447258772b56737a72754f6239376d4346524f524d46454a6a5659792b5649704d7872573852727777524f6a6164647667666b562b544e4e705541565267717973737971445338626156436e626539584843336e55416f787435436878772b6b764b505646506579676f46485357775563694151762f4b6838683643586f4d77562b33644338714e2f2b3552354f55344e6f36464f454f6d4a49523467636b7050784772733779383368584b62776e416e6a785a58346e3763324f7a7a37706b652f776a445849503378557675496d2b755562446955723870343148704a773172672f4e5071654c653576436c535a30413345767676334d554f583630394f477061417853354879414867736474477979396d5573497077485864527667783677534271614f507359725a7a797536564659524d756979355177546a4d6c324730476c5844443179594b65792b6468754d6f36515a3031654b59785a61646365475168705a663732676a30504150375641444254555a395854426d69434e324c5948497869724c6c687548326143417367382b30546735557869587765644c724259305459512b4a5a73443056673773474a374e583965436c3547595a374946614d4f432b75316677774f635657746777316648374f414d2f487177776e4249574b647a7571365a68534c6a36596d4a6a436b337034344b38572b726f5239706f6577365932457237327833446f56536d466e44743456336c6f317a62564d304366377257617958734a337038703456386f7759555951355778466d7952776c364d61754a6f666c467443354636683659554c476f43517648574c576a6441366b6b6434707661517243576a656d56502f53476348504d6f6e3956694c647574456c70306c3466596962462b73394b36587552652b7564435878616b79414d32394e646c64796d2f4e436c36446c366e547830565245622b32395a5771734a72746d324a4a3371696b6f2b4e362f44316b746b54387866465a786c2b505a7847786b646d5a6b4a567a50636a455a6e68636a59307478515430787a6744466f2f6145635742443166674f6347356c7052746e65584763354f63303156314a6a32785577304a69644e5a4352507743584f4578636634414341512b666358336f664c4c4464356977436c697a38424c506a6844396c77566b6871487036326b30414553417a734139787059306e4e72532b494743496f4f786c6c794e666b3062384d2b672f4b347475434f6538446f707a6d4e794a4b47654c39714f5a742b4b486650715133374f6145714c744950533542572f7a70417672356f734468504a7a63786c507732505a535a54374c3468566d7a6a68504c597433645743446d4f7142336333445a477a69706f44717630716e6b303266715a5a724b684e44582f48362f3339716252366554574c42377658395553426c476a68463472363263685744513253474f5753424a414936326d584f75755267454c59516e464734725956352f482b2b6f4561542b576e6f6664586257343432626437636432323877642f7a4e61707477674e7363446859636776614b64734f6b304f78647353617864497a4b3942787a67622b445974486d6d5752656c437838337678454c737a454a507a795a6a6e52694b745577797156576c6b767247497153437977397368575759326c6c4c722b466e54524a54437353592b5069494e5374694b494c396338456b33396757586b7337742b5245432b6e4353486f504e454734396a715247434e6c41745444524a6f462b30684c6a5a646c477a526c39725a46394f64654b74716732755778706b4b6747455578496a374f4f576c315a764c485a61736e5645547a4c75547a51732f314c4f475041506e766b493557347350446d52756c436b4f535a6634575a4e55556f6d5248663169712b7168543276637a7776674b3642555530764559463435534d74615250323973696434554d727a46794a4f467a584d46477842346b5832564172646b3455414f544f4e623072636c79586d676f5757616f504e56686b30766271526151646a586572345058714d672b43396d4d413275443452437848754a4551516e6f2b694565454672376973497a3571794547445a2f37617956372b38384431477a39596d3143706e6f7557544c5366457956576936412f50465449715334367a44523177416e4c72376d36713070366c4232696147356e6d645166777973646b55466530305779467856657569426b354f304d7639735339694e5337365a496555306732576d536a424f5151767348392b78494c6c5064526535576d394152394a46456866493048475233713469324548742b7a5a43374d494e716a413552562b6b6878426f4d777a54526e66527672314d792f647275476b41744b4a4f7a7436446f7450457638764143366c4a356368476f714878475432334f4f7537546a38676e6f533542543966583532636d4a6a66386d696c69427931576c68765a4f3278595a636e2f543155473342484e674d334a4a3562345530474f3174513037744747756576544e7861786432683075344a77303972435649556838556f4c35786e6d414e6e4676363033726f56784349426a61554a4e6f334e4f746a3636723275374a6447357575316f69512b5261384f734b416774714c636a444e436a43524c6f2b35556659744862656c4e31376f72623174533752706e72547341385348555a48654f6f5732576572615a34433041347155376e656f2f5a496f51397a3868495354424c7736426e364b7964677737467563596471464c5862456c657554492f6759307a6c7958636c4d484f667a397335706b53412f626c666d2b6433387a4e3751766d4a325441474a6152326f4464686d7333614870634d4c5050496b5a747a584d414a69533379435643585779785a4862544b584e5937466e304c66304561382f786357484a654e75695038587149506f45386c494a5642434f684e43696c77487839334264675a56714437545a78634b686f354c41313938486b6a536f44586b473430617138762b7751692b42704d564c7267646b715737652f4431445541535758584a5751372f385149746e5637582b2b504c4c544937596e4450596135752b31562f7345446f59754f6e364e4d6a496d55664d59436b33577a366b714f4b3557637970526b7839574f637053666e676445304f5646304542795a462b4442694f2f5a6a2f39554330696164566439784568304f485054354557547a6a7873396b5356487a47474d4379477765594f75333977423437777855616a4c526c744c776f3168666c6d473952374c454d72675a5a5933567a796752497537324773706d706c6d2f742f496b66684e6141667a6c68444235336f4d3469457754327057724741333055686770584939655a532f6e674f4d2f532b3646784c6f4f692f694b4171386855363075694a386f754a584d755536644a39633138584c562f563441393053524d366f614c4f6f4b4e624d35525a6c6939516b3036376a6666356b6150632b443379473351536a3735484f644564507444354143714d7363305069524977736f45517a4f6475374a4f3679332b6b537a5534554868473332384b6151494439316d2f6b4a692b58716a503655474556422b384f4436305a4b45554e374446437545472b774674375a585736592f666d6b52576146545846654877446c353277646b64364f652f4a63796e682b654b77714330425351744c51546d44646a307a53324d4a4341625a6639797748483758717678376a545a5664676d396a6d657741706b6d524d2b6f4e615848686264674276455a4d32327846517568436a4139644154444f54396a4a4b7578556f546e5651314b2f6d44736a67475051443437716e4d6b6e5039324b6369454f66797558683956576f7956524356664d7863484c575341456262516574754334714668703836304265685930474e615a426c7233475959596c55674b474c4e4b50344e6374776e4c45644c2b6d6537686c393859614a5652352b5a49732f784764715257573838326b5062302f5641765375704c686d4f4b5a616c65635350676f42673267477737654c736f4d6c49477052322f557a786b2b4f33426c75666c65477a345345726368316e504637564f5768374934745a7851534a4c35484737517a6769684342424247506f386c4453537973424f324f643661422f624e70417a7470486c4e6c396b584c4743715a6e6d762b56564e74663342665868502b4861414845456c2b37346c667a4c6659574732364232794e6768522b58796a662b502f524e796630787752632f6a67754f356c4877494b7341644b3475453874696c567841787347623354704271584d4c34746a342f77702b7a566457534d686254794479664843376a54634b4c644e735466705a337976794d7831705744434e62424c634465774f4a77563034775a7644635a71534f2b30414b79456e5463656c784a52347a6c474e69302f752b5946594c4b46527274376b416e446765396c5a4e7a434e5961696e786c3952416447744164776f4d7232724b6e73304d2b6b43386c59446568634a6c55536e454863484830416d3831377a767a4f35417a4f2f73356a644158546d37645663746469496c77314c796369734e343053344d4864336e715965544f334555316d6d2f362f5a4f70686d395838445661363774424c7071706c6646566848394b4371587548306144633050562f744c75673744597a4e335432774e676d683838685536746a31376766792b32354133666e55326f737952726a7a2b4f69555a3349314c7973532b686f5944736d5469724d45486f455a3572676d524e4863694e427061434a77775641366834756b546b6261543945792b3379365042624b6f484748666f6474752b76446a3975574950465547424244366963587777446c4b4a796b31445472676179674b6262446d71647633472b4a523851347052736c6b43446e4f51484e644d4e2b55613373725850576642483836703149682f726c58796f38623067392f567171576e70614b6c7049364d556a732f4b585244624b6a3530756550394435434e6876796b4e35687a6c3369574f524f3266524e4c496b38643075476366384e6469665279444b6f6745517961543342347851554e49546d74447a4359566e384d644f66592f3556524f4c49585937657a746b3565415a4f304754336a696b53354561452b51386c3769654d654a5274706c337677455541554d586b336a75774e424f74435758376a4a5365702b48594d6b4745612f73306e4f44327478544c384e704735372f2f4c486779496c576b4942587779454945475633482b6661574833337a4c6350777054534c68446d4b58434c53796446482f64423132344d46664978614e6f48484c55304a72545947666e75566a30384c4f51633838307a6671687a6b446f77506952595a6e306e6a6c2f693941414141414141414141414141414141414141414141414141414141414141414141414141414141414141414141414141414141414141414141414141414141414141414141414141414141414141414141414141414141414141414141414141414141414141414141414141414141414141414141414141414141414141414141414141414141414141414141414141414141414141414141414141414141414141414141414141414141414141414141414141414141414141414141414141414141414141414141414141414141414141414141414141414141414141414141414141414141414141414141414141414141414141414141414141414141414141414141414141414141414141414141414141414141414141414141414141414141414141414141414141414141414141414141414141414141414141414141414141414141414141414141414141414141414141414141414141414141414141414141414141414141414141414141414141414141414141414141414141414141414141414141414141414141414141414141414141414141414141414141414141414141414141414141414141414141414141414141414141414141414141414141414141414141414141414141414141414141414141414141414141414141414141414141414141414141414141414141414141414141414141415a57386758677136546f4a304753564e6b74707536532b575a7036704a323765304f7450724a52466855555873524b46716c2f2f527266333573394c55625537564e3458364c5356736f4835434b46366a4c4432635178535447715a327a506b6a7a5053747833766834334f68446b654e68785345463767715743547a5a736a716c526d37664d6d656357744d316d784b464e6a4431366a4f4769622b4567764f4a36736b54654741432f4b5562586466686a4657575339326f4175597462554b707169704c777831692b714271463679506264475a50654c4f6b432b347a5a617247626f6c2b38723766742f386b387a7539394b4d756171676e7572636d33553445375035677278414a7937667a2f6a48634b496a336f3231714d2f6d5066584b694272373466774b70326b346165336471464141734c59745031325972574f49746d47374835333945306951674253774d41684f68307149726c5963566d4c5355466a6342715046756d48334d6931433352463575742f5a41737a3668385577556b46684b4a4842693264706c46774a347a4e2f755754364f36673669714c384865764a33707a4464466137336a413357413571754c69337a766554304d2f72366769357a534735317a744b724376372f542f2b306b65534744776f533878734d664853534c71594435764445304a3961776b616d7749556a2b687458686c63574866545a374f7a4374534137644d6c52684a75674d3164564d77492b706230557453494f324a6c52384d38754831692f385838522f78482f384b626b466a576e42772b767a664a6f316d57793959744a79686673724652612b4b4c45764b533659494e59623747425042365a434530633643456f326575586b6c5266624469536d2f746a7656483774776a7a304463566e6e576c574a6c5a386e6f6e446b562b47473334416d5938544f4a6f744b36763877452f544f443934664d41355a6466514a426f76582f33657447502f434b6f79553370343057687074706d6a595457417344676b5475475364654c42524f4464343038736f774d3272734568772b52626e2b45444479367a67792b6553665542674d545a716b59737545546d7979557242694c534d6a74556449334a486f6c5474612b426765363863517351376844326843687464312f7344716a497233334932667944312f48635670366772466264666d624c636874503275787368664536564944376667446f41375458366c5354454b39506d3932626d734e6e4b344a57463957734e6e436b344b6b4f5657734f666e58367531486c6b7732666b2f6276527975524f44315a6a77774c453341666e43413954466467586232503133354530524e3730324369334c4a4776505541594d66574151726b5a5568535057703750724252376851546a45333231686747744e614943576c31755535613231694e316856652b343171784d6b6d2b436452527339746b6f6f7675704b6d2b4268446c466a427a38777542682f6e6a5750716c58367064465a45586457784d32632f794a78436a73306162364f636966695378576167552f2b4f724456744d4746467451536d30352f5a5942344f485a79724e6f7837386e43524f376c545247575678334c56736835696f747a45376547767a7637694d3930674670744f53667548645055532b584d564b6e323671416542447471584d4b67656c5a7359434e2b5a72727953587663375833475536693063514a452b5369374a5435634d7239685331384e634e634e31325a7756346c44592b7176384978475a535a6e5462654d727a546f325752712f396d65644e647532665950306275626d7a79754d32365951777a6f6268375735614b4d4a2f5479636f6d6967616e76743038494a46585737756b344e546363662b4b593373364e396e6547383974557148766768343347365969576344636e4e466a67726b612b4b4e32554b7478453242396b6a41446b765764334730704c314c734742446873614a4e4268714c793477663758534f317241667147306e6365515958506a78344265726c517768556a2f614a7738537a35676749747748366e4e75484d7732396d4d585031576445357357646c4e686750666d743869593351776e776834362b5871645364412f505a5248436b557230304c57456e553148646a5a567a514c7a5841503572574242516e794837677738347135554d75487138464b466a4c33524d41516f46547a586841764d31394f4741316f364e6f3348434c457031554a326c6c425862626e574d35787a325a663859585a62434d47644775694c7a6b59564b564b61426d694b45794363583559376872614b67364871793257734f43556d41676a687738736f4553436a74656f6b756a3844426c36566a4f50757653595a37642b6957414f786f5133564364584e334c5751454f57374c6f424a5a76376a4a6c37394a352b61707530584352794157705a2f31664d3638527566737075726972743830654633734533716d784d42635332614d45484d316367616f43624e56586179663152382f454368505676514459354f323864524768584d6c436d6e337935354d423172662f53623253384256687a574c4c337769626166336b6b41564d6a624d3374316e336677396c6b44376d78667147467a2b7a49334f6c5457305071733555515034596c71735162644d4b2b4c4864466d674433786374314b713553685278786b67556838446938366a4b2b2b63694c2b72364a383964487a736947327349346d592f4d714f4c424c746f69504f697345752f59433679696257716454457a59446f6f712b796932684d4136772f4449585269734761335542433851364251643845304c2b4655746c3053535837636b744c685154562b4a48416d596438446b3362364755757644536f38492f396763304e6c74434f6c4d74306353467a6c67693969727763555873694c4a4739466b4853413654746c694b7833774d6c424966774354367655617069365277417747494c4a34564d32776672774a6c68786737712b487a72534b36624c645433436c74654564795131433678566c47784459304546676150423632655742337738354242365a4c5735647648504c706e7a3176302f464e5863753144384736642b492b6e723667394c5832306c5454362b656d54556f46744a4f5457622f5049364c496937453742636a64585661454f63776646474f4d5a62306c4f5a68593950513544503355786b54414a4f486e724567746746654f72623652446c66706e78536e5946526f5a344e4a536d4f316176577a6567372f324e5647647a666246766b57414b596855665548684e586d4d586450722f317259565759555933574b7939724a6762547856486d435a2b55797150757251614a726e792b34304c31746957435064636c5a3833656848556b3757556c31633878525a376d55454b63496f5030415a653554416a446a656c4c4162692f61536255377747643635634b6c71766c426c4538395972366743332f7164622f304d4865662f5935476e6e4e4d54773474543546317651546b674a4177503461494d4942534a45567153556b5167674a7374674d476d3872676e423247366e314e61497138726f4a7471494268485731536838777665564443626c63776b626d75492f564f78772b2b53494455774d7145697375615162313038364967335445645273464f774a476c673655325834376e565963492b6d6361486d567a494b647a467a58536f726c52697a7775444353427345416d6236324763572f454530732f7449657a32734e5978384c666b705a4c592f6f6d5a784b314b42436b67395144414f33797a644b3844524e384b33796e4d6378626345697a345355774855614c544452585666656e484a6538713346343376576e6354585a4530346455747a336846656f62422b30647a79575278506633477632383564567a674b6f382b56576c473057453965514b48574239304a4c3336566f6a65655756416a385634554666506e626e714b6f59534d7671426a574342716943584662514f78714447524e746a6c4b7461415670484d49714f39352f383944437a452f43447446643232713574772f7868785638593775637763696c316d626639452b65575237712b7633776c6639782f2b4a59784a4f4179457065496c47367166497052752f586c4c42314577773052353969515732457065396d636d68615467486b6d37566d4363326344496e374b2f6d5a6f4c457a57453367586e43454e6c6777477568734a594e7a577645486a76723752453076586e514a6f5964467773667374323545774a4d756146737133674c683753636f78795754496d394c71624b4731754b75546b546b4d48656e476f534768665430765957726e7758774544624665534c752b6265785833552b32764c396e677036684f454d6b49776342336b334c794631596f6d634d35695a4a616a6463315471676473414244674150635048353672776f4d4d6f547949666a59542b497067633151744b3939395375576b7a635866696c7a30635a5668557048535a7479777956524944457a38414c62324c39594433683262694d6465756868707a62336f357046526f784c76717344504d353148697073466e425a637a7366554b36597673434f4a364f6f4d3138636c48346f703450335932676176392b544d4856776664787743735432374c64474a72726d36766a4d4b574638316f564c743830365335784964543657674c42373539596d5170694a78436b65682f6c4866546a4e4942723145735a6179496847692b556943482f706c2f7a41704b79365036444b5053386c3339306e426e6a64434a64374a6c6f4663563672435a5057426b5977346d4d6f342b6d5447586e4c6b4e6b6c5a4f6a76684531334648505476584967586a593572374733764b466c50554d79434852757877434c544a7a6136626d42436a666b6b6c54324c7778506539337356524b4a455267764f70375452653942376d6d675a707a6d7879314261696b5935794c67584d46314e4a51544d63397538664f48672b58517970444e6d476d7162657647527a496a3747503870595955507273755458434e4176532f6b68626163665033315a4b306a5355797165674346686a7a76733438774378536a76546d5131686d466d57336d784c4f7a5444734944386545754c36346d4172414d6c367a464e3448786333543461654f6e4d3754663365496670395857614c484a326f62526e3748584655344c2b756859777676304a774551356b627772305a4138576b344c73334c304f742f41463841496a5a724761464b4132755579556e2f755a6553566d357042614d574b30447161345a517a6d6c466d4469553933654c743268596c3743506a7a3249644d554a376a36766e61324d7a70415a4a547666716f6d78716548656642415a6b45556636522b2f4c6161756e48335a6763684e6b4d566d4a6d6c58464a7678585548426337715676503463556c314a2f366a4a66684c7744776468796c444f4e4f386e63456f526c4f6c636e413948595a546b44694f77726d4670746a54346456496c443464513634574c776858446e567337507752574f314b62324a47306b74353362566d337776475a576441736e33613676774435547a4e704f392b556c62596a66356e796a524f783850573452595246637a6c6a424f6e396c62436d3079617078364879574e67764c464c5852485338357a44713445485454636a2b32365946322b54594c475a6a48737130432f6d487163787a7142354e2b57422b44784c697a6141676f78424b762b4a7a77336979556f5a5a394e584b714535485546424d644b6371476e6456566174547a6c7743303272464c573842727849463161794a62396c4b6938747a2f4e522f6d46726a36494b546f347979467a334b5a644643696333676756304a7a4e6c6461756e5a3069314a783947354439316c4d2b5067483643484234597343474552644a416b7a32754e456f3730436f70394c5762797748742f2b744d482b2f61566c4d4243794c384e752f506c387776426f4c324659614669797068664a6e4d65647545436d6836667365486359766c5947316c766d486e6630386e34466f4f714e3939533449647a354c6f497834616b32313456613730334a69306e5844323849414573726f582b4f2b3834433758644c684d767a612b6f3756373130634234734b524d4a6f504a65454d3034687668656d39656d6c4f4262636e7879795945424d536a5555347a385833374e7851433246374c6964444b6b4e326353442f76317373323432367546425a436d6a705a7375367855464a2b4a5a37787a452b7747655873694a72535a57333077774c68334d6b684d64584c7131554c6e416f557476447830645753792f654e66765970357771565767586a64565632317954455743315434497474307a416d674163555148346d2f696762414b5a4e6a7047394e6e47374c58537a53547473613363426d693341356f754f48313557767335734e777142574d455a664642545759686154574a6f6a49714135446d4c68443370744c4858534b78614e47467476305038512f6e484a7751434c635342532b7355593739506d3856334b38446b6f4161634e376a5731616b5256584f5a6e78516677494e5770416939304751655a336f6262475744396b78794d5a2f4866496f3934627178366168595647774365305a456b76636b517550766f6653786a676e634c4a33717267436563514a7875713456666d4e50536879666c5441306e356c5343555465337149715650782f3331626857582f316e67466b6d676e4143657173534
[truncated: 12,578,919 more chars]
