# Supplementary material for: A Blockchain Framework for Patient-Centered Health Records and Exchange (HealthChain): Evaluation and Proof-of-Concept Study
Source: J Med Internet Res. 2019 Aug 31;21(8):e13592. doi: 10.2196/13592 (PMC6743266; doi:10.2196/13592)
Supplement: Multimedia Appendix 3 [file jmir_v21i8e13592_app3.zip › HealthChainWebClient/client.properties]

#################################
# HealthChain client properties #
#################################
# database host - default: localhost
host=localhost

# database name - default: healthchain
name=healthchain

# database port - default: 5432
port=5432

# database username - default: healthchain_user
user=healthchain_user

# database password - no default
pass=kh8h4872kjlfhjH875h

# database schema - default: client
schema=client

# log level (DEBUG, INFO, WARN, ERROR) - default: INFO
loglevel=INFO
