# Supplementary material for: A Blockchain Framework for Patient-Centered Health Records and Exchange (HealthChain): Evaluation and Proof-of-Concept Study
Source: J Med Internet Res. 2019 Aug 31;21(8):e13592. doi: 10.2196/13592 (PMC6743266; doi:10.2196/13592)
Supplement: Multimedia Appendix 3 [file jmir_v21i8e13592_app3.zip › HealthChainWebClient/nbproject/ant-deploy.xml]

<?xml version="1.0" encoding="UTF-8"?>
<project default="-deploy-ant" basedir=".">
    <target name="-init-cl-deployment-env" if="deploy.ant.enabled">
        <property file="${deploy.ant.properties.file}" />
        <available file="${deploy.ant.docbase.dir}/WEB-INF/sun-web.xml" property="sun.web.present"/>
        <available file="${deploy.ant.docbase.dir}/WEB-INF/glassfish-web.xml" property="glassfish.web.present"/>
        <available file="${deploy.ant.resource.dir}" property="has.setup"/>
        <tempfile prefix="gfv3" property="gfv3.password.file" destdir="${java.io.tmpdir}"/>  <!-- do not forget to delete this! -->
        <echo message="AS_ADMIN_PASSWORD=${gfv3.password}" file="${gfv3.password.file}"/>
    </target>
    
    <target name="-parse-sun-web" depends="-init-cl-deployment-env" if="sun.web.present">
        <tempfile prefix="gfv3" property="temp.sun.web" destdir="${java.io.tmpdir}"/>
        <copy file="${deploy.ant.docbase.dir}/WEB-INF/sun-web.xml" tofile="${temp.sun.web}"/>
        <!-- The doctype triggers resolution which can fail -->
        <replace file="${temp.sun.web}">
            <replacetoken><![CDATA[<!DOCTYPE]]></replacetoken>
            <replacevalue><![CDATA[<!-- <!DOCTYPE]]></replacevalue>
        </replace>
        <replace file="${temp.sun.web}">
            <replacetoken><![CDATA[<sun-web-app]]></replacetoken>
            <replacevalue><![CDATA[--> <sun-web-app]]></replacevalue>
        </replace>
        <xmlproperty file="${temp.sun.web}" validate="false">
        </xmlproperty>    
        <delete file="${temp.sun.web}"/>
        <condition property="deploy.ant.client.url" value="${gfv3.url}${sun-web-app.context-root}" else="${gfv3.url}/${ant.project.name}">
            <isset property="sun-web-app.context-root"/>
        </condition>
        <condition property="deploy.context.root.argument" value="&amp;contextroot=${sun-web-app.context-root}" else="/${ant.project.name}">
            <isset property="sun-web-app.context-root"/>
        </condition>
    </target>
    <target name="-parse-glassfish-web" depends="-init-cl-deployment-env" if="glassfish.web.present">
        <tempfile prefix="gfv3" property="temp.gf.web" destdir="${java.io.tmpdir}"/>
        <copy file="${deploy.ant.docbase.dir}/WEB-INF/glassfish-web.xml" tofile="${temp.gf.web}"/>
        <!-- The doctype triggers resolution which can fail -->
        <replace file="${temp.gf.web}">
            <replacetoken><![CDATA[<!DOCTYPE]]></replacetoken>
            <replacevalue><![CDATA[<!-- <!DOCTYPE]]></replacevalue>
        </replace>
        <replace file="${temp.gf.web}">
            <replacetoken><![CDATA[<glassfish-web-app]]></replacetoken>
            <replacevalue><![CDATA[--> <glassfish-web-app]]></replacevalue>
        </replace>
        <xmlproperty file="${temp.gf.web}" validate="false">
        </xmlproperty>
        <delete file="${temp.gf.web}"/>
        <condition property="deploy.ant.client.url" value="${gfv3.url}${glassfish-web-app.context-root}" else="${gfv3.url}/${ant.project.name}">
            <isset property="glassfish-web-app.context-root"/>
        </condition>
        <condition property="deploy.context.root.argument" value="&amp;contextroot=${glassfish-web-app.context-root}" else="/${ant.project.name}">
            <isset property="glassfish-web-app.context-root"/>
        </condition>
    </target>
    <target name="-no-parse-sun-web" depends="-init-cl-deployment-env" unless="sun.web.present">
        <property name="deploy.context.root.argument" value=""/>
    </target>
    <target name="-add-resources" depends="-init-cl-deployment-env" if="has.setup">
        <tempfile prefix="gfv3" property="gfv3.resources.dir" destdir="${java.io.tmpdir}"/>
        <mkdir dir="${gfv3.resources.dir}"/>
        <mkdir dir="${gfv3.resources.dir}/META-INF"/>
        <copy todir="${gfv3.resources.dir}/META-INF">
            <fileset dir="${deploy.ant.resource.dir}"/>
        </copy>
        <jar destfile="${deploy.ant.archive}" update="true">
            <fileset dir="${gfv3.resources.dir}"/>
        </jar>
        <delete dir="${gfv3.resources.dir}"/>
    </target>
    <target name="-deploy-ant" depends="-parse-glassfish-web, -parse-sun-web, -no-parse-sun-web,-add-resources" if="deploy.ant.enabled">
        <antcall target="-deploy-without-pw"/>
        <antcall target="-deploy-with-pw"/>
    </target>

    <target name="-deploy-without-pw" unless="gfv3.password">
        <echo message="Deploying ${deploy.ant.archive}"/>
        <tempfile prefix="gfv3" property="gfv3.results.file" destdir="${java.io.tmpdir}"/>  <!-- do not forget to delete this! -->
        <property name="full.deploy.ant.archive" location="${deploy.ant.archive}"/>
        <get src="${gfv3.admin.url}/__asadmin/deploy?path=${full.deploy.ant.archive}${deploy.context.root.argument}&amp;force=true&amp;name=${ant.project.name}"
            dest="${gfv3.results.file}"/>
        <delete file="${gfv3.results.file}"/>    
    </target>
    <target name="-deploy-with-pw" if="gfv3.password">
        <echo message="Deploying ${deploy.ant.archive}"/>
        <tempfile prefix="gfv3" property="gfv3.results.file" destdir="${java.io.tmpdir}"/>  <!-- do not forget to delete this! -->
        <property name="full.deploy.ant.archive" location="${deploy.ant.archive}"/>
        <get username="${gfv3.username}" password="${gfv3.password}" src="${gfv3.admin.url}/__asadmin/deploy?path=${full.deploy.ant.archive}${deploy.context.root.argument}&amp;force=true&amp;name=${ant.project.name}"
            dest="${gfv3.results.file}"/>
        <delete file="${gfv3.results.file}"/>
    </target>
    <target name="-undeploy-ant" depends="-init-cl-deployment-env" if="deploy.ant.enabled">
        <antcall target="-undeploy-without-pw"/>
        <antcall target="-undeploy-with-pw"/>
    </target>

    <target name="-undeploy-without-pw" unless="gfv3.password">
        <echo message="Undeploying ${deploy.ant.archive}"/>
        <tempfile prefix="gfv3" property="gfv3.results.file" destdir="${java.io.tmpdir}"/>  <!-- do not forget to delete this! -->
        <get src="${gfv3.admin.url}/__asadmin/undeploy?name=${ant.project.name}"
            dest="${gfv3.results.file}"/>
        <delete file="${gfv3.results.file}"/>    
    </target>
    <target name="-undeploy-with-pw" if="gfv3.password">
        <echo message="Undeploying ${deploy.ant.archive}"/>
        <tempfile prefix="gfv3" property="gfv3.results.file" destdir="${java.io.tmpdir}"/>  <!-- do not forget to delete this! -->
        <get username="${gfv3.username}" password="${gfv3.password}" src="${gfv3.admin.url}/__asadmin/undeploy?name=${ant.project.name}"
            dest="${gfv3.results.file}"/>
        <delete file="${gfv3.results.file}"/>
    </target>
</project>
