# Supplementary material for: A Blockchain Framework for Patient-Centered Health Records and Exchange (HealthChain): Evaluation and Proof-of-Concept Study
Source: J Med Internet Res. 2019 Aug 31;21(8):e13592. doi: 10.2196/13592 (PMC6743266; doi:10.2196/13592)
Supplement: Multimedia Appendix 3 [file jmir_v21i8e13592_app3.zip › HealthChainWebClient/nbproject/genfiles.properties]

build.xml.data.CRC32=a6e3d4d2
build.xml.script.CRC32=c297ab4a
build.xml.stylesheet.CRC32=651128d4@1.75.1.1
# This file is used by a NetBeans-based IDE to track changes in generated files such as build-impl.xml.
# Do not edit this file. You may delete it but then the IDE will never regenerate such files for you.
nbproject/build-impl.xml.data.CRC32=a6e3d4d2
nbproject/build-impl.xml.script.CRC32=6467e5a4
nbproject/build-impl.xml.stylesheet.CRC32=99ea4b56@1.75.1.1
