# Supplementary material for: A Blockchain Framework for Patient-Centered Health Records and Exchange (HealthChain): Evaluation and Proof-of-Concept Study
Source: J Med Internet Res. 2019 Aug 31;21(8):e13592. doi: 10.2196/13592 (PMC6743266; doi:10.2196/13592)
Supplement: Multimedia Appendix 3 [file jmir_v21i8e13592_app3.zip › HealthChainWebClient/nbproject/private/private.properties]

deploy.ant.properties.file=C:\\Users\\hylockr\\AppData\\Roaming\\NetBeans\\8.1\\config\\GlassFishEE6\\Properties\\gfv31012629879.properties
j2ee.platform.is.jsr109=true
j2ee.server.domain=C:/Program Files/glassfish-4.1.1/glassfish/domains/domain1
j2ee.server.home=C:/Program Files/glassfish-4.1.1/glassfish
j2ee.server.instance=[C:\\Program Files\\glassfish-4.1.1\\glassfish;C:\\Program Files\\glassfish-4.1.1\\glassfish\\domains\\domain1]deployer:gfv3ee6wc:localhost:4848
j2ee.server.middleware=C:/Program Files/glassfish-4.1.1
javac.debug=true
javadoc.preview=true
selected.browser=default
user.properties.file=C:\\Users\\hylockr\\AppData\\Roaming\\NetBeans\\8.1\\build.properties
