# Supplementary material for: A Blockchain Framework for Patient-Centered Health Records and Exchange (HealthChain): Evaluation and Proof-of-Concept Study
Source: J Med Internet Res. 2019 Aug 31;21(8):e13592. doi: 10.2196/13592 (PMC6743266; doi:10.2196/13592)
Supplement: Multimedia Appendix 3 [file jmir_v21i8e13592_app3.zip › HealthChainWebClient/nbproject/private/profiler/attach.xml]

<?xml version="1.0" encoding="UTF-8" standalone="no"?>
<!DOCTYPE properties SYSTEM "http://java.sun.com/dtd/properties.dtd">
<properties>
<comment/>
<entry key="profiler.attach.target.type">Java application</entry>
<entry key="profiler.attach.direct">false</entry>
<entry key="profiler.attach.host"/>
<entry key="profiler.attach.dynamic.processName">com.sun.enterprise.glassfish.bootstrap.ASMain</entry>
<entry key="profiler.attach.dynamic.pid">190640</entry>
<entry key="profiler.attach.host.os">Windows, 64bit JVM</entry>
<entry key="profiler.attach.server.type">Java application</entry>
<entry key="profiler.attach.dynamic.jdk16">true</entry>
<entry key="profiler.attach.remote">false</entry>
</properties>
