# Supplementary material for: A Blockchain Framework for Patient-Centered Health Records and Exchange (HealthChain): Evaluation and Proof-of-Concept Study
Source: J Med Internet Res. 2019 Aug 31;21(8):e13592. doi: 10.2196/13592 (PMC6743266; doi:10.2196/13592)
Supplement: Multimedia Appendix 3 [file jmir_v21i8e13592_app3.zip › HealthChainWebClient/nbproject/project.xml]

<?xml version="1.0" encoding="UTF-8"?>
<project xmlns="http://www.netbeans.org/ns/project/1">
    <type>org.netbeans.modules.web.project</type>
    <configuration>
        <data xmlns="http://www.netbeans.org/ns/web-project/3">
            <name>HealthChainWebClient</name>
            <minimum-ant-version>1.6.5</minimum-ant-version>
            <web-module-libraries>
                <library dirs="200">
                    <file>${file.reference.commons-io-2.5.jar}</file>
                    <path-in-war>WEB-INF/lib</path-in-war>
                </library>
                <library dirs="200">
                    <file>${file.reference.commons-lang3-3.5.jar}</file>
                    <path-in-war>WEB-INF/lib</path-in-war>
                </library>
                <library dirs="200">
                    <file>${file.reference.postgresql-9.2-1002.jdbc4.jar}</file>
                    <path-in-war>WEB-INF/lib</path-in-war>
                </library>
                <library dirs="200">
                    <file>${file.reference.gson-2.5.jar}</file>
                    <path-in-war>WEB-INF/lib</path-in-war>
                </library>
                <library dirs="200">
                    <file>${file.reference.gson-2.8.0.jar}</file>
                    <path-in-war>WEB-INF/lib</path-in-war>
                </library>
                <library dirs="200">
                    <file>${file.reference.hapi-fhir-base-2.5.jar}</file>
                    <path-in-war>WEB-INF/lib</path-in-war>
                </library>
                <library dirs="200">
                    <file>${file.reference.hapi-fhir-structures-dstu3-2.5.jar}</file>
                    <path-in-war>WEB-INF/lib</path-in-war>
                </library>
                <library dirs="200">
                    <file>${file.reference.hapi-fhir-validation-resources-dstu3-2.5.jar}</file>
                    <path-in-war>WEB-INF/lib</path-in-war>
                </library>
                <library dirs="200">
                    <file>${file.reference.javassist-3.22.0-CR2.jar}</file>
                    <path-in-war>WEB-INF/lib</path-in-war>
                </library>
                <library dirs="200">
                    <file>${file.reference.jpbc-api-2.0.0.jar}</file>
                    <path-in-war>WEB-INF/lib</path-in-war>
                </library>
                <library dirs="200">
                    <file>${file.reference.jpbc-plaf-2.0.0.jar}</file>
                    <path-in-war>WEB-INF/lib</path-in-war>
                </library>
                <library dirs="200">
                    <file>${file.reference.slf4j-api-1.7.25.jar}</file>
                    <path-in-war>WEB-INF/lib</path-in-war>
                </library>
                <library dirs="200">
                    <file>${file.reference.HikariCP-2.6.3.jar}</file>
                    <path-in-war>WEB-INF/lib</path-in-war>
                </library>
                <library dirs="200">
                    <file>${file.reference.ChameleonHashing.jar}</file>
                    <path-in-war>WEB-INF/lib</path-in-war>
                </library>
                <library dirs="200">
                    <file>${file.reference.DatabaseUtils.jar}</file>
                    <path-in-war>WEB-INF/lib</path-in-war>
                </library>
                <library dirs="200">
                    <file>${file.reference.Logger.jar}</file>
                    <path-in-war>WEB-INF/lib</path-in-war>
                </library>
                <library dirs="200">
                    <file>${file.reference.ProxyReEncryption.jar}</file>
                    <path-in-war>WEB-INF/lib</path-in-war>
                </library>
                <library dirs="200">
                    <file>${file.reference.SecurityUtils.jar}</file>
                    <path-in-war>WEB-INF/lib</path-in-war>
                </library>
                <library dirs="200">
                    <file>${file.reference.SystemUtils.jar}</file>
                    <path-in-war>WEB-INF/lib</path-in-war>
                </library>
            </web-module-libraries>
            <web-module-additional-libraries/>
            <source-roots>
                <root id="src.dir"/>
            </source-roots>
            <test-roots>
                <root id="test.src.dir"/>
            </test-roots>
        </data>
        <libraries xmlns="http://www.netbeans.org/ns/cdnjs-libraries/1"/>
    </configuration>
</project>
