# Supplementary material for: A Blockchain Framework for Patient-Centered Health Records and Exchange (HealthChain): Evaluation and Proof-of-Concept Study
Source: J Med Internet Res. 2019 Aug 31;21(8):e13592. doi: 10.2196/13592 (PMC6743266; doi:10.2196/13592)
Supplement: Multimedia Appendix 3 [file jmir_v21i8e13592_app3.zip › HealthChainWebClient/src/java/edu/ecu/hsim/ray/constants/Constants.java]

/*
 * Copyright (c) 2018 Ray Hylock
 * Department of Health Services and Information Management
 * College of Allied Health Sciences
 * East Carolina University
 *
 * Licensed under the Apache License, Version 2.0 (the "License");
 * you may not use this file except in compliance with the License.
 * You may obtain a copy of the License at
 *
 *      http://www.apache.org/licenses/LICENSE-2.0
 *
 * Unless required by applicable law or agreed to in writing, software
 * distributed under the License is distributed on an "AS IS" BASIS,
 * WITHOUT WARRANTIES OR CONDITIONS OF ANY KIND, either express or implied.
 * See the License for the specific language governing permissions and
 * limitations under the License.
 */
package edu.ecu.hsim.ray.constants;

import edu.ecu.hsim.ray.hash.SecureHash;
import edu.ecu.hsim.ray.logger.Logger;
import edu.ecu.hsim.ray.messagedigest.MessageDigest;
import java.io.File;
import java.io.FileInputStream;
import java.io.IOException;
import java.util.Properties;
import java.util.concurrent.TimeUnit;

/**
 * Project constants.
 * @author Ray Hylock
 */
public class Constants {
    ////////////////////////////////////////////////////////////////////////////
    //                        WEB INTERFACE CONSTANTS                         //
    ////////////////////////////////////////////////////////////////////////////
    public static final MessageDigest.Algorithms ALGORITHM = 
            MessageDigest.Algorithms.SHA512;
    public static final SecureHash.Algorithms SECURE_HASH_ALGORITHM = 
            SecureHash.Algorithms.PBKDF2WithHmacSHA512;
    public static final int SECURE_HASH_ITERATIONS = 1000;
    public static final short SECURE_HASH_KEY_LENGTH = 512;
    public static final String SITE_TITLE = "HealthChain";
    public static final String USER_BEAN = "userBean";
    public static final String LOGIN = "login.html";
    public static final String LOGIN_ERROR = "login.html?error=1";
    public static final String CREATE_ERROR = "create.html?error=1";
    
    ////////////////////////////////////////////////////////////////////////////
    //                     DATABASE CONNECTION PROPERTIES                     //
    // This example connects to a local PostgreSQL instance. You must first   //
    // run the appropriate creation scripts included with this project prior  //
    // to its deployment.                                                     //
    ////////////////////////////////////////////////////////////////////////////
    // client.properties keys
    private static final String DATABASE_HOST_KEY = "host";
    private static final String DATABASE_NAME_KEY = "name";
    private static final String DATABASE_PORT_KEY = "port";
    private static final String DATABASE_USER_KEY = "user";
    private static final String DATABASE_PASS_KEY = "pass";
    private static final String DATABASE_SCHEMA_KEY = "schema";
    private static final String LOG_LEVEL_KEY = "loglevel";
    private static final Properties PROPERTIES = new Properties();
    static {
        try {
            PROPERTIES.load(new FileInputStream(new File("client.properties")));
        } catch (IOException ex) {
            new Logger().terminalError("Cannot locate or process "
                    + "client.properties.");
        }
    }
    
    // logger
    public static final Logger log = new Logger(Logger.Level.valueOf(
            PROPERTIES.getProperty(LOG_LEVEL_KEY, "INFO").toUpperCase().trim()));
    
    // read in properties
    public static final String DATABASE_HOST = PROPERTIES.getProperty(
            DATABASE_HOST_KEY, "localhost").trim();
    public static final String DATABASE_NAME = PROPERTIES.getProperty(
            DATABASE_NAME_KEY, "healthchain").trim();
    public static final int DATABASE_PORT = Integer.parseInt(
            PROPERTIES.getProperty(DATABASE_PORT_KEY, "5432").trim());
    public static final String DATABASE_USER = PROPERTIES.getProperty(
            DATABASE_USER_KEY, "healthchain_user").trim();
    public static final String DATABASE_PASS = PROPERTIES.getProperty(
            DATABASE_PASS_KEY, "not going to work").trim();
    public static final String DATABASE_SCHEMA = PROPERTIES.getProperty(
            DATABASE_SCHEMA_KEY, "client").trim();
    
    // HikariCP params
    public static final String CP_URL = 
        "jdbc:postgresql://"+DATABASE_HOST+":"+DATABASE_PORT+"/"+DATABASE_NAME
       +"?searchpath="+DATABASE_SCHEMA;
    public static final int CP_MIN_IDLE = 1;
    public static final int CP_MAX_POOL = 2;
    public static final int CP_MAX_LIFETIME = 4; // minutes
    public static final int CP_IDLE_TIMEOUT = 4; // minutes
    public static final boolean CP_CACHE_PREP_STMT = true;
    public static final int CP_PREP_STMT_CACHE_SIZE = 250;
    
    ////////////////////////////////////////////////////////////////////////////
    //                             USER CONSTANTS                             //
    ////////////////////////////////////////////////////////////////////////////
    public static final int DEFAULT_AES_KEY_LENGTH = 128;
    public static final int DEFAULT_AES_PASSWORD_LENGTH_IN_BYTES = 64;
    public static final int MIN_AES_PASSWORD_LENGTH_IN_BYTES = 32;
    public static final int MAX_AES_PASSWORD_LENGTH_IN_BYTES = 126;
    public static final long SERVER_SINGLE_BLOCK_DATABASE_ID = 0;
    
    ////////////////////////////////////////////////////////////////////////////
    //                          JSON SPLIT CONSTANT                           //
    ////////////////////////////////////////////////////////////////////////////
    public static final String SPLIT = "SPLIT_ON_ME";
    
    ////////////////////////////////////////////////////////////////////////////
    //                            EXPORT CONSTANTS                            //
    ////////////////////////////////////////////////////////////////////////////
    public static final String EXPORT_TITLE = SITE_TITLE+"_";
    public static final String EXPORT_FILE_EXT = ".fhir";
    
    ////////////////////////////////////////////////////////////////////////////
    //                   CLIENT/SERVER PING/SYNC CONSTANTS                    //
    ////////////////////////////////////////////////////////////////////////////
    // executor services - for block updates, terminates when sync is successful
    public static final int ES_TIME = 1;
    public static final TimeUnit ES_UNITS = TimeUnit.SECONDS;
    
    ////////////////////////////////////////////////////////////////////////////
    //                  CLIENT/SERVER MESSAGE FLAG CONSTANTS                  //
    ////////////////////////////////////////////////////////////////////////////
    public static final int BLOCK_REQUEST           =  0;
    public static final int CHAIN_LIST_REQUEST      =  1;
    public static final int CURVE_REQUEST           =  2;
    public static final int GENERATE_BLOCK_REQUEST  =  3;
    public static final int ID_REQUEST_MINER        =  4;
    public static final int MESSAGE_REQUEST         =  5;
    public static final int NODE_LIST_REQUEST       =  6;
    public static final int PING_BLOCK              =  7;
    public static final int PING_ANY_COMMS          =  8;
    public static final int PING_NEW_COMMS          =  9;
    public static final int PK_REQUEST_MINER        = 10;
    public static final int PK_REQUEST_USER         = 11;
    public static final int TEST_CONNECT_REQUEST    = 12;
    public static final int UPDATE_BLOCK_REQUEST    = 13;
    
    /////////////////////////////////
    // PING COMMS
    public static final int X_COMM_TYPE_NO_COMMS            = 5000;
    public static final int X_COMM_TYPE_HAS_COMMS           = 5001;
    
    /////////////////////////////////
    // SMART CONTRACT COMMS
    // process a pending smart contract
    public static final int X_COMM_TYPE_SC_PENDING           = 1000;
    // execute contract
    public static final int X_COMM_TYPE_SC_EXECUTE           = 1001;
    // update status
    public static final int X_COMM_TYPE_SC_STATUS_UPDATE     = 1002;
    // accepted
    public static final int X_COMM_TYPE_SC_ACCEPTED          = 1003;
    // refusal
    public static final int X_COMM_TYPE_SC_REFUSAL           = 1004;
    // success
    public static final int X_COMM_TYPE_SC_SUCCESS           = 1005;
    
    ////////////////////////////////////////////////////////////////////////////
    //                          BLOCKCHAIN CONSTANTS                          //
    ////////////////////////////////////////////////////////////////////////////
    // blockchain variables
    public static final int MAX_BLOCK_SIZE = Integer.MAX_VALUE; // 1 GB
    public static final double MAX_BLOCK_LOAD_FACTOR = 0.95;
    
    ////////////////////////////////////////////////////////////////////////////
    //                          MINER/NODE CONSTANTS                          //
    ////////////////////////////////////////////////////////////////////////////
    public static final String NODE_URL_KEY = "url_";
    public static final String NODE_PORT_KEY = "port_";
    public static final String MINER_CMT = "Creation miner";
    public static final String MINER_URL_KEY = "url";
    public static final String MINER_PORT_KEY = "port";
    
    ////////////////////////////////////////////////////////////////////////////
    //                      DECLARATION OF INDEPENDENCE                       //
    ////////////////////////////////////////////////////////////////////////////
    // sample text - the Declaration of Independence
    public static final String DOI = "IN CONGRESS, JULY 4, 1776. \n"
            + "THE UNANIMOUS \n"
            + "DECLARATION \n"
            + "OF THE \n"
            + "THIRTEEN UNITED STATES OF AMERICA.\n"
            + "WHEN, in the Course of human Events, it becomes necessary for one People to dissolve the Political Bands which have connected them with another, and to assume, among the Powers of the Earth, the separate and equal Station to which the Laws of Nature and of Nature's GOD entitle them, a decent Respect to the Opinions of Mankind requires that they should declare the Causes which impel them to the Separation.\n"
            + "We hold these Truths to be self-evident, that all Men are created equal, that they are endowed, by their CREATOR, with certain unalienable Rights, that among these are Life, Liberty, and the Pursuit of Happiness.--That to secure these Rights, Governments are instituted among Men, deriving their just Powers from the Consent of the Governed, that whenever any Form of Government becomes destructive of these Ends, it is the Right of the People to alter or to abolish it, and to institute new Government, laying its Foundation on such Principles, and organizing its Powers in such Form, as to them shall seem most likely to effect their Safety and Happiness. Prudence, indeed, will dictate, that Governments long established, should not be changed for light and transient Causes; and accordingly all Experience hath shewn, that Mankind are more disposed to suffer, while Evils are sufferable, than to right themselves by abolishing the Forms to which they are accustomed. But when a long Train of Abuses and Usurpations, pursuing invariably the same Object, evinces a Design to reduce them under absolute Despotism, it is their Right, it is their Duty, to throw off such Government, and to provide new Guards for their future Security. Such has been the patient Sufferance of these Colonies; and such is now the Necessity which constrains them to alter their former Systems of Government. The History of the present King of Great-Britain is a History of repeated Injuries and Usurpations, all having in direct Object the Establishment of an absolute Tyranny over these States. To prove this, let Facts be submitted to a candid World.\n"
            + "HE has refused his Assent to Laws, the most wholesome and necessary for the public Good.\n"
            + "HE has forbidden his Governors to pass Laws of immediate and pressing Importance, unless suspended in their Operation till his Assent should be obtained; and when so suspended, he has utterly neglected to attend to them.\n"
            + "HE has refused to pass other Laws for the Accommodation of large Districts of People, unless those People would relinquish the Right of Representation in the Legislature, a Right inestimable to them, and formidable to Tyranny only.\n"
            + "HE has called together Legislative Bodies at Places unusual, uncomfortable, and distant from the Depository of their public Records, for the sole Purpose of fatiguing them into Compliance with his Measures.\n"
            + "HE has dissolved Representative Houses repeatedly, for opposing with manly Firmness his Invasions on the Rights of the People.\n"
            + "HE has refused for a long Time, after such Dissolutions, to cause others to be elected; whereby the Legislative Powers, incapable of Annihilation, have returned to the People at large for their exercise; the State remaining, in the mean Time, exposed to all the Dangers of Invasion from without, and Convulsions within.\n"
            + "HE has endeavoured to prevent the Population of these States; for that Purpose obstructing the Laws for Naturalization of Foreigners; refusing to pass others to encourage their Migrations hither, and raising the Conditions of new Appropriations of Lands.\n"
            + "HE has obstructed the Administration of Justice, by refusing his Assent to Laws for establishing Judiciary Powers.\n"
            + "HE has made Judges dependent on his Will alone, for the Tenure of their Offices, and the Amount and Payment of their Salaries.\n"
            + "HE has erected a Multitude of new Offices, and sent hither Swarms of Officers to harrass our People, and eat out their Substance.\n"
            + "HE has kept among us, in Times of Peace, Standing Armies, without the Consent of our Legislatures.\n"
            + "HE has affected to render the Military independent of and superior to the Civil Power.\n"
            + "HE has combined with others to subject us to a Jurisdiction foreign to our Constitution, and unacknowledged by our Laws; giving his Assent to their Acts of pretended Legislation:\n"
            + "FOR quartering large Bodies of Armed Troops among us:\n"
            + "FOR protecting them, by a mock Trial, from Punishment for any Murders which they should commit on the Inhabitants of these States:\n"
            + "FOR cutting off our Trade with all Parts of the World:\n"
            + "FOR imposing Taxes on us without our Consent:\n"
            + "FOR depriving us, in many Cases, of the Benefits of Trial by Jury:\n"
            + "FOR transporting us beyond Seas to be tried for pretended Offences:\n"
            + "FOR abolishing the free System of English Laws in a neighbouring Province, establishing therein an arbitrary Government, and enlarging its Boundaries, so as to render it at once an Example and fit Instrument for introducing the same absolute Rule into these Colonies:\n"
            + "FOR taking away our Charters, abolishing our most valuable Laws, and altering fundamentally the Forms of our Governments:\n"
            + "FOR suspending our own Legislatures, and declaring themselves invested with Power to legislate for us in all Cases whatsoever.\n"
            + "HE has abdicated Government here, by declaring us out of his Protection, and waging War against us.\n"
            + "HE has plundered our Seas, ravaged our Coasts, burnt our Towns, and destroyed the Lives of our People.\n"
            + "HE is, at this Time, transporting large Armies of foreign Mercenaries to complete the Works of Death, Desolation, and Tyranny, already begun with Circumstances of Cruelty and Perfidy, scarcely paralleled in the most barbarous Ages, and totally unworthy the Head of a civilized Nation.\n"
            + "HE has constrained our Fellow-Citizens, taken Captive on the high Seas, to bear Arms against their Country, to become the Executioners of their Friends and Brethren, or to fall themselves by their Hands.\n"
            + "HE has excited domestic Insurrections amongst us, and has endeavoured to bring on the Inhabitants of our Frontiers, the merciless Indian Savages, whose known Rule of Warfare, is an undistinguished Destruction, of all Ages, Sexes, and Conditions.\n"
            + "IN every Stage of these Oppressions we have Petitioned for Redress in the most humble Terms: Our repeated Petitions have been answered only by repeated Injury. A Prince, whose Character is thus marked by every Act which may define a Tyrant, is unfit to be the Ruler of a free People.\n"
            + "NOR have we been wanting in Attentions to our British Brethren. We have warned them, from Time to Time, of Attempts by their Legislature to extend an unwarrantable Jurisdiction over us. We have reminded them of the Circumstances of our Emigration and Settlement here. We have appealed to their native Justice and Magnanimity, and we have conjured them by the Ties of our common Kindred to disavow these Usurpations, which would inevitably interrupt our Connexions and Correspondence. They too have been deaf to the Voice of Justice and of Consanguinity. We must, therefore, acquiesce in the Necessity, which denounces our Separation, and hold them, as we hold the Rest of Mankind, Enemies in War, in Peace Friends.\n"
            + "WE, therefore, the Representatives of the UNITED STATES OF AMERICA, in GENERAL CONGRESS Assembled, appealing to the Supreme Judge of the World for the Rectitude of our Intentions, do, in the Name, and by Authority of the good People of these Colonies, solemnly Publish and Declare, That these United Colonies are, and of Right ought to be, FREE AND INDEPENDENT STATES; that they are absolved from all Allegiance to the British Crown, and that all political Connexion between them and the State of Great-Britain, is, and ought to be, totally dissolved; and that as FREE AND INDEPENDENT STATES, they have full Power to levy War, conclude Peace, contract Alliances, establish Commerce, and to do all other Acts and Things which INDEPENDENT STATES may of Right do. And for the Support of this Declaration, with a firm Reliance on the Protection of DIVINE PROVIDENCE, we mutually pledge to each other our Lives, our Fortunes, and our sacred Honour.";
}
