# Supplementary material for: A Blockchain Framework for Patient-Centered Health Records and Exchange (HealthChain): Evaluation and Proof-of-Concept Study
Source: J Med Internet Res. 2019 Aug 31;21(8):e13592. doi: 10.2196/13592 (PMC6743266; doi:10.2196/13592)
Supplement: Multimedia Appendix 3 [file jmir_v21i8e13592_app3.zip › HealthChainWebClient/src/java/edu/ecu/hsim/ray/healthchain/client/beans/AllergiesTableBean.java]

/*
 * Copyright (c) 2018 Ray Hylock
 * Department of Health Services and Information Management
 * College of Allied Health Sciences
 * East Carolina University
 *
 * Licensed under the Apache License, Version 2.0 (the "License");
 * you may not use this file except in compliance with the License.
 * You may obtain a copy of the License at
 *
 *      http://www.apache.org/licenses/LICENSE-2.0
 *
 * Unless required by applicable law or agreed to in writing, software
 * distributed under the License is distributed on an "AS IS" BASIS,
 * WITHOUT WARRANTIES OR CONDITIONS OF ANY KIND, either express or implied.
 * See the License for the specific language governing permissions and
 * limitations under the License.
 */
package edu.ecu.hsim.ray.healthchain.client.beans;

/**
 * Data table class for allergies.
 * @author Ray Hylock
 */
public class AllergiesTableBean {
    private String blockID, allergyID; // long resulted in incorrect DataTables output
    private String status, category, criticality, allergy, date, asserter;
    
    /**
     * Construct a new {@link AllergiesTableBean} object.
     * @param blockID     block ID
     * @param allergyID   allergy ID
     * @param status      status
     * @param category    category
     * @param criticality criticality
     * @param allergy     allergy
     * @param date        date
     * @param asserter    who asserted
     */
    public AllergiesTableBean(String blockID, String allergyID, String status, 
            String category, String criticality, String allergy, String date, 
            String asserter){
        this.blockID = blockID;
        this.allergyID = allergyID;
        this.status = status;
        this.category = category;
        this.criticality = criticality;
        this.allergy = allergy;
        this.date = date;
        this.asserter = asserter;

    }

    /**
     * Returns the block ID.
     * @return the block ID
     */
    public String getBlockID() {
        return blockID;
    }

    /**
     * Sets the block ID.
     * @param blockID block ID to set
     */
    public void setBlockID(String blockID) {
        this.blockID = blockID;
    }

    /**
     * Returns the allergy ID.
     * @return the allergy ID
     */
    public String getAllergyID() {
        return allergyID;
    }

    /**
     * Sets the allergy ID.
     * @param allergyID allergy ID to set
     */
    public void setAllergyID(String allergyID) {
        this.allergyID = allergyID;
    }

    /**
     * Returns the date.
     * @return the date
     */
    public String getDate() {
        return date;
    }

    /**
     * Sets the date.
     * @param date date to set
     */
    public void setDate(String date) {
        this.date = date;
    }

    /**
     * Returns the status.
     * @return the status
     */
    public String getStatus() {
        return status;
    }

    /**
     * Sets the status.
     * @param status status to set
     */
    public void setStatus(String status) {
        this.status = status;
    }

    /**
     * Returns the category.
     * @return the category
     */
    public String getCategory() {
        return category;
    }

    /**
     * Sets the category.
     * @param category category to set
     */
    public void setCategory(String category) {
        this.category = category;
    }

    /**
     * Returns the criticality.
     * @return the criticality
     */
    public String getCriticality() {
        return criticality;
    }

    /**
     * Sets the criticality.
     * @param criticality criticality to set
     */
    public void setCriticality(String criticality) {
        this.criticality = criticality;
    }

    /**
     * Returns allergy.
     * @return allergy
     */
    public String getAllergy() {
        return allergy;
    }

    /**
     * Sets allergy.
     * @param allergy allergy to set
     */
    public void setAllergy(String allergy) {
        this.allergy = allergy;
    }

    /**
     * Returns the asserter.
     * @return the asserter
     */
    public String getAsserter() {
        return asserter;
    }

    /**
     * Sets the asserter.
     * @param asserter asserter to set
     */
    public void setAsserter(String asserter) {
        this.asserter = asserter;
    }
}
