# Supplementary material for: A Blockchain Framework for Patient-Centered Health Records and Exchange (HealthChain): Evaluation and Proof-of-Concept Study
Source: J Med Internet Res. 2019 Aug 31;21(8):e13592. doi: 10.2196/13592 (PMC6743266; doi:10.2196/13592)
Supplement: Multimedia Appendix 3 [file jmir_v21i8e13592_app3.zip › HealthChainWebClient/src/java/edu/ecu/hsim/ray/healthchain/client/beans/BlockchainTableBean.java]

/*
 * Copyright (c) 2018 Ray Hylock
 * Department of Health Services and Information Management
 * College of Allied Health Sciences
 * East Carolina University
 *
 * Licensed under the Apache License, Version 2.0 (the "License");
 * you may not use this file except in compliance with the License.
 * You may obtain a copy of the License at
 *
 *      http://www.apache.org/licenses/LICENSE-2.0
 *
 * Unless required by applicable law or agreed to in writing, software
 * distributed under the License is distributed on an "AS IS" BASIS,
 * WITHOUT WARRANTIES OR CONDITIONS OF ANY KIND, either express or implied.
 * See the License for the specific language governing permissions and
 * limitations under the License.
 */
package edu.ecu.hsim.ray.healthchain.client.beans;

/**
 * Data table class for blockchains.
 * @author Ray Hylock
 */
public class BlockchainTableBean {
    private String chainID;     // long resulted in incorrect DataTables output
    private String chainName;
    private String minerURL;
    private String minerPort;
    private String blockCnt;
    
    /**
     * Construct a new {@link BlockchainTableBean} object.
     * @param chainID   chain ID
     * @param chainName chain name
     * @param minerURL  miner URL
     * @param minerPort miner port
     * @param blockCnt  block count
     */
    public BlockchainTableBean(long chainID, String chainName, String minerURL, 
            int minerPort, int blockCnt) {
        this.chainID = ""+chainID;
        this.chainName = chainName;
        this.minerURL = minerURL;
        this.minerPort = ""+minerPort;
        this.blockCnt = ""+blockCnt;
    }

    /**
     * Returns the block count.
     * @return the block count
     */
    public String getBlockCount(){
        return blockCnt;
    }
    
    /**
     * Returns the chain ID.
     * @return the chain ID
     */
    public String getChainID() {
        return chainID;
    }
    
    /**
     * Returns the chain name.
     * @return the chain name
     */
    public String getChainName(){
        return chainName;
    }
    
    /**
     * Returns the miner URL.
     * @return the miner URL
     */
    public String getMinerURL(){
        return minerURL;
    }
    
    /**
     * Returns the miner port.
     * @return the miner port
     */
    public String getMinerPort(){
        return minerPort;
    }
    
    /**
     * Sets the block count.
     * @param blockCnt block count to set
     */
    public void setBlockCount(int blockCnt){
        this.blockCnt = ""+blockCnt;
    }

    /**
     * Sets the chain ID.
     * @param chainID chain ID to set
     */
    public void setChainID(int chainID) {
        this.chainID = ""+chainID;
    }
    
    /**
     * Sets the chain name.
     * @param chainName chain name to set
     */
    public void setChainName(String chainName){
        this.chainName = chainName;
    }
    
    /**
     * Sets the miner URL.
     * @param minerURL miner URL to set
     */
    public void setMinerURL(String minerURL){
        this.minerURL = minerURL;
    }
    
    /**
     * Sets the miner port.
     * @param minerPort miner port to set
     */
    public void setMinerPort(int minerPort){
        this.minerPort = ""+minerPort;
    }
}
