# Supplementary material for: A Blockchain Framework for Patient-Centered Health Records and Exchange (HealthChain): Evaluation and Proof-of-Concept Study
Source: J Med Internet Res. 2019 Aug 31;21(8):e13592. doi: 10.2196/13592 (PMC6743266; doi:10.2196/13592)
Supplement: Multimedia Appendix 3 [file jmir_v21i8e13592_app3.zip › HealthChainWebClient/src/java/edu/ecu/hsim/ray/healthchain/client/beans/ConditionsTableBean.java]

/*
 * Copyright (c) 2018 Ray Hylock
 * Department of Health Services and Information Management
 * College of Allied Health Sciences
 * East Carolina University
 *
 * Licensed under the Apache License, Version 2.0 (the "License");
 * you may not use this file except in compliance with the License.
 * You may obtain a copy of the License at
 *
 *      http://www.apache.org/licenses/LICENSE-2.0
 *
 * Unless required by applicable law or agreed to in writing, software
 * distributed under the License is distributed on an "AS IS" BASIS,
 * WITHOUT WARRANTIES OR CONDITIONS OF ANY KIND, either express or implied.
 * See the License for the specific language governing permissions and
 * limitations under the License.
 */
package edu.ecu.hsim.ray.healthchain.client.beans;

/**
 * Data table class for conditions.
 * @author Ray Hylock
 */
public class ConditionsTableBean {
    private String blockID, conditionID; // long resulted in incorrect DataTables output
    private String code, asserter, status, disease, date;
    
    /**
     * Construct a new {@link ConditionsTableBean} object.
     * @param blockID     block ID
     * @param conditionID condition ID
     * @param code        code
     * @param asserter    asserter
     * @param status      status
     * @param disease     disease
     * @param date        date
     */
    public ConditionsTableBean(String blockID, String conditionID, String code,
            String asserter, String status, String disease, String date){
        this.blockID = blockID;
        this.conditionID = conditionID;
        this.code = code;
        this.asserter = asserter;
        this.status = status;
        this.disease = disease;
        this.date = date;
    }

    /**
     * Returns the block ID.
     * @return the block ID
     */
    public String getBlockID() {
        return blockID;
    }

    /**
     * Sets the block ID.
     * @param blockID block ID to set
     */
    public void setBlockID(String blockID) {
        this.blockID = blockID;
    }

    /**
     * Returns the condition ID.
     * @return the condition ID
     */
    public String getConditionID() {
        return conditionID;
    }

    /**
     * Sets the condition ID.
     * @param conditionID condition ID to set
     */
    public void setConditionID(String conditionID) {
        this.conditionID = conditionID;
    }

    /**
     * Returns the code.
     * @return the code
     */
    public String getCode() {
        return code;
    }

    /**
     * Sets the code.
     * @param code code to set
     */
    public void setCode(String code) {
        this.code = code;
    }

    /**
     * Returns the asserter.
     * @return the asserter
     */
    public String getAsserter() {
        return asserter;
    }

    /**
     * Sets the asserter.
     * @param asserter asserter to set
     */
    public void setAsserter(String asserter) {
        this.asserter = asserter;
    }

    /**
     * Returns the status.
     * @return the status
     */
    public String getStatus() {
        return status;
    }

    /**
     * Sets the status.
     * @param status status to set
     */
    public void setStatus(String status) {
        this.status = status;
    }

    /**
     * Returns the disease.
     * @return the disease
     */
    public String getDisease() {
        return disease;
    }

    /**
     * Sets the disease.
     * @param disease disease to set
     */
    public void setDisease(String disease) {
        this.disease = disease;
    }

    /**
     * Returns the date.
     * @return the date
     */
    public String getDate() {
        return date;
    }

    /**
     * Sets the date.
     * @param date date to set
     */
    public void setDate(String date) {
        this.date = date;
    }
}
