# Supplementary material for: A Blockchain Framework for Patient-Centered Health Records and Exchange (HealthChain): Evaluation and Proof-of-Concept Study
Source: J Med Internet Res. 2019 Aug 31;21(8):e13592. doi: 10.2196/13592 (PMC6743266; doi:10.2196/13592)
Supplement: Multimedia Appendix 3 [file jmir_v21i8e13592_app3.zip › HealthChainWebClient/src/java/edu/ecu/hsim/ray/healthchain/client/beans/EncountersTableBean.java]

/*
 * Copyright (c) 2018 Ray Hylock
 * Department of Health Services and Information Management
 * College of Allied Health Sciences
 * East Carolina University
 *
 * Licensed under the Apache License, Version 2.0 (the "License");
 * you may not use this file except in compliance with the License.
 * You may obtain a copy of the License at
 *
 *      http://www.apache.org/licenses/LICENSE-2.0
 *
 * Unless required by applicable law or agreed to in writing, software
 * distributed under the License is distributed on an "AS IS" BASIS,
 * WITHOUT WARRANTIES OR CONDITIONS OF ANY KIND, either express or implied.
 * See the License for the specific language governing permissions and
 * limitations under the License.
 */
package edu.ecu.hsim.ray.healthchain.client.beans;

/**
 * Data table class for encounters.
 * @author Ray Hylock
 */
public class EncountersTableBean {
    private String blockID, patientID, encounterID; // long resulted in incorrect DataTables output
    private String start, end, department, practitioner, location, notes;
    
    /**
     * Construct a new {@link EncountersTableBean} object.
     * @param blockID      block ID
     * @param patientID    patient ID
     * @param encounterID  encounter ID
     * @param start        start date
     * @param end          end date
     * @param department   department
     * @param practitioner practitioner
     * @param location     location
     * @param notes        notes
     */
    public EncountersTableBean(String blockID, String patientID, 
            String encounterID, String start, String end, String department,
            String practitioner, String location, String notes){
        this.blockID = blockID;
        this.patientID = patientID;
        this.encounterID = encounterID;
        this.start = start;
        this.end = end;
        this.department = department;
        this.practitioner = practitioner;
        this.location = location;
        this.notes = notes;
    }

    /**
     * Returns the block ID.
     * @return the block ID
     */
    public String getBlockID() {
        return blockID;
    }

    /**
     * Sets the block ID.
     * @param blockID block ID to set
     */
    public void setBlockID(String blockID) {
        this.blockID = blockID;
    }

    /**
     * Returns the patient ID.
     * @return the patient ID
     */
    public String getPatientID() {
        return patientID;
    }

    /**
     * Sets the patient ID.
     * @param patientID patient ID to set
     */
    public void setPatientID(String patientID) {
        this.patientID = patientID;
    }

    /**
     * Returns the encounter ID.
     * @return the encounter ID
     */
    public String getEncounterID() {
        return encounterID;
    }

    /**
     * Sets the encounter ID.
     * @param encounterID encounter ID to set
     */
    public void setEncounterID(String encounterID) {
        this.encounterID = encounterID;
    }

    /**
     * Returns the start date.
     * @return the start date
     */
    public String getStart() {
        return start;
    }

    /**
     * Sets the start date.
     * @param start start date to set
     */
    public void setStart(String start) {
        this.start = start;
    }

    /**
     * Returns the end date.
     * @return the end date
     */
    public String getEnd() {
        return end;
    }

    /**
     * Sets the end date.
     * @param end end dates to set
     */
    public void setEnd(String end) {
        this.end = end;
    }

    /**
     * Returns the department.
     * @return the department
     */
    public String getDepartment() {
        return department;
    }

    /**
     * Sets the department.
     * @param department department to set
     */
    public void setDepartment(String department) {
        this.department = department;
    }

    /**
     * Returns the practitioner.
     * @return the practitioner
     */
    public String getPractitioner() {
        return practitioner;
    }

    /**
     * Set the practitioner.
     * @param practitioner practitioner to set
     */
    public void setPractitioner(String practitioner) {
        this.practitioner = practitioner;
    }

    /**
     * Returns the location.
     * @return the location
     */
    public String getLocation() {
        return location;
    }

    /**
     * Set the location.
     * @param location location to set
     */
    public void setLocation(String location) {
        this.location = location;
    }

    /**
     * Returns the notes.
     * @return the notes
     */
    public String getNotes() {
        return notes;
    }

    /**
     * Set the notes.
     * @param notes notes to set
     */
    public void setNotes(String notes) {
        this.notes = notes;
    }
}
