# Supplementary material for: A Blockchain Framework for Patient-Centered Health Records and Exchange (HealthChain): Evaluation and Proof-of-Concept Study
Source: J Med Internet Res. 2019 Aug 31;21(8):e13592. doi: 10.2196/13592 (PMC6743266; doi:10.2196/13592)
Supplement: Multimedia Appendix 3 [file jmir_v21i8e13592_app3.zip › HealthChainWebClient/src/java/edu/ecu/hsim/ray/healthchain/client/beans/InfoAddressTableBean.java]

/*
 * Copyright (c) 2018 Ray Hylock
 * Department of Health Services and Information Management
 * College of Allied Health Sciences
 * East Carolina University
 *
 * Licensed under the Apache License, Version 2.0 (the "License");
 * you may not use this file except in compliance with the License.
 * You may obtain a copy of the License at
 *
 *      http://www.apache.org/licenses/LICENSE-2.0
 *
 * Unless required by applicable law or agreed to in writing, software
 * distributed under the License is distributed on an "AS IS" BASIS,
 * WITHOUT WARRANTIES OR CONDITIONS OF ANY KIND, either express or implied.
 * See the License for the specific language governing permissions and
 * limitations under the License.
 */
package edu.ecu.hsim.ray.healthchain.client.beans;

/**
 * Data table class for patient address.
 * @author Ray Hylock
 */
public class InfoAddressTableBean {
    private String blockID, jsonID, patientID, addressID; // long resulted in incorrect DataTables output
    private String type, address, city, state, zip, start, end;
    
    /**
     * Construct a new {@link InfoAddressTableBean} object.
     * @param blockID   block ID
     * @param jsonID    json ID
     * @param patientID patient ID
     * @param addressID address ID
     * @param type      type of address
     * @param address   address
     * @param city      city
     * @param state     state
     * @param zip       zip
     * @param start     start date
     * @param end       end date
     */
    public InfoAddressTableBean(String blockID, String jsonID, String patientID, 
            String addressID, String type, String address, String city, 
            String state, String zip, String start, String end){
        this.blockID = blockID;
        this.jsonID = jsonID;
        this.patientID = patientID;
        this.addressID = addressID;
        this.type = type;
        this.address = address;
        this.city = city;
        this.state = state;
        this.zip = zip;
        this.start = start;
        this.end = end;
    }

    /**
     * Returns the block ID.
     * @return the block ID
     */
    public String getBlockID() {
        return blockID;
    }

    /**
     * Sets the block ID.
     * @param blockID block ID to set
     */
    public void setBlockID(String blockID) {
        this.blockID = blockID;
    }

    /**
     * Returns the json ID.
     * @return the json ID
     */
    public String getJsonID() {
        return jsonID;
    }

    /**
     * Sets the json ID.
     * @param jsonID json ID to set
     */
    public void setJsonID(String jsonID) {
        this.jsonID = jsonID;
    }

    /**
     * Returns the patient ID.
     * @return the patient ID
     */
    public String getPatientID() {
        return patientID;
    }

    /**
     * Sets the patient ID.
     * @param patientID patient ID to set
     */
    public void setPatientID(String patientID) {
        this.patientID = patientID;
    }

    /**
     * Returns the address ID.
     * @return the address ID
     */
    public String getAddressID() {
        return addressID;
    }

    /**
     * Sets the address ID.
     * @param addressID address ID to set
     */
    public void setAddressID(String addressID) {
        this.addressID = addressID;
    }

    /**
     * Returns the address.
     * @return the address
     */
    public String getAddress() {
        return address;
    }

    /**
     * Sets the address.
     * @param address address to set
     */
    public void setAddress(String address) {
        this.address = address;
    }

    /**
     * Returns the type.
     * @return the type
     */
    public String getType() {
        return type;
    }

    /**
     * Sets the type.
     * @param type type to set
     */
    public void setType(String type) {
        this.type = type;
    }

    /**
     * Returns the city.
     * @return the city
     */
    public String getCity() {
        return city;
    }

    /**
     * Sets the city.
     * @param city city to set
     */
    public void setCity(String city) {
        this.city = city;
    }

    /**
     * Returns the state.
     * @return the state
     */
    public String getState() {
        return state;
    }

    /**
     * Sets the state.
     * @param state state to set
     */
    public void setState(String state) {
        this.state = state;
    }

    /**
     * Returns the zip.
     * @return the zip
     */
    public String getZip() {
        return zip;
    }

    /**
     * Sets the zip.
     * @param zip zip to set
     */
    public void setZip(String zip) {
        this.zip = zip;
    }

    /**
     * Returns the start date.
     * @return the start date
     */
    public String getStart() {
        return start;
    }

    /**
     * Sets the start date.
     * @param start start date to set
     */
    public void setStart(String start) {
        this.start = start;
    }

    /**
     * Returns the end date.
     * @return the end date
     */
    public String getEnd() {
        return end;
    }

    /**
     * Sets the end date.
     * @param end end dates to set
     */
    public void setEnd(String end) {
        this.end = end;
    }
}
