# Supplementary material for: A Blockchain Framework for Patient-Centered Health Records and Exchange (HealthChain): Evaluation and Proof-of-Concept Study
Source: J Med Internet Res. 2019 Aug 31;21(8):e13592. doi: 10.2196/13592 (PMC6743266; doi:10.2196/13592)
Supplement: Multimedia Appendix 3 [file jmir_v21i8e13592_app3.zip › HealthChainWebClient/src/java/edu/ecu/hsim/ray/healthchain/client/beans/InfoPhoneTableBean.java]

/*
 * Copyright (c) 2018 Ray Hylock
 * Department of Health Services and Information Management
 * College of Allied Health Sciences
 * East Carolina University
 *
 * Licensed under the Apache License, Version 2.0 (the "License");
 * you may not use this file except in compliance with the License.
 * You may obtain a copy of the License at
 *
 *      http://www.apache.org/licenses/LICENSE-2.0
 *
 * Unless required by applicable law or agreed to in writing, software
 * distributed under the License is distributed on an "AS IS" BASIS,
 * WITHOUT WARRANTIES OR CONDITIONS OF ANY KIND, either express or implied.
 * See the License for the specific language governing permissions and
 * limitations under the License.
 */
package edu.ecu.hsim.ray.healthchain.client.beans;

/**
 * Data table class for patient phone number.
 * @author Ray Hylock
 */
public class InfoPhoneTableBean {
    private String blockID, jsonID, patientID, phoneID; // long resulted in incorrect DataTables output
    private String type, phone;
    
    /**
     * Construct a new {@link InfoPhoneTableBean} object.
     * @param blockID   block ID
     * @param jsonID    json ID
     * @param patientID patient ID
     * @param phoneID   phone ID
     * @param type      type of phone number
     * @param phone     phone number
     */
    public InfoPhoneTableBean(String blockID, String jsonID, String patientID, 
            String phoneID, String type, String phone){
        this.blockID = blockID;
        this.jsonID = jsonID;
        this.patientID = patientID;
        this.phoneID = phoneID;
        this.type = type;
        this.phone = phone;
    }
    
    /**
     * Returns the block ID.
     * @return the block ID
     */
    public String getBlockID() {
        return blockID;
    }

    /**
     * Sets the block ID.
     * @param blockID block ID to set
     */
    public void setBlockID(String blockID) {
        this.blockID = blockID;
    }

    /**
     * Returns the json ID.
     * @return the json ID
     */
    public String getJsonID() {
        return jsonID;
    }

    /**
     * Sets the json ID.
     * @param jsonID json ID to set
     */
    public void setJsonID(String jsonID) {
        this.jsonID = jsonID;
    }

    /**
     * Returns the patient ID.
     * @return the patient ID
     */
    public String getPatientID() {
        return patientID;
    }

    /**
     * Sets the patient ID.
     * @param patientID patient ID to set
     */
    public void setPatientID(String patientID) {
        this.patientID = patientID;
    }

    /**
     * Returns the phone ID.
     * @return the phone ID
     */
    public String getPhoneID() {
        return phoneID;
    }

    /**
     * Sets the patient ID.
     * @param phoneID phone ID to set
     */
    public void setPhoneID(String phoneID) {
        this.phoneID = phoneID;
    }

    /**
     * Returns the phone number.
     * @return the phone number
     */
    public String getPhone() {
        return phone;
    }

    /**
     * Sets the phone number.
     * @param phone phone number to set
     */
    public void setPhone(String phone) {
        this.phone = phone;
    }

    /**
     * Returns the type.
     * @return the type
     */
    public String getType() {
        return type;
    }

    /**
     * Sets the type.
     * @param type type to set
     */
    public void setType(String type) {
        this.type = type;
    }
}
