# Supplementary material for: A Blockchain Framework for Patient-Centered Health Records and Exchange (HealthChain): Evaluation and Proof-of-Concept Study
Source: J Med Internet Res. 2019 Aug 31;21(8):e13592. doi: 10.2196/13592 (PMC6743266; doi:10.2196/13592)
Supplement: Multimedia Appendix 3 [file jmir_v21i8e13592_app3.zip › HealthChainWebClient/src/java/edu/ecu/hsim/ray/healthchain/client/beans/LabsTableBean.java]

/*
 * Copyright (c) 2018 Ray Hylock
 * Department of Health Services and Information Management
 * College of Allied Health Sciences
 * East Carolina University
 *
 * Licensed under the Apache License, Version 2.0 (the "License");
 * you may not use this file except in compliance with the License.
 * You may obtain a copy of the License at
 *
 *      http://www.apache.org/licenses/LICENSE-2.0
 *
 * Unless required by applicable law or agreed to in writing, software
 * distributed under the License is distributed on an "AS IS" BASIS,
 * WITHOUT WARRANTIES OR CONDITIONS OF ANY KIND, either express or implied.
 * See the License for the specific language governing permissions and
 * limitations under the License.
 */
package edu.ecu.hsim.ray.healthchain.client.beans;

/**
 * Data table class for labs.
 * @author Ray Hylock
 */
public class LabsTableBean {
    private String blockID, patientID, labID; // long resulted in incorrect DataTables output
    private String date, code, value, units, range, interpretation;
    
    /**
     * Construct a new {@link LabsTableBean} object.
     * @param blockID        block ID
     * @param patientID      patient ID
     * @param labID          lab ID
     * @param date           date
     * @param code           code
     * @param value          value
     * @param units          units
     * @param range          normal range
     * @param interpretation interpretation
     */
    public LabsTableBean(String blockID, String patientID, String labID, 
            String date, String code, String value, String units, 
            String range, String interpretation){
        this.blockID = blockID;
        this.patientID = patientID;
        this.labID = labID;
        this.date = date;
        this.code = code;
        this.value = value;
        this.units = units;
        this.range = range;
        this.interpretation = interpretation;
    }

    /**
     * Returns the block ID.
     * @return the block ID
     */
    public String getBlockID() {
        return blockID;
    }

    /**
     * Sets the block ID.
     * @param blockID block ID to set
     */
    public void setBlockID(String blockID) {
        this.blockID = blockID;
    }

    /**
     * Returns the patient ID.
     * @return the patient ID
     */
    public String getPatientID() {
        return patientID;
    }

    /**
     * Sets the patient ID.
     * @param patientID patient ID to set
     */
    public void setPatientID(String patientID) {
        this.patientID = patientID;
    }

    /**
     * Returns the lab ID.
     * @return the lab ID
     */
    public String getLabID() {
        return labID;
    }

    /**
     * Sets the lab ID.
     * @param labID lab ID to set
     */
    public void setLabID(String labID) {
        this.labID = labID;
    }

    /**
     * Returns the date.
     * @return the date
     */
    public String getDate() {
        return date;
    }

    /**
     * Sets the date.
     * @param date date to set
     */
    public void setDate(String date) {
        this.date = date;
    }

    /**
     * Returns the code.
     * @return the code
     */
    public String getCode() {
        return code;
    }

    /**
     * Sets the code.
     * @param code code to set
     */
    public void setCode(String code) {
        this.code = code;
    }

    /**
     * Returns the value.
     * @return the value
     */
    public String getValue() {
        return value;
    }

    /**
     * Sets the value.
     * @param value value to set
     */
    public void setValue(String value) {
        this.value = value;
    }

    /**
     * Returns the units.
     * @return the units
     */
    public String getUnits() {
        return units;
    }

    /**
     * Sets the units.
     * @param units units to set
     */
    public void setUnits(String units) {
        this.units = units;
    }

    /**
     * Returns the normal range.
     * @return the range
     */
    public String getRange() {
        return range;
    }

    /**
     * Sets the normal range.
     * @param range normal range to set
     */
    public void setRange(String range) {
        this.range = range;
    }

    /**
     * Returns the interpretation.
     * @return the interpretation
     */
    public String getInterpretation() {
        return interpretation;
    }

    /**
     * Sets the interpretation.
     * @param interpretation interpretation to set
     */
    public void setInterpretation(String interpretation) {
        this.interpretation = interpretation;
    }
}
