# Supplementary material for: A Blockchain Framework for Patient-Centered Health Records and Exchange (HealthChain): Evaluation and Proof-of-Concept Study
Source: J Med Internet Res. 2019 Aug 31;21(8):e13592. doi: 10.2196/13592 (PMC6743266; doi:10.2196/13592)
Supplement: Multimedia Appendix 3 [file jmir_v21i8e13592_app3.zip › HealthChainWebClient/src/java/edu/ecu/hsim/ray/healthchain/client/beans/MedicationsTableBean.java]

/*
 * Copyright (c) 2018 Ray Hylock
 * Department of Health Services and Information Management
 * College of Allied Health Sciences
 * East Carolina University
 *
 * Licensed under the Apache License, Version 2.0 (the "License");
 * you may not use this file except in compliance with the License.
 * You may obtain a copy of the License at
 *
 *      http://www.apache.org/licenses/LICENSE-2.0
 *
 * Unless required by applicable law or agreed to in writing, software
 * distributed under the License is distributed on an "AS IS" BASIS,
 * WITHOUT WARRANTIES OR CONDITIONS OF ANY KIND, either express or implied.
 * See the License for the specific language governing permissions and
 * limitations under the License.
 */
package edu.ecu.hsim.ray.healthchain.client.beans;

/**
 * Data table class for medications.
 * @author Ray Hylock
 */
public class MedicationsTableBean {
    private String blockID, medicationID; // long resulted in incorrect DataTables output
    private String requester, status, medication, amount, code, dose, refills,
            sub, date;
    
    /**
     * Construct a new {@link MedicationsTableBean} object.
     * @param blockID      block ID
     * @param medicationID medication ID
     * @param requester    requester
     * @param status       status
     * @param medication   medication
     * @param amount       amount (e.g,. 160)
     * @param code         code (e.g, mg)
     * @param refills      number of refills
     * @param sub          substitutes allowed
     * @param date         date
     */
    public MedicationsTableBean(String blockID, String medicationID, 
            String requester, String status, String medication, String amount,
            String code, String refills, String sub, 
            String date){
        this.blockID = blockID;
        this.medicationID = medicationID;
        this.requester = requester;
        this.status = status;
        this.medication = medication;
        this.amount = amount;
        this.code = code;
        this.dose = amount+((code != null) ? " "+code : "");
        this.refills = refills;
        this.sub = sub;
        this.date = date;
    }
    
    /**
     * Returns the block ID.
     * @return the block ID
     */
    public String getBlockID() {
        return blockID;
    }

    /**
     * Sets the block ID.
     * @param blockID block ID to set
     */
    public void setBlockID(String blockID) {
        this.blockID = blockID;
    }

    /**
     * Returns the medication ID.
     * @return the medication ID
     */
    public String getMedicationID() {
        return medicationID;
    }

    /**
     * Sets the medication ID.
     * @param medicationID medication ID to set
     */
    public void setMedicationID(String medicationID) {
        this.medicationID = medicationID;
    }

    /**
     * Returns the date.
     * @return the date
     */
    public String getDate() {
        return date;
    }

    /**
     * Sets the date.
     * @param date date to set
     */
    public void setDate(String date) {
        this.date = date;
    }

    /**
     * Returns the status.
     * @return the status
     */
    public String getStatus() {
        return status;
    }

    /**
     * Sets the status.
     * @param status status to set
     */
    public void setStatus(String status) {
        this.status = status;
    }

    /**
     * Returns the requester.
     * @return the requester
     */
    public String getRequester() {
        return requester;
    }

    /**
     * Sets the requester.
     * @param requester requester to set
     */
    public void setRequester(String requester) {
        this.requester = requester;
    }

    /**
     * Returns the medication.
     * @return the medication
     */
    public String getMedication() {
        return medication;
    }

    /**
     * Sets the medication.
     * @param medication medication to set
     */
    public void setMedication(String medication) {
        this.medication = medication;
    }

    /**
     * Returns the dose.
     * @return the dose
     */
    public String getDose() {
        return dose;
    }

    /**
     * Sets the dose.
     * @param dose dose to set
     */
    public void setDose(String dose) {
        this.dose = dose;
    }

    /**
     * Returns the amount.
     * @return the amount
     */
    public String getAmount() {
        return amount;
    }

    /**
     * Sets the amount.
     * @param amount amount to set
     */
    public void setAmount(String amount) {
        this.amount = amount;
    }

    /**
     * Returns the code.
     * @return the code
     */
    public String getCode() {
        return code;
    }

    /**
     * Sets the code.
     * @param code code to set
     */
    public void setCode(String code) {
        this.code = code;
    }

    /**
     * Returns the number of refills.
     * @return the number of refills
     */
    public String getRefills() {
        return refills;
    }

    /**
     * Sets the number of refills.
     * @param refills number of refills to set
     */
    public void setRefills(String refills) {
        this.refills = refills;
    }

    /**
     * Returns substitute.
     * @return substitute
     */
    public String getSub() {
        return sub;
    }

    /**
     * Sets substitute. 
     * @param sub substitute to set
     */
    public void setSub(boolean sub) {
        this.sub = ""+sub;
    }
}
