# Supplementary material for: A Blockchain Framework for Patient-Centered Health Records and Exchange (HealthChain): Evaluation and Proof-of-Concept Study
Source: J Med Internet Res. 2019 Aug 31;21(8):e13592. doi: 10.2196/13592 (PMC6743266; doi:10.2196/13592)
Supplement: Multimedia Appendix 3 [file jmir_v21i8e13592_app3.zip › HealthChainWebClient/src/java/edu/ecu/hsim/ray/healthchain/client/beans/PractitionersTableBean.java]

/*
 * Copyright (c) 2018 Ray Hylock
 * Department of Health Services and Information Management
 * College of Allied Health Sciences
 * East Carolina University
 *
 * Licensed under the Apache License, Version 2.0 (the "License");
 * you may not use this file except in compliance with the License.
 * You may obtain a copy of the License at
 *
 *      http://www.apache.org/licenses/LICENSE-2.0
 *
 * Unless required by applicable law or agreed to in writing, software
 * distributed under the License is distributed on an "AS IS" BASIS,
 * WITHOUT WARRANTIES OR CONDITIONS OF ANY KIND, either express or implied.
 * See the License for the specific language governing permissions and
 * limitations under the License.
 */
package edu.ecu.hsim.ray.healthchain.client.beans;

/**
 * Data table class for practitioner.
 * @author Ray Hylock
 */
public class PractitionersTableBean {
    private String blockID, practitionerID; // long resulted in incorrect DataTables output
    private String name, location, specialty, phone, notes;
    
    /**
     * Construct a new {@link PractitionersTableBean} object.
     * @param blockID        block ID
     * @param practitionerID practitioner ID
     * @param name           name
     * @param location       location
     * @param specialty      specialty
     * @param phone          phone
     * @param notes          notes
     */
    public PractitionersTableBean(String blockID, String practitionerID, 
            String name, String location, String specialty, String phone, 
            String notes){
        this.blockID = blockID;
        this.practitionerID = practitionerID;
        this.name = name;
        this.location = location;
        this.specialty = specialty;
        this.phone = phone;
        this.notes = notes;
    }

    /**
     * Returns the block ID.
     * @return the block ID
     */
    public String getBlockID() {
        return blockID;
    }

    /**
     * Set the block ID.
     * @param blockID block ID to set
     */
    public void setBlockID(String blockID) {
        this.blockID = blockID;
    }

    /**
     * Returns the practitioner ID.
     * @return the practitioner ID
     */
    public String getPractitionerID() {
        return practitionerID;
    }

    /**
     * Sets the practitioner ID.
     * @param practitionerID practitioner ID to set
     */
    public void setPractionerID(String practitionerID) {
        this.practitionerID = practitionerID;
    }

    /**
     * Returns the name.
     * @return the name
     */
    public String getName() {
        return name;
    }

    /**
     * Sets the name.
     * @param name name to set
     */
    public void setName(String name) {
        this.name = name;
    }

    /**
     * Returns the location.
     * @return the location
     */
    public String getLocation() {
        return location;
    }

    /**
     * Sets the location.
     * @param location location to set
     */
    public void setLocation(String location) {
        this.location = location;
    }

    /**
     * Returns the specialty.
     * @return the specialty
     */
    public String getSpecialty() {
        return specialty;
    }

    /**
     * Sets the specialty.
     * @param specialty specialty to set
     */
    public void setSpecialty(String specialty) {
        this.specialty = specialty;
    }

    /**
     * Returns the phone.
     * @return the phone
     */
    public String getPhone() {
        return phone;
    }

    /**
     * Sets the phone.
     * @param phone phone to set
     */
    public void setPhone(String phone) {
        this.phone = phone;
    }

    /**
     * Returns the notes.
     * @return the notes
     */
    public String getNotes() {
        return notes;
    }

    /**
     * Sets the notes.
     * @param notes notes to set
     */
    public void setNotes(String notes) {
        this.notes = notes;
    }
}
