# Supplementary material for: A Blockchain Framework for Patient-Centered Health Records and Exchange (HealthChain): Evaluation and Proof-of-Concept Study
Source: J Med Internet Res. 2019 Aug 31;21(8):e13592. doi: 10.2196/13592 (PMC6743266; doi:10.2196/13592)
Supplement: Multimedia Appendix 3 [file jmir_v21i8e13592_app3.zip › HealthChainWebClient/src/java/edu/ecu/hsim/ray/healthchain/client/beans/SmartContractPendingTableBean.java]

/*
 * Copyright (c) 2018 Ray Hylock
 * Department of Health Services and Information Management
 * College of Allied Health Sciences
 * East Carolina University
 *
 * Licensed under the Apache License, Version 2.0 (the "License");
 * you may not use this file except in compliance with the License.
 * You may obtain a copy of the License at
 *
 *      http://www.apache.org/licenses/LICENSE-2.0
 *
 * Unless required by applicable law or agreed to in writing, software
 * distributed under the License is distributed on an "AS IS" BASIS,
 * WITHOUT WARRANTIES OR CONDITIONS OF ANY KIND, either express or implied.
 * See the License for the specific language governing permissions and
 * limitations under the License.
 */
package edu.ecu.hsim.ray.healthchain.client.beans;

import edu.ecu.hsim.ray.healthchain.client.create.fhir.SmartContract.STATUS;

/**
 * Data table class for smart contracts pending.
 * @author Ray Hylock
 */
public class SmartContractPendingTableBean {
    // long resulted in incorrect DataTables output
    private String smartContractID, delegatorID, delegateeID, minerID;
    private String name, notes, created, startDate, expDate, status;
    private boolean read;
    
    /**
     * Construct a new {@link SmartContractPendingTableBean} object.
     * @param smartContractID smart contract ID
     * @param delegatorID     delegator ID
     * @param delegateeID     delegatee ID
     * @param minerID         miner ID
     * @param name            name
     * @param created         date created
     * @param startDate       start date
     * @param expDate         expiration date
     * @param status          status
     * @param notes           notes
     * @param read            {@code true} if read, {@code false} otherwise
     */
    public SmartContractPendingTableBean(String smartContractID, 
            String delegatorID, String delegateeID, String minerID, String name, 
            String created, String startDate, String expDate, String status, 
            String notes, boolean read){
        this.smartContractID = smartContractID;
        this.delegatorID = delegatorID;
        this.delegateeID = delegateeID;
        this.minerID = minerID;
        this.name = name;
        this.created = created;
        this.startDate = startDate;
        this.expDate = expDate;
        this.notes = notes;
        this.read = read;
        
        switch(STATUS.valueOf(status.toUpperCase())){
            case ACTIVE:
                this.status = "Active";
                break;
            case INACTIVE:
                this.status = "Inactive";
                break;
            case PENDING_DELEGATEE_ACTION:
                this.status = "Pending Delegatee Action";
                break;
            case PENDING_DELEGATOR_ACTION:
                this.status = "Pending Delegator Action";
                break;
            case PENDING_MINER_ACTION:
                this.status = "Pending Miner Action";
                break;
            case TERMINATED:
                this.status = "Terminated";
                break;
        }
    }

    /**
     * Returns the smart contract ID.
     * @return the smart contract ID
     */
    public String getSmartContractID() {
        return smartContractID;
    }

    /**
     * Sets the smart contract ID.
     * @param smartContractID smart contract ID to set
     */
    public void setSmartContractID(String smartContractID) {
        this.smartContractID = smartContractID;
    }

    /**
     * Returns the delegator ID.
     * @return the delegator ID
     */
    public String getDelegatorID() {
        return delegatorID;
    }

    /**
     * Sets the delegator ID.
     * @param delegatorID delegator ID to set
     */
    public void setDelegatorID(String delegatorID) {
        this.delegatorID = delegatorID;
    }

    /**
     * Returns the delegatee ID.
     * @return the delegatee ID
     */
    public String getDelegateeID() {
        return delegateeID;
    }

    /**
     * Sets the delegatee ID.
     * @param delegateeID delegatee ID to set
     */
    public void setDelegateeID(String delegateeID) {
        this.delegateeID = delegateeID;
    }

    /**
     * Returns the miner ID. 
     * @return the miner ID
     */
    public String getMinerID() {
        return minerID;
    }

    /**
     * Sets the miner ID.
     * @param minerID miner ID to set
     */
    public void setMinerID(String minerID) {
        this.minerID = minerID;
    }

    /**
     * Returns the  ame.
     * @return the name
     */
    public String getName() {
        return name;
    }

    /**
     * Sets the delegatee name.
     * @param name name to set
     */
    public void setName(String name) {
        this.name = name;
    }

    /**
     * Returns the notes.
     * @return the notes
     */
    public String getNotes() {
        return notes;
    }

    /**
     * Sets the notes.
     * @param notes notes to set
     */
    public void setNotes(String notes) {
        this.notes = notes;
    }

    /**
     * Returns the date create.
     * @return the date created
     */
    public String getCreated() {
        return created;
    }

    /**
     * Sets the date created.
     * @param created date created to set
     */
    public void setCreated(String created) {
        this.created = created;
    }

    /**
     * Returns the start date.
     * @return the start date
     */
    public String getStartDate() {
        return startDate;
    }

    /**
     * Sets the start date.
     * @param startDate start date to set
     */
    public void setStartDate(String startDate) {
        this.startDate = startDate;
    }

    /**
     * Returns the expiration date.
     * @return the expiration date
     */
    public String getExpDate() {
        return expDate;
    }

    /**
     * Sets the expiration date.
     * @param expDate expiration date to set
     */
    public void setEndDate(String expDate) {
        this.expDate = expDate;
    }

    /**
     * Returns the status.
     * @return the status
     */
    public String getStatus() {
        return status;
    }

    /**
     * Sets the status.
     * @param status status to set
     */
    public void setStatus(String status) {
        this.status = status;
    }
    
    /**
     * Returns {@code true} if read, {@code false} otherwise.
     * @return {@code true} if read, {@code false} otherwise
     */
    public boolean getRead(){
        return read;
    }
    
    /**
     * Sets read.
     * @param read {@code true} if read, {@code false} otherwise
     */
    public void setRead(boolean read){
        this.read = read;
    }
}
