# Supplementary material for: A Blockchain Framework for Patient-Centered Health Records and Exchange (HealthChain): Evaluation and Proof-of-Concept Study
Source: J Med Internet Res. 2019 Aug 31;21(8):e13592. doi: 10.2196/13592 (PMC6743266; doi:10.2196/13592)
Supplement: Multimedia Appendix 3 [file jmir_v21i8e13592_app3.zip › HealthChainWebClient/src/java/edu/ecu/hsim/ray/healthchain/client/beans/SmartContractTableBean.java]

/*
 * Copyright (c) 2018 Ray Hylock
 * Department of Health Services and Information Management
 * College of Allied Health Sciences
 * East Carolina University
 *
 * Licensed under the Apache License, Version 2.0 (the "License");
 * you may not use this file except in compliance with the License.
 * You may obtain a copy of the License at
 *
 *      http://www.apache.org/licenses/LICENSE-2.0
 *
 * Unless required by applicable law or agreed to in writing, software
 * distributed under the License is distributed on an "AS IS" BASIS,
 * WITHOUT WARRANTIES OR CONDITIONS OF ANY KIND, either express or implied.
 * See the License for the specific language governing permissions and
 * limitations under the License.
 */
package edu.ecu.hsim.ray.healthchain.client.beans;

/**
 * Data table class for smart contracts.
 * @author Ray Hylock
 */
public class SmartContractTableBean extends SmartContractPendingTableBean {
    // long resulted in incorrect DataTables output
    private String blockID;
    
    /**
     * Construct a new {@link SmartContractTableBean} object.
     * @param blockID         block ID
     * @param smartContractID smart contract ID
     * @param delegatorID     delegator ID
     * @param delegateeID     delegatee ID
     * @param minerID         miner ID
     * @param name            name
     * @param created         date created
     * @param startDate       start date
     * @param expDate         expiration date
     * @param status          status
     * @param notes           notes
     */
    public SmartContractTableBean(String blockID, String smartContractID, 
            String delegatorID, String delegateeID, String minerID, 
            String name, String created, String startDate, String expDate, 
            String status, String notes){
        super(smartContractID, delegatorID, delegateeID, minerID, name, created, 
                startDate, expDate, status, notes, true);
        this.blockID = blockID;
    }

    /**
     * Returns the blockID.
     * @return the blockID
     */
    public String getBlockID() {
        return blockID;
    }

    /**
     * Sets the block ID.
     * @param blockID block ID to set
     */
    public void setBlockID(String blockID) {
        this.blockID = blockID;
    }
}
