# Supplementary material for: A Blockchain Framework for Patient-Centered Health Records and Exchange (HealthChain): Evaluation and Proof-of-Concept Study
Source: J Med Internet Res. 2019 Aug 31;21(8):e13592. doi: 10.2196/13592 (PMC6743266; doi:10.2196/13592)
Supplement: Multimedia Appendix 3 [file jmir_v21i8e13592_app3.zip › HealthChainWebClient/src/java/edu/ecu/hsim/ray/healthchain/client/beans/VitalsTableBean.java]

/*
 * Copyright (c) 2018 Ray Hylock
 * Department of Health Services and Information Management
 * College of Allied Health Sciences
 * East Carolina University
 *
 * Licensed under the Apache License, Version 2.0 (the "License");
 * you may not use this file except in compliance with the License.
 * You may obtain a copy of the License at
 *
 *      http://www.apache.org/licenses/LICENSE-2.0
 *
 * Unless required by applicable law or agreed to in writing, software
 * distributed under the License is distributed on an "AS IS" BASIS,
 * WITHOUT WARRANTIES OR CONDITIONS OF ANY KIND, either express or implied.
 * See the License for the specific language governing permissions and
 * limitations under the License.
 */
package edu.ecu.hsim.ray.healthchain.client.beans;

/**
 * Data table class for vitals.
 * @author Ray Hylock
 */
public class VitalsTableBean {
    private String blockID, patientID, vitalID; // long resulted in incorrect DataTables output
    private String date, code, value, units;
    
    /**
     * Construct a new {@link VitalsTableBean} object.
     * @param blockID   block ID
     * @param patientID patient ID
     * @param vitalID   vital ID
     * @param date      date
     * @param code      code
     * @param value     value
     * @param units     units
     */
    public VitalsTableBean(String blockID, String patientID, String vitalID, 
            String date, String code, String value, String units){
        this.blockID = blockID;
        this.patientID = patientID;
        this.vitalID = vitalID;
        this.date = date;
        this.code = code;
        this.value = value;
        this.units = units;
    }

    /**
     * Returns the block ID.
     * @return the block ID
     */
    public String getBlockID() {
        return blockID;
    }

    /**
     * Sets the block ID.
     * @param blockID block ID to set
     */
    public void setBlockID(String blockID) {
        this.blockID = blockID;
    }

    /**
     * Returns the patient ID.
     * @return the patient ID
     */
    public String getPatientID() {
        return patientID;
    }

    /**
     * Sets the patient ID.
     * @param patientID patient ID to set
     */
    public void setPatientID(String patientID) {
        this.patientID = patientID;
    }

    /**
     * Returns the vital ID.
     * @return the vital ID
     */
    public String getVitalID() {
        return vitalID;
    }

    /**
     * Sets the vital ID.
     * @param vitalID vital ID to set
     */
    public void setVitalID(String vitalID) {
        this.vitalID = vitalID;
    }

    /**
     * Returns the date.
     * @return the date
     */
    public String getDate() {
        return date;
    }

    /**
     * Sets the date.
     * @param date date to set
     */
    public void setDate(String date) {
        this.date = date;
    }

    /**
     * Returns the code.
     * @return the code
     */
    public String getCode() {
        return code;
    }

    /**
     * Sets the code.
     * @param code code to set
     */
    public void setCode(String code) {
        this.code = code;
    }

    /**
     * Returns the value.
     * @return the value
     */
    public String getValue() {
        return value;
    }

    /**
     * Sets the value.
     * @param value value to set
     */
    public void setValue(String value) {
        this.value = value;
    }

    /**
     * Returns the units.
     * @return the units
     */
    public String getUnits() {
        return units;
    }

    /**
     * Sets the units.
     * @param units units to set
     */
    public void setUnits(String units) {
        this.units = units;
    }
}
