# Supplementary material for: A Blockchain Framework for Patient-Centered Health Records and Exchange (HealthChain): Evaluation and Proof-of-Concept Study
Source: J Med Internet Res. 2019 Aug 31;21(8):e13592. doi: 10.2196/13592 (PMC6743266; doi:10.2196/13592)
Supplement: Multimedia Appendix 3 [file jmir_v21i8e13592_app3.zip › HealthChainWebClient/src/java/edu/ecu/hsim/ray/healthchain/client/blockchain/Block.java]

/*
 * Copyright (c) 2018 Ray Hylock
 * Department of Health Services and Information Management
 * College of Allied Health Sciences
 * East Carolina University
 *
 * Licensed under the Apache License, Version 2.0 (the "License");
 * you may not use this file except in compliance with the License.
 * You may obtain a copy of the License at
 *
 *      http://www.apache.org/licenses/LICENSE-2.0
 *
 * Unless required by applicable law or agreed to in writing, software
 * distributed under the License is distributed on an "AS IS" BASIS,
 * WITHOUT WARRANTIES OR CONDITIONS OF ANY KIND, either express or implied.
 * See the License for the specific language governing permissions and
 * limitations under the License.
 */
package edu.ecu.hsim.ray.healthchain.client.blockchain;

import edu.ecu.hsim.ray.healthchain.client.create.fhir.Data;
import edu.ecu.hsim.ray.healthchain.client.create.fhir.ParserResult;
import edu.ecu.hsim.ray.healthchain.client.create.fhir.SmartContract.STATUS;
import edu.ecu.hsim.ray.healthchain.client.create.fhir.SmartContractData;
import edu.ecu.hsim.ray.healthchain.client.database.Database;
import edu.ecu.hsim.ray.healthchain.client.user.User;
import edu.ecu.hsim.ray.chameleonhash.PublicCoinHash;
import static edu.ecu.hsim.ray.constants.Constants.log;
import static edu.ecu.hsim.ray.healthchain.client.blockchain.Block.BLOCK_ENCRYPTION.PRE_FULL_NO_X;
import static edu.ecu.hsim.ray.healthchain.client.blockchain.Block.BLOCK_ENCRYPTION.PRE_FULL_X;
import static edu.ecu.hsim.ray.healthchain.client.blockchain.Block.BLOCK_ENCRYPTION.PRE_KEYS_AES_DATA_NO_X;
import static edu.ecu.hsim.ray.healthchain.client.blockchain.Block.BLOCK_ENCRYPTION.PRE_KEYS_AES_DATA_X;
import edu.ecu.hsim.ray.healthchain.client.create.fhir.Data.OBSERVATION_CODING;
import edu.ecu.hsim.ray.healthchain.client.create.fhir.Entry;
import edu.ecu.hsim.ray.healthchain.client.create.fhir.Entry.ENTRY_STATUS;
import static edu.ecu.hsim.ray.healthchain.client.create.fhir.Entry.ENTRY_STATUS.MODIFY;
import static edu.ecu.hsim.ray.healthchain.client.create.fhir.Entry.ENTRY_STATUS.NEW;
import edu.ecu.hsim.ray.healthchain.client.create.fhir.SmartContract;
import edu.ecu.hsim.ray.healthchain.client.create.fhir.SmartContractEntry;
import edu.ecu.hsim.ray.healthchain.client.create.fhir.SymmetricKeyPropertiesRandom;
import edu.ecu.hsim.ray.healthchain.client.create.fhir.SyncInstruction;
import edu.ecu.hsim.ray.healthchain.client.create.fhir.SyncInstruction.INSTRUCTION_TYPE;
import edu.ecu.hsim.ray.healthchain.client.create.fhir.SyncInstructionBlock;
import edu.ecu.hsim.ray.proxyreencryption.Keys;
import edu.ecu.hsim.ray.proxyreencryption.ProxyReEncryption.ENCRYPTION_MODE;
import static edu.ecu.hsim.ray.proxyreencryption.ProxyReEncryption.ENCRYPTION_MODE.DYNAMIC;
import edu.uiowa.icts.ray.systemutils.SystemUtils;
import edu.uiowa.icts.ray.systemutils.Timer;
import it.unisa.dia.gas.jpbc.Element;
import java.io.IOException;
import java.math.BigInteger;
import java.sql.SQLException;
import java.util.ArrayList;
import java.util.Arrays;
import java.util.HashMap;
import java.util.List;
import org.hl7.fhir.dstu3.model.Patient;

/**
 * This class represents a patient block in the blockchain. It stores references
 * to all block parameters, patient data, and smart contract data. It handles
 * local block AES encryption and decryption using the {@link User}s 
 * {@link SymmetricKeyPropertiesRandom}. It also supporting adding, removing, 
 * and setting/editing patient data as HL7 FHIR.
 * @author Ray Hylock
 */
public class Block {
    /**
     * Block encryption options: Proxy re-encryption can be employed in one of
     * two ways. First, as is traditionally defined, in a key exchange capacity,
     * in which it controls access to symmetric keys (AES keys, salts, and
     * initialization vectors in this instance) -
     * {@link BLOCK_ENCRYPTION#PRE_KEYS_AES_DATA_NO_X} and
     * {@link BLOCK_ENCRYPTION#PRE_KEYS_AES_DATA_X}. Second, as the sole source
     * of encryption - {@link BLOCK_ENCRYPTION#PRE_FULL_NO_X} and
     * {@link BLOCK_ENCRYPTION#PRE_FULL_X}. While unconventional and slower
     * than, e.g., AES, depending upon the underlying formulation (ElGamal
     * herein), it is generally more malleable and suitable to homomorphic
     * encryption.
     */
    public static enum BLOCK_ENCRYPTION {
        PRE_FULL_X(0), PRE_KEYS_AES_DATA_X(1), PRE_FULL_NO_X(2), 
        PRE_KEYS_AES_DATA_NO_X(3);
        public final int code;
        private BLOCK_ENCRYPTION(int code) {
            this.code = code;
        }
    };
    public static final HashMap<Integer, BLOCK_ENCRYPTION> blockEncHM = new HashMap<>();
    static {
        blockEncHM.put(PRE_FULL_X.code, PRE_FULL_X);
        blockEncHM.put(PRE_KEYS_AES_DATA_X.code, PRE_KEYS_AES_DATA_X);
        blockEncHM.put(PRE_FULL_NO_X.code, PRE_FULL_NO_X);
        blockEncHM.put(PRE_KEYS_AES_DATA_NO_X.code, PRE_KEYS_AES_DATA_NO_X);
    }
    private final BLOCK_ENCRYPTION blockEnc;

    /**
     * Incremental storage: This determines how incremental updates to data are
     * handled (both block data and smart contracts). If
     * {@link INCREMENTAL_STORAGE#FALSE}, the data are stored in a single chunk
     * of bytes (i.e., one block with many transactions). The benefits of this
     * are: (1) it results in a smaller message to send as fragments typically
     * require cipher padding, which wastes space and consumes more bandwidth
     * and (2) it masks updates from eavesdropper or those with access to block
     * content as all data are included (thus, one cannot determine which
     * entries are new, updated, or have been removed as they can in fragmented
     * environments). If {@link INCREMENTAL_STORAGE#TRUE}, the data are stored
     * as individual fragments with incremental updates (i.e., each record is a
     * single entry in the database, with the set of database entries serving as
     * the block for hashing purposes). The benefits of this are: (1) it
     * <em>can</em> be much faster to process (depends on other settings) if
     * only the updates are synchronized with the server and (2) if only updates
     * are processed, then the time required to generated new information to
     * synchronize and bandwidth, from the user's perspective, is greatly
     * reduced.
     */
    public static enum INCREMENTAL_STORAGE {
        FALSE(0), TRUE(1);
        public final int code;

        private INCREMENTAL_STORAGE(int code) {
            this.code = code;
        }
    };
    public static final HashMap<Integer, INCREMENTAL_STORAGE> incStorageHM = new HashMap<>();
    static {
        incStorageHM.put(INCREMENTAL_STORAGE.FALSE.code, INCREMENTAL_STORAGE.FALSE);
        incStorageHM.put(INCREMENTAL_STORAGE.TRUE.code, INCREMENTAL_STORAGE.TRUE);
    }
    private final INCREMENTAL_STORAGE incStorage;

    // variables
    private final Database db;
    private final ENCRYPTION_MODE encMode;
    private final long blockID;
    private Data data;
    private SmartContractData contracts;
    private boolean synced, cansync, instantiated = false;
    private byte[] prevHash;
    private User.Connection connection;
    private PublicCoinHash pch;
    private byte[] nonce, encSymKeyProps = null, encServerZki = null; 
    private Element decServerZki;
    private SymmetricKeyPropertiesRandom skp = null;
    private PreScalar preScalar = null;

    ////////////////////////////////////////////////////////////////////////////
    //                              CONSTRUCTORS                              //
    ////////////////////////////////////////////////////////////////////////////
    /**
     * Constructs a new {@link Block}.
     * @param blockID    block ID
     * @param synced     {@code true} if synced with miner, {@code false} 
     *                   otherwise
     * @param cansync    {@code true} if can sync with miner, {@code false}
     *                   otherwise
     * @param connection {@link User.Connection}
     * @param blockEnc   {@link BLOCK_ENCRYPTION}
     * @param encMode    {@link ENCRYPTION_MODE}
     * @param incStorage {@link INCREMENTAL_STORAGE}
     * @throws SQLException {@link SQLException}
     */
    @SuppressWarnings("LeakingThisInConstructor")
    protected Block(long blockID, boolean synced, boolean cansync,
            User.Connection connection, BLOCK_ENCRYPTION blockEnc,
            ENCRYPTION_MODE encMode, INCREMENTAL_STORAGE incStorage)
            throws SQLException {
        db = new Database();
        this.connection = connection;
        this.blockID = blockID;
        this.blockEnc = blockEnc;
        this.encMode = encMode;
        this.incStorage = incStorage;
        this.data = new Data(this);
        this.contracts = new SmartContractData(this);
        this.synced = synced;
        this.cansync = cansync;
        decServerZki = connection.getPRE().getZP()
                .powZn(connection.getKeys().getK());
        encServerZki = connection.getUser()
                .encryptLocal(decServerZki.toBytes());
        // instantiate PreScalar with Zki
        if(incStorage == INCREMENTAL_STORAGE.TRUE)
            preScalar = new PreScalar(decServerZki);
        db.insertBlock(this);
        createPatient(connection.getUser());
    }

    /**
     * Constructs a {@link Block} from an existing source. This is used when
     * reading data from the database. Due to order processing, the user
     * connection is not known until <i>after</i> block instantiation. Thus,
     * {@link #setUserConnection(User.Connection)} must be set prior to using
     * the {@link Block}.
     * @param blockID    block ID
     * @param blockEnc   {@link BLOCK_ENCRYPTION}
     * @param encMode    {@link ENCRYPTION_MODE}
     * @param incStorage {@link INCREMENTAL_STORAGE}
     * @param aesPreKey  AES PRE encrypted key
     * @param serverK    PRE k under which the server data is encrypted
     * @param synced     {@code true} if synced with miner, {@code false} 
     *                   otherwise
     * @param cansync    {@code true} if can sync with miner, {@code false}
     *                   otherwise
     * @param hash       public coin hash
     * @param r          public coin r parameter
     * @param s          public coin s parameter
     * @param prevHash   previous hash
     * @param nonce      block nonce
     * @throws SQLException {@link SQLException}
     */
    protected Block(long blockID, BLOCK_ENCRYPTION blockEnc,
            ENCRYPTION_MODE encMode, INCREMENTAL_STORAGE incStorage,
            byte[] aesPreKey, byte[] serverK, boolean synced, boolean cansync,
            byte[] hash, byte[] r, byte[] s, byte[] prevHash, byte[] nonce) 
            throws SQLException {
        db = new Database();
        this.data = new Data(this);
        this.contracts = new SmartContractData(this);
        this.blockID = blockID;
        this.blockEnc = blockEnc;
        this.encMode = encMode;
        this.incStorage = incStorage;
        encSymKeyProps = aesPreKey; // cannot decrypt until setConnection()
        encServerZki = serverK;     // cannot decrypt/set PreScalar until setConnection()
        this.synced = synced;
        this.cansync = cansync;
        if (hash != null && r != null && s != null) {
            pch = new PublicCoinHash(new BigInteger(hash), new BigInteger(r),
                    new BigInteger(s));
        }
        this.prevHash = prevHash;
        this.nonce = nonce;
    }

    ////////////////////////////////////////////////////////////////////////////
    //                           SYNC INSTRUCTIONS                            //
    ////////////////////////////////////////////////////////////////////////////
    /**
     * Returns a list of {@link SyncInstruction} objects or {@code null} if
     * {@link Block#canSync()} is {@code false}.
     * @return a list of {@link SyncInstruction} objects or {@code null} if
     * {@link Block#canSync()} is {@code false}
     * @throws SQLException {@link SQLException}
     */
    public List<SyncInstruction> getSyncInstructions() throws SQLException {
        // pretty print JSON
        boolean pp = true;

        ////////////////////////////////////////////////////////////////////////
        // Generate all sync instructions for data and smart contracts        //
        ////////////////////////////////////////////////////////////////////////
        // MUST CALL DATA FIRST - if DYNAMIC, the SC rekeys will be regenerated
        List<SyncInstruction> si = new ArrayList<>();
        
        Timer timer = new SystemUtils().newTimer();
        timer.start();
        si.addAll(getData().getSyncInstructions(pp));
        timer.stop(); 
        log.info("get data sync instructions: "
                +timer.getDifferenceAsString(Timer.UNITS.MS));
        
        timer.start();
        si.addAll(getContractsData().getSyncInstructions(pp));
        timer.stop(); 
        log.info("get sc sync instructions: "
                +timer.getDifferenceAsString(Timer.UNITS.MS));

        ////////////////////////////////////////////////////////////////////////
        // Hash the block                                                     //
        ////////////////////////////////////////////////////////////////////////
        timer.start();
        
        // if single block, hash data/smart contract; |block| is bound
        if (incStorage == INCREMENTAL_STORAGE.FALSE) {
            byte[] d = null, sc = null;

            // deterministic: data then smart contract (only one of each type)
            for (SyncInstruction i : si) {
                switch (i.getInstructionType()) {
                    case DATA:
                        d = i.getBytes();
                        break;
                    case SMART_CONTRACT:
                        sc = i.getBytes();
                        break;
                }
            }

            // forge the new block hash
            forgeBlockHash(d, sc);

        // else iteratively get data/smart contracts from the database 
        } else { // INCREMENTAL_STORAGE.TRUE
            // list of bytes to return
            List<byte[]> l = new ArrayList<>();

            // UPDATES_ONLY unless DYNAMIC && PRE_KEYS_AES_DATA => sync ALL data
            Entry.INCLUDE_ENTIRES include = Entry.INCLUDE_ENTIRES.UPDATES_ONLY;
            if (encMode == DYNAMIC && (blockEnc == PRE_KEYS_AES_DATA_NO_X ||
                    blockEnc == PRE_KEYS_AES_DATA_X)) 
                include = Entry.INCLUDE_ENTIRES.ALL;

            // deterministic: data then smart contracts ordered by id
            l.addAll(db.getBlockStorageBytes(
                    this,
                    Database.BLOCK_STORAGE_BYTES_OPTIONS.DATA,
                    // ALL if DYNAMIC && PRE_KEYS_AES_DATA, else UPDATES_ONLY
                    include
            ));

            // update smart contracts (not affected by encMode or blockEnc)
            l.addAll(db.getBlockStorageBytes(
                    this,
                    Database.BLOCK_STORAGE_BYTES_OPTIONS.SMART_CONTRACT,
                    Entry.INCLUDE_ENTIRES.UPDATES_ONLY
            ));

            // forge the new block hash
            forgeBlockHash(l);
        }

        // create sync instructions for the block hash
        si.add(new SyncInstructionBlock(
                this,
                INSTRUCTION_TYPE.BLOCK_HASH_HASH,
                MODIFY, // hash exists even if null
                getHash().getHash().toByteArray()
        ));
        si.add(new SyncInstructionBlock(
                this,
                INSTRUCTION_TYPE.BLOCK_HASH_R,
                MODIFY, // R exists even if null
                getHash().getR().toByteArray()
        ));
        si.add(new SyncInstructionBlock(
                this,
                INSTRUCTION_TYPE.BLOCK_HASH_S,
                MODIFY, // S exists even if null
                getHash().getS().toByteArray()
        ));
        
        timer.stop(); 
        log.info("get sync instructions block hash: "
                +timer.getDifferenceAsString(Timer.UNITS.MS));

        // return sync instructions
        return si;
    }

    /**
     * PreScalar class - the scalar used during a server sync if block
     * encryption is set to {@link BLOCK_ENCRYPTION#PRE_FULL_X} or
     * {@link BLOCK_ENCRYPTION#PRE_FULL_NO_X} and incremental storage is
     * {@link INCREMENTAL_STORAGE#TRUE}.
     */
    public class PreScalar {
        private Element Zki = null, Zkj = null;
        private boolean active = false;

        /**
         * Constructor when {@code server_k} does not exist in the database.
         * This will save {@code Zki} to the database.
         * @param Zki the {@code i}th version of {@code k}
         * @throws SQLException {@link SQLException}
         */
        public PreScalar(Element Zki) throws SQLException {
            // set Zki
            this.Zki = Zki.duplicate();

            // not active until Zkj != ull
            active = false;

            // update database with Zki - NEVER synced to server
            encryptServerZki(Zki.duplicate());
        }

        /**
         * Constructor when {@code server_k} exists in the database. {@code Zki}
         * is set to {@code server_k} from the database and {@code Zkj} is
         * computed using the current {@link Keys#getK()} value. If
         * {@code Zki == Zkj}, this is not activated.
         * @param Zki the {@code i}th version of {@code k}
         * @param Zkj the {@code j}th version of {@code k}
         * @throws SQLException {@link SQLException}
         */
        public PreScalar(Element Zki, Element Zkj) throws SQLException {
            // if Zki == Zkj, the variables are set, but not activated
            active = !Arrays.equals(Zki.toBytes(), Zkj.toBytes());
            this.Zki = Zki.duplicate();
            this.Zkj = Zkj.duplicate();
        }

        /**
         * Computes and returns the scalar. This does NOT automatically set the
         * active status to {@code false} in case a sync was not successful.
         * @return the scalar or {@code null} if {@code active == false}
         */
        public byte[] computeScalar() {
            // if not active or any element is null, return null
            if (!active || Zki == null || Zkj == null) return null;

            // else, compute and return the scalar: Z^(k_j)/Z^(k_i)
            return Zkj.duplicate().div(Zki.duplicate()).toBytes();
        }

        /**
         * Returns a duplicate of {@code Zki}.
         * @return a duplicate of {@code Zki}
         */
        public Element getZki() {
            return Zki.duplicate();
        }

        /**
         * Returns a duplicate of {@code Zkj}.
         * @return a duplicate of {@code Zkj}
         */
        public Element getZkj() {
            return Zkj.duplicate();
        }

        /**
         * Returns {@code true} if active, {@code false} otherwise.
         * @return {@code true} if active, {@code false} otherwise
         */
        public boolean isActive() {
            return active;
        }

        /**
         * After a sync with the server, this updates {@code server_k} in the
         * database from {@code Zki} to {@code Zkj} and sets {@code Zki = Zkj},
         * {@code Zkj = null}, and {@code active = false}.
         * @return {@code this}
         * @throws SQLException {@link SQLException}
         */
        public PreScalar setSynced() throws SQLException {
            // update database with Zkj - NEVER synced to server
            encryptServerZki(Zkj.duplicate());

            // reset
            Zki = Zkj.duplicate();
            Zkj = null;
            active = false;
            return this;
        }

        /**
         * Sets {@code Zkj}. If {@code Zki == Zkj}, this is not activated.
         * @param Zkj the {@code j}th version of {@code k}
         */
        public void setZkj(Element Zkj) {
            // if Zki == Zkj, Zkj is set, but not activated
            active = !Arrays.equals(Zki.toBytes(), Zkj.toBytes());
            this.Zkj = Zkj.duplicate();
        }
    }
    
    ////////////////////////////////////////////////////////////////////////////
    //                             UPDATE ENTRIES                             //
    ////////////////////////////////////////////////////////////////////////////
    /**
     * Updates the {@link Entry}'s status after a sync and saves it to the 
     * database.
     * @throws SQLException {@link SQLException}
     */
    public void updateStatusPostSync() throws SQLException{
        // update entry status, nothing to sync with server
        List<Entry> toRemove = new ArrayList<>();
        for(Entry entry : getData().getEntries()){
            if(entry.getEntryStatus() == ENTRY_STATUS.REMOVE)
                toRemove.add(entry);
            else {
                entry.updateStatusPostSync();
                db.updateBlockDataStatusPostSync(this, entry);
            }
        }
        for(Entry entry : toRemove) entry.updateStatusPostSync();

        // update entry status, nothing to sync with server
        List<Entry> toRemoveSC = new ArrayList<>();
        for(Entry entry : getContractsData().getEntries()){
            if(entry.getEntryStatus() == ENTRY_STATUS.REMOVE)
                toRemoveSC.add(entry);
            else {
                entry.updateStatusPostSync();
                db.updateBlockSmartContractStatusPostSync(this, entry);
            }
        }
        for(Entry entry : toRemoveSC) entry.updateStatusPostSync();
    }

    ////////////////////////////////////////////////////////////////////////////
    //                                SETTERS                                 //
    ////////////////////////////////////////////////////////////////////////////
    /**
     * Adds data from the database.
     * @param dbDataID database data ID
     * @param encData  encrypted JSON data
     * @param status   {@link ENTRY_STATUS}
     * @return {@link ParserResult}
     */
    public ParserResult addData(long dbDataID, byte[] encData,
            Entry.ENTRY_STATUS status) {
        return getData().addData(connection, dbDataID, encData, status, false);
    }

    /**
     * Adds a smart contract from the database.
     * @param dbSCID  database smart contract ID
     * @param encData encrypted JSON data
     * @param status  {@link ENTRY_STATUS}
     * @return {@link ParserResult}
     */
    public ParserResult addSmartContract(long dbSCID, byte[] encData,
            Entry.ENTRY_STATUS status) {
        return getContractsData().parseData(connection, encData, dbSCID,
                status);
    }

    /**
     * Used by importers - adds a JSON string object to ALL {@link Blockchain}s.
     * @param fileName file name
     * @param json     JSON string to add
     * @return {@link ParserResult}
     * @throws SQLException {@link SQLException}
     */
    public ParserResult addJson(String fileName, String json)
            throws SQLException {
        ParserResult pr = data.parseJson(connection.getUser(), fileName, null,
                json, null, true);
        return pr;
    }

    /**
     * Forges a new block hash.
     * @param data data to hash
     * @throws SQLException {@link SQLException}
     */
    public void forgeBlockHash(byte[]... data)
            throws SQLException {
        // forge new hash
        setPublicCoinHash(connection.getUser().hash(this, data));

        // update database
        db.updateBlockHash(this);
    }

    /**
     * Forges a new block hash.
     * @param data data to hash
     * @throws SQLException {@link SQLException}
     */
    public void forgeBlockHash(List<byte[]> data)
            throws SQLException {
        // forge new hash
        setPublicCoinHash(connection.getUser().hash(this, data));

        // update database
        db.updateBlockHash(this);
    }

    /**
     * Sets the can sync status of the {@link Block}.
     * @param cansync can sync status
     * @throws SQLException {@link SQLException}
     */
    public void setCanSync(boolean cansync) throws SQLException {
        if (this.cansync != cansync) {
            this.cansync = cansync;
            db.updateBlockCanSync(this);
        }
    }

    /**
     * Sets the {@link PublicCoinHash}.
     * @param hash {@link PublicCoinHash}
     */
    public void setPublicCoinHash(PublicCoinHash hash) {
        pch = hash;
    }

    /**
     * Sets the {@link PublicCoinHash} parameters.
     * @param hash     hash
     * @param r        r parameter
     * @param s        s parameter
     * @param prevHash previous hash
     * @param nonce    block nonce
     * @throws SQLException {@link SQLException}
     */
    public void setPublicCoinParameters(byte[] hash, byte[] r, byte[] s,
            byte[] prevHash, byte[] nonce) throws SQLException {
        // create hash
        pch = new PublicCoinHash(new BigInteger(hash), new BigInteger(r),
                new BigInteger(s));
        this.prevHash = prevHash;
        this.nonce = nonce;

        // save
        db.updateBlockHashInitial(this);
    }

    /**
     * Sets the synced status of the {@link Block}.
     * @param synced synced status
     * @throws SQLException {@link SQLException}
     */
    public void setSynced(boolean synced) throws SQLException {
        if (this.synced != synced) {
            this.synced = synced;
            db.updateBlockSync(this);
        }
    }

    /**
     * Sets the {@link User.Connection} for the block and decrypts the
     * {@link SymmetricKeyPropertiesRandom} and {@code server_k} if not already
     * instantiated.
     * @param connection {@link User.Connection}
     * @throws SQLException {@link SQLException}
     */
    public void setUserConnection(User.Connection connection)
            throws SQLException {
        this.connection = connection;
        if (!instantiated) {
            if (encSymKeyProps != null) decryptSymmetricKeyPropertiesLocal();
            if (encServerZki != null) decryptServerZki();
            instantiated = true;
        }
    }

    ////////////////////////////////////////////////////////////////////////////
    //                                GETTERS                                 //
    ////////////////////////////////////////////////////////////////////////////
    /**
     * Returns {@code true} if can sync the block, {@code false} otherwise. If
     * the {@link Block} is not yet ready (i.e., still being mined), then it
     * cannot be synced.
     * @return {@code true} if can sync the block, {@code false} otherwise
     */
    public boolean canSync() {
        return cansync;
    }

    /**
     * Decrypts {@link #encServerZki} bytes, sets {@link #decServerZki}, and
     * creates a new {@link PreScalar} object.
     * @return a new {@link PreScalar} object
     * @throws SQLException {@link SQLException}
     */
    private PreScalar decryptServerZki() throws SQLException {
        if (encServerZki == null) {
            preScalar = new PreScalar(connection.getKeys().getK());
            decServerZki = connection.getKeys().getK();

        } else {
            decServerZki = connection.getPRE().newGTElement(
                    connection.getUser().decryptLocal(encServerZki)
            );
            preScalar = new PreScalar(
                    decServerZki,
                    connection.getPRE().getZP()
                            .powZn(connection.getKeys().getK())
            );
        }
        return preScalar;
    }

    /**
     * Decrypts the symmetric key property ({@link #encSymKeyProps}) bytes and
     * creates a new {@link SymmetricKeyPropertiesRandom} object.
     * @return a new {@link SymmetricKeyPropertiesRandom} object
     */
    private SymmetricKeyPropertiesRandom decryptSymmetricKeyPropertiesLocal() {
        if (encSymKeyProps == null) return skp = null;
        return skp = SymmetricKeyPropertiesRandom.fromJson(
                connection.getUser().decryptLocalToString(encSymKeyProps)
        );
    }

    /**
     * Sets {@link #decServerZki} to {@code Zki}, encrypts the server
     * {@code Zki} bytes, and returns the encrypted bytes.
     * @param Zki the current {@code Zki} {@link Element}
     * @return the encrypted bytes
     * @throws SQLException {@link SQLException}
     */
    public byte[] encryptServerZki(Element Zki) throws SQLException {
        if (preScalar == null) return null;
        decServerZki = Zki.duplicate();
        encServerZki = connection.getUser().encryptLocal(Zki.toBytes());
        db.updateBlockServerZki(this);
        return encServerZki;
    }

    /**
     * Encrypts the symmetric key properties using local storage encryption, 
     * saves it to the database, and returns the encrypted bytes 
     * {@link #encSymKeyProps}.
     * @return the encrypted bytes
     * @throws SQLException {@link SQLException}
     */
    public byte[] encryptSymmetricKeyPropertiesLocal() throws SQLException {
        if (skp == null) return null;
        encSymKeyProps = connection.getUser().encryptLocal(skp.toJson());
        db.updateBlockSymmetricKeyProperties(this);
        return encSymKeyProps;
    }

    /**
     * Generates new random symmetric key properties.
     * @return a new {@link SymmetricKeyPropertiesRandom} object
     * @throws SQLException {@link SQLException}
     */
    public SymmetricKeyPropertiesRandom generateNewSymmetricKeyProperties() 
            throws SQLException {
        skp = new SymmetricKeyPropertiesRandom();
        encSymKeyProps = null; 
        return skp;
    }

    /**
     * Returns the {@link BLOCK_ENCRYPTION}.
     * @return the {@link BLOCK_ENCRYPTION}
     */
    public BLOCK_ENCRYPTION getBlockEncryption() {
        return blockEnc;
    }

    /**
     * Returns the block's smart contracts data.
     * @return the block's smart contracts data
     */
    public SmartContractData getContractsData() {
        return contracts;
    }

    /**
     * Returns the block's data.
     * @return the block's data
     */
    public Data getData() {
        return data;
    }

    /**
     * Returns the {@link ENCRYPTION_MODE}.
     * @return the {@link ENCRYPTION_MODE}
     */
    public ENCRYPTION_MODE getEncryptionMode() {
        return encMode;
    }

    /**
     * Returns the {@link PublicCoinHash}.
     * @return the {@link PublicCoinHash}
     */
    public PublicCoinHash getHash() {
        return pch;
    }

    /**
     * Returns the block ID.
     * @return the block ID
     */
    public long getID() {
        return blockID;
    }

    /**
     * Returns the {@link INCREMENTAL_STORAGE}.
     * @return the {@link INCREMENTAL_STORAGE}
     */
    public INCREMENTAL_STORAGE getIncrementalStorage() {
        return incStorage;
    }

    /**
     * Returns the nonce.
     * @return the nonce
     */
    public byte[] getNonce() {
        return nonce;
    }

    /**
     * Returns the {@link PreScalar} object.
     * @return the {@link PreScalar} object
     */
    public PreScalar getPreScalar() {
        return preScalar;
    }

    /**
     * Returns the previous hash.
     * @return the previous hash
     */
    public byte[] getPreviousHash() {
        return prevHash;
    }

    /**
     * Returns the approximate size of the {@link Block} in bytes if
     * {@link #incStorage} is {@link INCREMENTAL_STORAGE#TRUE}, else {@code 0}.
     * This is used by {@link User#getInsertBlock()} to determine if a new block
     * is needed. This is only an issue if this is NOT in incremental mode.
     * @return the approximate size of the {@link Block} in bytes if
     * {@link #incStorage} is {@link INCREMENTAL_STORAGE#TRUE}, else {@code 0}
     */
    public long getSizeForInsert() {
        if (incStorage == INCREMENTAL_STORAGE.TRUE) return 0;
        else 
            return getData().getSizeInBytesOfSingleBlock()
                    + getContractsData().getSizeInBytesOfSingleBlock();
    }

    /**
     * Returns server Zki as encrypted bytes.
     * @return server Zki as encrypted bytes
     */
    public byte[] getServerZkiAsEncryptedBytes() {
        return encServerZki;
    }

    /**
     * Returns the AES PRE key {@link SymmetricKeyPropertiesRandom}.
     * @return the AES PRE key {@link SymmetricKeyPropertiesRandom}
     */
    public SymmetricKeyPropertiesRandom getSymmetricKeyProperties() {
        return skp;
    }

    /**
     * Returns the AES PRE key {@link SymmetricKeyPropertiesRandom} as encrypted
     * bytes.
     * @return the AES PRE key {@link SymmetricKeyPropertiesRandom} as encrypted 
     *         bytes
     */
    public byte[] getSymmetricKeyPropertiesAsEncrptedBytes() {
        return encSymKeyProps;
    }
    
    /**
     * Returns the {@link User.Connection}.
     * @return the {@link User.Connection}
     */
    public User.Connection getUserConnection() {
        return connection;
    }

    /**
     * Returns {@code true} if synced with miner, {@code false} otherwise.
     * @return {@code true} if synced with miner, {@code false} otherwise
     */
    public boolean isSynced() {
        return synced;
    }

    ////////////////////////////////////////////////////////////////////////////
    //                                ADD FHIR                                //
    ////////////////////////////////////////////////////////////////////////////
    /**
     * Add an allergy.
     * @param user        {@link User}
     * @param status      status
     * @param category    category
     * @param criticality criticality
     * @param allergy     allergy
     * @param date        date
     * @param asserter    asserter
     * @throws SQLException {@link SQLException}
     */
    public void addAllergy(User user, String status, String category,
            String criticality, String allergy, String date, String asserter)
            throws SQLException {
        getData().addAllergy(user, status, category, criticality, allergy,
                date, asserter);
    }

    /**
     * Add a condition.
     * @param user      {@link User}
     * @param condition problem or disease
     * @param asserter  asserter
     * @param status    status
     * @param disease   disease
     * @param date      date
     * @param notes     notes
     * @throws SQLException {@link SQLException}
     */
    public void addCondition(User user, String condition, String asserter,
            String status, String disease, String date, String notes)
            throws SQLException {
        getData().addCondition(user, condition, asserter, status, disease,
                date, notes);
    }

    /**
     * Add an encounter.
     * @param user       {@link User}
     * @param start      start date
     * @param end        end date
     * @param department department
     * @param provider   provider name
     * @param location   location name
     * @param notes      notes
     * @throws SQLException {@link SQLException}
     */
    public void addEncounter(User user, String start, String end,
            String department, String provider, String location, String notes)
            throws SQLException {
        getData().addEncounter(user, start, end, department, provider,
                location, notes);
    }

    /**
     * Add a lab.
     * @param user           {@link User}
     * @param date           date
     * @param code           code
     * @param value          value
     * @param units          units
     * @param range          normal range
     * @param interpretation interpretation
     * @throws SQLException {@link SQLException}
     */
    public void addLab(User user, String date, String code, String value,
            String units, String range, String interpretation)
            throws SQLException {
        getData().addLab(user, date, code, value, units, range, interpretation);
    }

    /**
     * Add a medication.
     * @param user       {@link User}
     * @param requester  requester
     * @param status     status
     * @param medication medication
     * @param amount     amount (e.g,. 160)
     * @param code       code (e.g, mg)
     * @param refills    number of refills
     * @param sub        substitutes allowed
     * @param date       date
     * @throws SQLException {@link SQLException}
     */
    public void addMedication(User user, String requester, String status,
            String medication, String amount, String code, String refills,
            String sub, String date)
            throws SQLException {
        getData().addMedication(user, requester, status, medication, amount,
                code, refills, sub, date);
    }

    /**
     * Add an address.
     * @param type    type
     * @param address address
     * @param city    city
     * @param state   state
     * @param zip     zip
     * @param start   start date
     * @param end     end date
     * @throws SQLException {@link SQLException}
     */
    public void addPatientAddress(String type, String address, String city,
            String state, String zip, String start, String end)
            throws SQLException {
        getData().addPatientAddress(type, address, city, state, zip, start, end);
    }

    /**
     * Add an email address.
     * @param type    type
     * @param address address
     * @throws SQLException {@link SQLException}
     */
    public void addPatientEmail(String type, String address)
            throws SQLException {
        getData().addPatientEmail(type, address);
    }

    /**
     * Add a phone number.
     * @param type   type
     * @param number phone number
     * @throws SQLException {@link SQLException}
     */
    public void addPatientPhone(String type, String number)
            throws SQLException {
        getData().addPatientPhone(type, number);
    }

    /**
     * Add a practitioner.
     * @param name      name
     * @param location  location
     * @param specialty specialty
     * @param phone     phone
     * @param notes     notes
     * @throws SQLException {@link SQLException}
     */
    public void addPractitioner(String name, String location, String specialty,
            String phone, String notes) throws SQLException {
        getData().addPractitioner(name, location, specialty, phone, notes);
    }

    /**
     * Add a procedure.
     * @param user         {@link User}
     * @param date         date
     * @param procedure    procedure
     * @param practitioner practitioner
     * @param location     location
     * @param notes        notes
     * @throws SQLException {@link SQLException}
     */
    public void addProcedure(User user, String date, String procedure,
            String practitioner, String location, String notes)
            throws SQLException {
        getData().addProcedure(user, date, procedure, practitioner, location,
                notes);
    }

    /**
     * Add a smart contract.
     * @param user        {@link User}
     * @param blockID     block ID
     * @param delegatorID delegator ID (the issuer)
     * @param delegateeID delegatee ID (issued to)
     * @param minerID     miner ID
     * @param name        name
     * @param createdDate created date
     * @param startDate   start date
     * @param expDate     expiration date
     * @param notes       notes
     * @param status      status
     * @throws SQLException {@link SQLException}
     */
    public void addSmartContract(User user, String blockID, String delegatorID,
            String delegateeID, String minerID, String name, String createdDate,
            String startDate, String expDate, String notes, STATUS status)
            throws SQLException {
        getContractsData().addSmartContract(blockID, delegatorID, delegateeID,
                minerID, name, createdDate, startDate, expDate, notes, status);
    }

    /**
     * Add a personal tracker data point.
     * @param user  {@link User}
     * @param date  date
     * @param code  {@link Data.OBSERVATION_CODING}
     * @param value value
     * @param units units
     * @throws SQLException {@link SQLException}
     */
    public void addPersonalTracker(User user, String date, 
            Data.OBSERVATION_CODING code, String value,String units) 
            throws SQLException {
        getData().addPersonalTracker(user, date, code, value, units);
    }

    /**
     * Add a vital.
     * @param user  {@link User}
     * @param date  date
     * @param code  {@link OBSERVATION_CODING}
     * @param value value
     * @param units units
     * @throws SQLException {@link SQLException}
     */
    public void addVital(User user, String date, Data.OBSERVATION_CODING code, 
            String value, String units) throws SQLException {
        getData().addVital(user, date, code, value, units);
    }

    /**
     * Creates the {@link Patient} when the first {@link Blockchain} is
     * instantiated.
     * @param user {@link User}
     * @return {@code true} if create, {@code false} if already exists
     */
    public boolean createPatient(User user) {
        return getData().createPatient(user);
    }

    ////////////////////////////////////////////////////////////////////////////
    //                              REMOVE FHIR                               //
    ////////////////////////////////////////////////////////////////////////////
    /**
     * Remove an allergy.
     * @param allergyID allergy ID to remove
     * @throws SQLException {@link SQLException}
     */
    public void removeAllergy(String allergyID) throws SQLException {
        getData().removeAllergy(allergyID);
    }

    /**
     * Remove a condition.
     * @param conditionID condition ID to remove
     * @throws SQLException {@link SQLException}
     */
    public void removeCondition(String conditionID) throws SQLException {
        getData().removeCondition(conditionID);
    }

    /**
     * Remove an encounter.
     * @param encounterID encounter ID to remove
     * @throws SQLException {@link SQLException}
     */
    public void removeEncounter(String encounterID) throws SQLException {
        getData().removeEncounter(encounterID);
    }

    /**
     * Remove a lab.
     * @param labID lab ID to remove
     * @throws SQLException {@link SQLException}
     */
    public void removeLab(String labID) throws SQLException {
        getData().removeLab(labID);
    }

    /**
     * Remove a medication.
     * @param medicationID medication ID to remove
     * @throws SQLException {@link SQLException}
     */
    public void removeMedication(String medicationID) throws SQLException {
        getData().removeMedication(medicationID);
    }

    /**
     * Remove an address.
     * @param addressID address ID to remove
     * @throws SQLException {@link SQLException}
     */
    public void removePatientAddress(String addressID) throws SQLException {
        getData().removePatientAddress(addressID);
    }

    /**
     * Remove an email address.
     * @param emailID email ID to remove
     * @throws SQLException {@link SQLException}
     */
    public void removePatientEmail(String emailID) throws SQLException {
        getData().removePatientEmail(emailID);
    }

    /**
     * Remove a phone number.
     * @param phoneID phone ID to remove
     * @throws SQLException {@link SQLException}
     */
    public void removePatientPhone(String phoneID) throws SQLException {
        getData().removePatientPhone(phoneID);
    }

    /**
     * Remove a practitioner.
     * @param practitionerID practitioner ID to remove
     * @throws SQLException {@link SQLException}
     */
    public void removePractitioner(String practitionerID) throws SQLException {
        getData().removePractitioner(practitionerID);
    }

    /**
     * Remove a procedure.
     * @param procedureID procedure ID to remove
     * @throws SQLException {@link SQLException}
     */
    public void removeProcedure(String procedureID) throws SQLException {
        getData().removeProcedure(procedureID);
    }

    /**
     * Remove a personal tracker data point.
     * @param trackerID tracker ID to remove
     * @throws SQLException {@link SQLException}
     */
    public void removePersonalTracker(String trackerID) throws SQLException {
        getData().removePersonalTracker(trackerID);
    }

    /**
     * Remove a vital.
     * @param vitalID vital ID to remove
     * @throws SQLException {@link SQLException}
     */
    public void removeVital(String vitalID) throws SQLException {
        getData().removeVital(vitalID);
    }

    /**
     * Terminate a smart contract.
     * @param smartContractID smart contract ID to terminate
     * @param notes           notes for termination
     * @throws SQLException {@link SQLException}
     * @throws IOException {@link IOException}
     */
    public void terminateSmartContract(String smartContractID, String notes)
            throws SQLException, IOException {
        // terminate smart contract
        getContractsData().terminateSmartContract(smartContractID, notes);

        // send message of termination
        getUserConnection().getClient().smartContractUpdateRequest(
                getUserConnection(),
                getContractsData().get(smartContractID).getValue()
        );
    }

    ////////////////////////////////////////////////////////////////////////////
    //                                SET FHIR                                //
    ////////////////////////////////////////////////////////////////////////////
    /**
     * Replaces an existing smart contract with the one provided. This is used
     * for smart contracts that have been activated by a miner.
     * @param sc {@link SmartContract} for replacement
     * @return {@code true} if successful, {@code false} otherwise
     * @throws SQLException {@link SQLException}
     */
    public boolean replace(SmartContract sc) throws SQLException {
        // smart contract entry
        SmartContractEntry entry = getContractsData().get(sc.getID());
        
        // current and former  status
        STATUS curStatus = sc.getStatus();
        STATUS oldStatus = entry.getValue().getStatus();
        
        log.info("Replacing SC: "+sc.getID()+", "+oldStatus+", "+curStatus);

        // set new status based on prior
        switch(oldStatus){
            case ACTIVE:
            case INACTIVE:
            case TERMINATED:
                entry.setEntryStatus(MODIFY);
                break;
            case PENDING_DELEGATEE_ACTION:
            case PENDING_DELEGATOR_ACTION:
            case PENDING_MINER_ACTION:
                if(curStatus == STATUS.ACTIVE) 
                    entry.setEntryStatus(NEW);
                break;
        }
        
        log.info("Replacing smart contract: "+entry.getEntryStatus());

        // replace the smart contract the entry and save to the database
        return getContractsData().replace(sc);
    }

    /**
     * Set an allergy.
     * @param allergyID   allergy ID
     * @param status      status
     * @param category    category
     * @param criticality criticality
     * @param allergy     allergy
     * @param date        date
     * @throws SQLException {@link SQLException}
     */
    public void setAllergy(String allergyID, String status, String category,
            String criticality, String allergy, String date) throws SQLException {
        getData().setAllergy(allergyID, status, category, criticality, allergy, date);
    }

    /**
     * Set a condition.
     * @param conditionID condition ID
     * @param asserter    asserter
     * @param status      status
     * @param disease     disease
     * @param date        date
     * @param notes       notes
     * @throws SQLException {@link SQLException}
     */
    public void setCondition(String conditionID, String asserter,
            String status, String disease, String date, String notes)
            throws SQLException {
        getData().setCondition(conditionID, asserter, status, disease, date, notes);
    }

    /**
     * Set an encounter.
     * @param encounterID encounter ID
     * @param start       start date
     * @param end         end date
     * @param department  department
     * @param provider    provider
     * @param location    location
     * @param notes       notes
     * @throws SQLException {@link SQLException}
     */
    public void setEncounter(String encounterID, String start, String end,
            String department, String provider, String location, String notes)
            throws SQLException {
        getData().setEncounter(encounterID, start, end, department, provider,
                location, notes);
    }

    /**
     * Set a lab.
     * @param labID          lab ID
     * @param date           date
     * @param value          value
     * @param units          units
     * @param range          normal range
     * @param interpretation interpretation
     * @throws SQLException {@link SQLException}
     */
    public void setLab(String labID, String date, String value, String units,
            String range, String interpretation) throws SQLException {
        getData().setLab(labID, date, value, units, range, interpretation);
    }

    /**
     * Add a medication.
     * @param medicationID medication ID
     * @param status       status
     * @param medication   medication
     * @param requester    requester
     * @param amount       amount (e.g,. 160)
     * @param code         code (e.g, mg)
     * @param refills      number of refills
     * @param sub          substitutes allowed
     * @param date         date
     * @throws SQLException {@link SQLException}
     */
    public void setMedication(String medicationID, String status,
            String medication, String requester, String amount, String code,
            String refills, String sub, String date) throws SQLException {
        getData().setMedication(medicationID, status, medication, requester,
                amount, code, refills, sub, date);
    }

    /**
     * Sets basic patient information.
     * @param firstName     first name
     * @param middleName    middle name
     * @param lastName      last name
     * @param dob           date of birth
     * @param gender        gender
     * @param maritalStatus marital status
     * @throws SQLException {@link SQLException}
     */
    public void setPatient(String firstName, String middleName, String lastName,
            String dob, String gender, String maritalStatus) throws SQLException {
        getData().setPatient(firstName, middleName, lastName, dob, gender,
                maritalStatus);
    }

    /**
     * Set an address.
     * @param addressID address ID
     * @param type      type
     * @param address   address
     * @param city      city
     * @param state     state
     * @param zip       zip
     * @param start     start date
     * @param end       end date
     * @throws SQLException {@link SQLException}
     */
    public void setPatientAddress(String addressID, String type, String address,
            String city, String state, String zip, String start, String end)
            throws SQLException {
        getData().setPatientAddress(addressID, type, address, city, state, zip,
                start, end);
    }

    /**
     * Set an email address.
     * @param emailID email ID
     * @param type    type
     * @param address email address
     * @throws SQLException {@link SQLException}
     */
    public void setPatientEmail(String emailID, String type, String address)
            throws SQLException {
        getData().setPatientEmail(emailID, type, address);
    }

    /**
     * Set a phone number.
     * @param phoneID phone ID
     * @param type    type
     * @param number  phone number
     * @throws SQLException {@link SQLException}
     */
    public void setPatientPhone(String phoneID, String type, String number)
            throws SQLException {
        getData().setPatientPhone(phoneID, type, number);
    }

    /**
     * Set a practitioner.
     * @param practitionerID practitioner ID
     * @param name           name
     * @param location       location
     * @param specialty      specialty
     * @param phone          phone
     * @param notes          notes
     * @throws SQLException {@link SQLException}
     */
    public void setPractitioner(String practitionerID, String name,
            String location, String specialty, String phone, String notes)
            throws SQLException {
        getData().setPractitioner(practitionerID, name, location, specialty,
                phone, notes);
    }

    /**
     * Set a procedure.
     * @param procedureID  procedure ID
     * @param date         date
     * @param procedure    procedure
     * @param practitioner practitioner
     * @param location     location
     * @param notes        notes
     * @throws SQLException {@link SQLException}
     */
    public void setProcedure(String procedureID, String date, String procedure,
            String practitioner, String location, String notes)
            throws SQLException {
        getData().setProcedure(procedureID, date, procedure, practitioner,
                location, notes);
    }

    /**
     * Set a smart contract.
     * @param smartContractID smart contract ID
     * @param notes           notes
     * @throws SQLException {@link SQLException}
     */
    public void setSmartContract(String smartContractID, String notes)
            throws SQLException {
        getContractsData().setNotes(smartContractID, notes);
    }

    /**
     * Regenerates the re-encryption keys for all {@link SmartContract}'s in
     * this {@link Block}.
     * @throws SQLException {@link SQLException}
     */
    public void regenerateSmartContractReKeys() throws SQLException {
        SmartContractData scd = getContractsData();
        for (Entry entry : scd.getEntries()) 
            scd.regenerateReKeys(this, (SmartContractEntry)entry);
    }

    /**
     * Set a personal tracker data point.
     * @param trackerID tracker ID
     * @param date      date
     * @param code      {@link Data.OBSERVATION_CODING}
     * @param value     value
     * @param units     units
     * @throws SQLException {@link SQLException}
     */
    public void setPersonalTracker(String trackerID, String date, 
            OBSERVATION_CODING code, String value,String units) 
            throws SQLException {
        getData().setPersonalTracker(trackerID, date, code, value, units);
    }

    /**
     * Set a vital.
     * @param vitalID vital ID
     * @param date    date
     * @param code    {@link Data.OBSERVATION_CODING}
     * @param value   value
     * @param units   units
     * @throws SQLException {@link SQLException}
     */
    public void setVital(String vitalID, String date, OBSERVATION_CODING code, 
            String value, String units) throws SQLException {
        getData().setVital(vitalID, date, code, value, units);
    }
    
    /**
     * Shutdown.
     */
    public void shutdown(){
        data.shutdown();
        data = null;
        contracts.shutdown();
        contracts = null;
        prevHash = null;
        connection = null;
        pch = null;
        nonce = encSymKeyProps = encServerZki = null;
        decServerZki = null;
        skp = null;
        preScalar = null;
    }
}
