# Supplementary material for: A Blockchain Framework for Patient-Centered Health Records and Exchange (HealthChain): Evaluation and Proof-of-Concept Study
Source: J Med Internet Res. 2019 Aug 31;21(8):e13592. doi: 10.2196/13592 (PMC6743266; doi:10.2196/13592)
Supplement: Multimedia Appendix 3 [file jmir_v21i8e13592_app3.zip › HealthChainWebClient/src/java/edu/ecu/hsim/ray/healthchain/client/blockchain/Blockchain.java]

/*
 * Copyright (c) 2018 Ray Hylock
 * Department of Health Services and Information Management
 * College of Allied Health Sciences
 * East Carolina University
 *
 * Licensed under the Apache License, Version 2.0 (the "License");
 * you may not use this file except in compliance with the License.
 * You may obtain a copy of the License at
 *
 *      http://www.apache.org/licenses/LICENSE-2.0
 *
 * Unless required by applicable law or agreed to in writing, software
 * distributed under the License is distributed on an "AS IS" BASIS,
 * WITHOUT WARRANTIES OR CONDITIONS OF ANY KIND, either express or implied.
 * See the License for the specific language governing permissions and
 * limitations under the License.
 */
package edu.ecu.hsim.ray.healthchain.client.blockchain;

import edu.ecu.hsim.ray.healthchain.client.database.Database;

/**
 * The contents of a single blockchain.
 * @author Ray Hylock
 */
public class Blockchain {
    private final Database db;
    private final long id;
    private final String name, curveParams;
    
    ////////////////////////////////////////////////////////////////////////////
    //                              CONSTRUCTORS                              //
    ////////////////////////////////////////////////////////////////////////////
    /**
     * Instantiates a {@link Blockchain}.
     * @param id          blockchain id
     * @param name        blockchain name
     * @param curveParams curve parameters
     */
    protected Blockchain(long id, String name, byte[] curveParams){
        db = new Database();
        this.id = id;
        this.name = name;
        this.curveParams = new String(curveParams);
    }
    
    ////////////////////////////////////////////////////////////////////////////
    //                                GETTERS                                 //
    ////////////////////////////////////////////////////////////////////////////
    /**
     * Returns the ID.
     * @return the ID
     */
    public long getID() {
        return id;
    }

    /**
     * Returns the name.
     * @return the name
     */
    public String getName() {
        return name;
    }

    /**
     * Returns the curve parameters.
     * @return the curve parameters
     */
    public String getCurveParams() {
        return curveParams;
    }
}
