# Supplementary material for: A Blockchain Framework for Patient-Centered Health Records and Exchange (HealthChain): Evaluation and Proof-of-Concept Study
Source: J Med Internet Res. 2019 Aug 31;21(8):e13592. doi: 10.2196/13592 (PMC6743266; doi:10.2196/13592)
Supplement: Multimedia Appendix 3 [file jmir_v21i8e13592_app3.zip › HealthChainWebClient/src/java/edu/ecu/hsim/ray/healthchain/client/blockchain/Blockchains.java]

/*
 * Copyright (c) 2018 Ray Hylock
 * Department of Health Services and Information Management
 * College of Allied Health Sciences
 * East Carolina University
 *
 * Licensed under the Apache License, Version 2.0 (the "License");
 * you may not use this file except in compliance with the License.
 * You may obtain a copy of the License at
 *
 *      http://www.apache.org/licenses/LICENSE-2.0
 *
 * Unless required by applicable law or agreed to in writing, software
 * distributed under the License is distributed on an "AS IS" BASIS,
 * WITHOUT WARRANTIES OR CONDITIONS OF ANY KIND, either express or implied.
 * See the License for the specific language governing permissions and
 * limitations under the License.
 */
package edu.ecu.hsim.ray.healthchain.client.blockchain;

import edu.ecu.hsim.ray.healthchain.client.database.Database;
import edu.ecu.hsim.ray.healthchain.client.user.User;
import java.sql.SQLException;
import java.util.ArrayList;
import java.util.Collections;
import java.util.HashMap;
import java.util.List;

/**
 * This class stores a list and index of {@link Blockchain} elements.
 * @author Ray Hylock
 */
public class Blockchains {
    private final Database db;
    private final List<Long> chainIDs;             // sorted list of IDs
    private final HashMap<Long, Blockchain> idMap; // id = Blockchain
    
    /**
     * Constructs a new {@link Blockchains} object.
     * @throws SQLException {@link SQLException}
     */
    public Blockchains() throws SQLException{
        db = new Database();
        chainIDs = new ArrayList<>();
        idMap = new HashMap<>();
    }
    
    ////////////////////////////////////////////////////////////////////////////
    //                                SETTERS                                 //
    ////////////////////////////////////////////////////////////////////////////
    /**
     * Adds a {@link Blockchain} object from an existing source.
     * @param id          id
     * @param name        name
     * @param curveParams curve parameters
     * @return the new {@link Blockchain} object
     * @throws SQLException {@link SQLException}
     */
    public Blockchain addBlockchain(long id, String name, byte[] curveParams) 
            throws SQLException{
        Blockchain bc = new Blockchain(id, name, curveParams);
        addToMaps(bc);
        return bc;
    }
    
    /**
     * Adds a {@link Blockchain} to the maps.
     * @param bc {@link Blockchain} to add
     */
    private void addToMaps(Blockchain bc){
        idMap.put(bc.getID(), bc);
        chainIDs.add(bc.getID());
        Collections.sort(chainIDs);
    }
    
    /**
     * Creates a new {@link Blockchain} object or returns an existing one.
     * @param id          id
     * @param name        name
     * @param curveParams curve parameters
     * @return the new {@link Blockchain} object or returns an existing one
     * @throws SQLException {@link SQLException}
     */
    public Blockchain newBlockchain(long id, String name, byte[] curveParams) 
            throws SQLException{
        // check cache
        Blockchain bc = db.getBlockchain(id);
        if(bc != null) return bc;
        
        // check database
        if(db.blockchainExists(id)) bc = db.readBlockchain(id);
        
        // create
        else {
            bc = new Blockchain(id, name, curveParams);
            db.insertBlockchain(bc);
        }
        
        // add to maps
        addToMaps(bc);
        
        // return
        return bc;
    }
    
    /**
     * Removes a {@link Blockchain}.
     * @param chainID chain ID to remove
     */
    public void removeChain(long chainID){
        idMap.remove(chainID);
        chainIDs.remove(chainID);
    }
    
    /**
     * Shutdown.
     */
    public void shutdown(){
        chainIDs.clear();
        idMap.clear();
    }
    
    ////////////////////////////////////////////////////////////////////////////
    //                                GETTERS                                 //
    ////////////////////////////////////////////////////////////////////////////
    /**
     * Returns the {@link Blockchain} object for the given {@code chainID}.
     * @param chainID chain ID
     * @return the {@link Blockchain} object for the given {@code chainID}
     */
    public Blockchain getChain(long chainID){
        return idMap.get(chainID);
    }
    
    /**
     * Returns a sorted list of chain IDs.
     * @return a sorted list of chain IDs
     */
    public List<Long> getChainIDs(){
        return chainIDs;
    }
    
    /**
     * Read data from database.
     * @param user {@link User}
     * @throws SQLException {@link SQLException}
     */
    public void read(User user) throws SQLException{
        db.readBlockchains(user);
    }
}
