# Supplementary material for: A Blockchain Framework for Patient-Centered Health Records and Exchange (HealthChain): Evaluation and Proof-of-Concept Study
Source: J Med Internet Res. 2019 Aug 31;21(8):e13592. doi: 10.2196/13592 (PMC6743266; doi:10.2196/13592)
Supplement: Multimedia Appendix 3 [file jmir_v21i8e13592_app3.zip › HealthChainWebClient/src/java/edu/ecu/hsim/ray/healthchain/client/blockchain/Blocks.java]

/*
 * Copyright (c) 2018 Ray Hylock
 * Department of Health Services and Information Management
 * College of Allied Health Sciences
 * East Carolina University
 *
 * Licensed under the Apache License, Version 2.0 (the "License");
 * you may not use this file except in compliance with the License.
 * You may obtain a copy of the License at
 *
 *      http://www.apache.org/licenses/LICENSE-2.0
 *
 * Unless required by applicable law or agreed to in writing, software
 * distributed under the License is distributed on an "AS IS" BASIS,
 * WITHOUT WARRANTIES OR CONDITIONS OF ANY KIND, either express or implied.
 * See the License for the specific language governing permissions and
 * limitations under the License.
 */
package edu.ecu.hsim.ray.healthchain.client.blockchain;

import edu.ecu.hsim.ray.healthchain.client.blockchain.Block.BLOCK_ENCRYPTION;
import edu.ecu.hsim.ray.healthchain.client.blockchain.Block.INCREMENTAL_STORAGE;
import static edu.ecu.hsim.ray.healthchain.client.create.fhir.Data.OBSERVATION_CODING.BMI;
import static edu.ecu.hsim.ray.healthchain.client.create.fhir.Data.OBSERVATION_CODING.BPDIA;
import static edu.ecu.hsim.ray.healthchain.client.create.fhir.Data.OBSERVATION_CODING.BPSYS;
import static edu.ecu.hsim.ray.healthchain.client.create.fhir.Data.OBSERVATION_CODING.WEIGHT;
import edu.ecu.hsim.ray.healthchain.client.create.fhir.ObservationEntry;
import edu.ecu.hsim.ray.healthchain.client.database.Database;
import edu.ecu.hsim.ray.healthchain.client.user.User;
import edu.ecu.hsim.ray.proxyreencryption.ProxyReEncryption.ENCRYPTION_MODE;
import java.math.BigDecimal;
import java.sql.SQLException;
import java.text.DateFormat;
import java.text.SimpleDateFormat;
import java.util.ArrayList;
import java.util.Collections;
import java.util.Date;
import java.util.HashMap;
import java.util.Iterator;
import java.util.LinkedHashMap;
import java.util.List;
import java.util.Map;
import java.util.concurrent.TimeUnit;
import org.hl7.fhir.dstu3.model.Observation;
import org.hl7.fhir.dstu3.model.Patient;
import org.hl7.fhir.dstu3.model.Quantity;

/**
 * This class stores a list and index of {@link Block} elements. This also
 * generates charts and graphs.
 * @author Ray Hylock
 */
public class Blocks {
    private final Database db;
    private final List<Long> blockIDs;        // sorted block IDs
    private final HashMap<Long, Block> idMap; // id = Block
    
    ////////////////////////////////////////////////////////////////////////////
    //                              CONSTRUCTORS                              //
    ////////////////////////////////////////////////////////////////////////////
    /**
     * Constructs a new {@link Blocks} object.
     * @throws SQLException {@link SQLException}
     */
    public Blocks() throws SQLException{
        db = new Database();
        blockIDs = new ArrayList<>();
        idMap = new HashMap<>();
    }
    
    ////////////////////////////////////////////////////////////////////////////
    //                                SETTERS                                 //
    ////////////////////////////////////////////////////////////////////////////
    /**
     * Adds a {@link Block} object from an existing source. This is used when
     * reading data from the database. Due to order processing, the user
     * connection is not known until <i>after</i> block instantiation. Thus,
     * {@link Block#setUserConnection(User.Connection)} must be set prior to
     * using the {@link Block}.
     * @param blockID    block ID
     * @param blockEnc   {@link BLOCK_ENCRYPTION}
     * @param encMode    {@link ENCRYPTION_MODE}
     * @param incStorage {@link INCREMENTAL_STORAGE}
     * @param aesPreKey  AES PRE encrypted key
     * @param serverK    PRE k under which the server data is encrypted
     * @param synced     {@code true} if synced with miner, {@code false}
     *                   otherwise
     * @param cansync    {@code true} if can sync with miner, {@code false}
     *                   otherwise
     * @param hash       public coin hash
     * @param r          public coin r parameter
     * @param s          public coin s parameter
     * @param prevHash   previous hash
     * @param nonce      block nonce
     * @return the new {@link Block}
     * @throws SQLException {@link SQLException}
     */
    public Block addBlock(long blockID, BLOCK_ENCRYPTION blockEnc,
            ENCRYPTION_MODE encMode, INCREMENTAL_STORAGE incStorage,
            byte[] aesPreKey, byte[] serverK, boolean synced, boolean cansync, 
            byte[] hash, byte[] r, byte[] s, byte[] prevHash, byte[] nonce) 
            throws SQLException{
        Block b = new Block(blockID, blockEnc, encMode, incStorage, aesPreKey,
                serverK, synced, cansync, hash, r, s, prevHash, nonce);
        addToMaps(b);
        return b;
    }
    
    /**
     * Adds a {@link Block} to the maps.
     * @param block {@link Block} to add
     */
    private void addToMaps(Block block){
        idMap.put(block.getID(), block);
        blockIDs.add(block.getID());
        Collections.sort(blockIDs);
    }
    
    /**
     * Creates a new {@link Block} object.
     * @param blockID    block ID
     * @param connection {@link User.Connection}
     * @param blockEnc   {@link BLOCK_ENCRYPTION}
     * @param encMode    {@link ENCRYPTION_MODE}
     * @param incStorage {@link INCREMENTAL_STORAGE}
     * @return the new {@link Block}
     * @throws SQLException {@link SQLException}
     */
    public Block newBlock(long blockID, User.Connection connection,
            BLOCK_ENCRYPTION blockEnc, ENCRYPTION_MODE encMode,
            INCREMENTAL_STORAGE incStorage) throws SQLException{
        Block b = new Block(blockID, true, false, connection, 
                blockEnc, encMode, incStorage);
        addToMaps(b);
        connection.getUser().addBlock(b);
        db.insertUserChainBlock(connection.getUser().getID(), 
                connection.getBlockchain().getID(), blockID);
        return b;
    }
    
    /**
     * Removes a {@link Block}.
     * @param user    {@link User}
     * @param blockID block ID to remove
     */
    public void removeBlock(User user, long blockID){
        idMap.remove(blockID);
        blockIDs.remove(blockID);
        user.removeBlock(blockID);
    }
    
    /**
     * Shutdown.
     */
    public void shutdown(){
        Iterator<Map.Entry<Long, Block>> it = idMap.entrySet().iterator();
        while(it.hasNext()){
            Map.Entry<Long, Block> entry = it.next();
            Block b = entry.getValue();
            b.shutdown();
        }
        blockIDs.clear();
        idMap.clear();
    }
    
    ////////////////////////////////////////////////////////////////////////////
    //                                GETTERS                                 //
    ////////////////////////////////////////////////////////////////////////////
    /**
     * Returns the {@link Block} object for the given {@code blockID}.
     * @param blockID block ID
     * @return the {@link Block} object for the given {@code blockID}
     */
    public Block getBlock(long blockID){
        return idMap.get(blockID);
    }
    
    /**
     * Returns a sorted list of block IDs.
     * @return a sorted list of block IDs
     */
    public List<Long> getBlockIDs(){
        return blockIDs;
    }
    
    /**
     * Returns the {@link Patient} FHIR object or {@code null}. There is only
     * one of these objects per {@link User}.
     * @return the {@link Patient} FHIR object or {@code null}
     */
    public Patient getPatientInfo(){
        for(int i=0; i<blockIDs.size(); i++){
            Block b = idMap.get(blockIDs.get(i));
            Patient p = null;
            if((p = b.getData().getPatient().getValue()) != null) return p;
        }
        return null;
    }
    
    /**
     * Read data from database.
     * @param user {@link User}
     * @throws SQLException {@link SQLException}
     */
    public void read(User user) throws SQLException{
        db.readBlocks(user);
    }
    
    /**
     * Reads block data from the database. {@link User.Connection} must exist
     * prior to calling this method.
     * @param user {@link User}
     * @throws SQLException {@link SQLException}
     */
    public void readData(User user) throws SQLException{
        db.readBlockData(user);
    }
    
    /**
     * Reads block smart contracts from the database. {@link User.Connection} must exist
     * prior to calling this method.
     * @param user {@link User}
     * @throws SQLException {@link SQLException}
     */
    public void readSmartContracts(User user) throws SQLException{
        db.readBlockSmartContracts(user);
    }
    
    ////////////////////////////////////////////////////////////////////////////
    //                           CHARTS AND GRAPHS                            //
    ////////////////////////////////////////////////////////////////////////////
    /**
     * Returns the data for the constructed line chart.
     * @param user {@link User}
     * @return (1) legend, (2) xAxis data, (3) systolic name, and (4) systolic 
     *         data (5) diastolic name, and (6) diastolic data.
     */
    public String[] getBPLineChart(User user){
        // read bpdia observations
        LinkedHashMap<Date, BigDecimal> mapDia = new LinkedHashMap<>();
        for(Block block : user.getBlocks()){
            List<ObservationEntry> obs = block.getData().getVitals(BPDIA);
            for(int i=0; i<obs.size(); i++){
                Observation o = obs.get(i).getValue();
                mapDia.put(o.getIssued(), ((Quantity)o.getValue()).getValue());
            }
        }
        
        // read bpsys observations
        LinkedHashMap<Date, BigDecimal> mapDsys = new LinkedHashMap<>();
        for(Block block : user.getBlocks()){
            List<ObservationEntry> obs = block.getData().getVitals(BPSYS);
            for(int i=0; i<obs.size(); i++){
                Observation o = obs.get(i).getValue();
                mapDsys.put(o.getIssued(), ((Quantity)o.getValue()).getValue());
            }
        }
        
        // return null if no data
        if(mapDsys.isEmpty() || mapDia.isEmpty()) return null;
        
        // construct line chart
        List<String> l = new ArrayList<>();
        l.add("BP Systolic");
        l.add("BP Diastolic");
        return constructLineChart(l, mapDsys, mapDia);
    }
    
    /**
     * Returns the data for the constructed line chart.
     * @param user {@link User}
     * @return (1) legend, (2) xAxis data, (3) BMI name, and (4) BMI data.
     */
    public String[] getBMILineChart(User user){
        LinkedHashMap<Date, BigDecimal> map = new LinkedHashMap<>();
        for(Block block : user.getBlocks()){
            List<ObservationEntry> obs = block.getData().getVitals(BMI);
            for(int i=0; i<obs.size(); i++){
                Observation o = obs.get(i).getValue();
                map.put(o.getIssued(), ((Quantity)o.getValue()).getValue());
            }
        }
        
        // return null if no data
        if(map.isEmpty()) return null;
        
        // construct line chart
        List<String> l = new ArrayList<>();
        l.add("BMI");
        return constructLineChart(l, map);
    }
    
    /**
     * Returns the data for the constructed line chart.
     * @param user {@link User}
     * @return (1) legend, (2) xAxis data, (3) Tracker name, and 
     *         (4) Tracker data.
     */
    public String[] getPersonalTrackerLineChart(User user){
        LinkedHashMap<Date, BigDecimal> map = new LinkedHashMap<>();
        for(Block block : user.getBlocks()){
            List<ObservationEntry> obs = block.getData().getPersonalTracker();
            for(int i=0; i<obs.size(); i++){
                Observation o = obs.get(i).getValue();
                map.put(o.getIssued(), ((Quantity)o.getValue()).getValue());
            }
        }
        
        // return null if no data
        if(map.isEmpty()) return null;
        
        // construct line chart
        List<String> l = new ArrayList<>();
        l.add("Tracker");
        return constructLineChart(l, map);
    }
    
    /**
     * Returns the data for the constructed line chart.
     * @param user {@link User}
     * @return (1) legend, (2) xAxis data, (3) weight name, and (4) weight data.
     */
    public String[] getWeightLineChart(User user){
        LinkedHashMap<Date, BigDecimal> map = new LinkedHashMap<>();
        for(Block block : user.getBlocks()){
            List<ObservationEntry> obs = block.getData().getVitals(WEIGHT);
            for(int i=0; i<obs.size(); i++){
                Observation o = obs.get(i).getValue();
                 map.put(o.getIssued(), ((Quantity)o.getValue()).getValue());
            }
        }
        
        // return null if no data
        if(map.isEmpty()) return null;
        
        // construct line chart
        List<String> l = new ArrayList<>();
        l.add("Weight");
        return constructLineChart(l, map);
    }
    
    ////////////////////////////////////////////////////////////////////////////
    //               CONSTRUCTORS METHODS FOR CHARTS AND GRAPHS               //
    ////////////////////////////////////////////////////////////////////////////
    protected static DateFormat dateFormatDisplay = 
            new SimpleDateFormat("MMM dd, yyyy");
    
    /**
     * Returns the data for the constructed line chart.
     * @param seriesLabels list of data series labels
     * @param map          {@link Date} {@code = } {@link BigDecimal} map
     * @return (1) legend, (2) xAxis data, (3) series name, and (4) series data.
     *         If more than one series, then (3) and (4) repeat.
     */
    private String[] constructLineChart(List<String> seriesLabels,
            LinkedHashMap<Date, BigDecimal>... maps){
        // get min and max date
        boolean first = true;
        Date start = null, end = null;
        for(LinkedHashMap<Date, BigDecimal> map : maps){
            Iterator<Date> ksIT = map.keySet().iterator();
            while(ksIT.hasNext()){
                if(first){
                    start = end = ksIT.next();
                    first = false;
                } else {
                    Date d = ksIT.next();
                    if(start.after(d)) start = d;
                    if(end.before(d)) end = d;
                }
            }
        }
        
        // add one day because the while loop below never reaches end
        end = new Date(end.getTime() + TimeUnit.DAYS.toMillis(1));
        
        // generate date labels in 'MMM dd, yyyy' form
        StringBuilder labels = new StringBuilder();
        HashMap<String, Integer> dateMap = new HashMap<>();
        int i = 0;
        while (!start.after(end)) {
            String d = dateFormatDisplay.format(start);
            labels.append("\"").append(d).append("\"").append(",");
            dateMap.put(d, i++);
            start = new Date(start.getTime() + TimeUnit.DAYS.toMillis(1));
        }
        labels.setLength(labels.length() - 1);  // remove final comma
        
        // generate temp data storage by offset
        BigDecimal[][] temp = new BigDecimal[maps.length][i];
        for(int j=0; j<maps.length; j++){
            LinkedHashMap<Date, BigDecimal> map = maps[j];
            Iterator<Map.Entry<Date, BigDecimal>> it = map.entrySet().iterator();
            while(it.hasNext()){
                Map.Entry<Date, BigDecimal> entry = it.next();
                String d = dateFormatDisplay.format(entry.getKey());
                temp[j][dateMap.get(d)] = entry.getValue();
            }
        }
        
        // convert temp to data output
        @SuppressWarnings("LocalVariableHidesMemberVariable")
        StringBuilder[] data = new StringBuilder[maps.length];
        for(int j=0; j<maps.length; j++){
            data[j] = new StringBuilder();
            for(BigDecimal t : temp[j]) {
                if(t == null) data[j].append("null").append(",");
                else data[j].append(t).append(",");
            }
            data[j].setLength(data[j].length() - 1);  // remove final comma
        }
        
        // return contents
        String[] ret = new String[2+2*seriesLabels.size()];
        StringBuilder sb = new StringBuilder();
        
        // (1) legend
        for(String s : seriesLabels) sb.append("\"").append(s).append("\",");
        sb.setLength(sb.length()-1);
        ret[0] = sb.toString();
        
        // (2) xAxis
        ret[1] = labels.toString();
        
        // (3) series name, (4) series data - repeat for each series
        for(int j=0, k=2; j<seriesLabels.size(); j++){
            ret[k++] = seriesLabels.get(j);
            ret[k++] = data[j].toString();
        }
        
        // return 
        return ret;
    }
}
