# Supplementary material for: A Blockchain Framework for Patient-Centered Health Records and Exchange (HealthChain): Evaluation and Proof-of-Concept Study
Source: J Med Internet Res. 2019 Aug 31;21(8):e13592. doi: 10.2196/13592 (PMC6743266; doi:10.2196/13592)
Supplement: Multimedia Appendix 3 [file jmir_v21i8e13592_app3.zip › HealthChainWebClient/src/java/edu/ecu/hsim/ray/healthchain/client/blockchain/HashBytes.java]

/*
 * Copyright (c) 2018 Ray Hylock
 * Department of Health Services and Information Management
 * College of Allied Health Sciences
 * East Carolina University
 *
 * Licensed under the Apache License, Version 2.0 (the "License");
 * you may not use this file except in compliance with the License.
 * You may obtain a copy of the License at
 *
 *      http://www.apache.org/licenses/LICENSE-2.0
 *
 * Unless required by applicable law or agreed to in writing, software
 * distributed under the License is distributed on an "AS IS" BASIS,
 * WITHOUT WARRANTIES OR CONDITIONS OF ANY KIND, either express or implied.
 * See the License for the specific language governing permissions and
 * limitations under the License.
 */
package edu.ecu.hsim.ray.healthchain.client.blockchain;

import java.util.List;

/**
 * Creates a {@code byte[]} structure for {@link Block} hashing.
 * @author Ray Hylock
 */
public class HashBytes {
    // combined bytes
    private byte[] bytes;
    
    /**
     * Constructor.
     * @param block {@link Block}
     * @param data  data to hash
     */
    public HashBytes(Block block, byte[]... data){
        // array variables
        int totalLen = 0, offset = 0;
        
        // static array elements
        byte[] prev = block.getPreviousHash();
        byte[] nonce = block.getNonce();
        
        // set total length and create array
        totalLen += prev.length + nonce.length;
        for(byte[] d : data) if(d != null) totalLen += d.length;
        bytes = new byte[totalLen];
        
        // cappend data
        for(byte[] d : data){
            if(d != null){
                System.arraycopy(d, 0, bytes, offset, d.length);
                offset += d.length;
            }
        }
        
        // append previous hash
        System.arraycopy(prev, 0, bytes, offset, prev.length);
        offset += prev.length;
        
        // append nonce
        System.arraycopy(nonce, 0, bytes, offset, nonce.length);
    }
    
    /**
     * Constructor.
     * @param block {@link Block}
     * @param data  data to hash
     */
    public HashBytes(Block block, List<byte[]> data){
        // array variables
        int totalLen = 0, offset = 0;
        
        // static array elements
        byte[] prev = block.getPreviousHash();
        byte[] nonce = block.getNonce();
        
        // set total length and create array
        totalLen += prev.length + nonce.length;
        for(byte[] d : data) if(d != null) totalLen += d.length;
        bytes = new byte[totalLen];
        
        // cappend data
        for(byte[] d : data){
            if(d != null){
                System.arraycopy(d, 0, bytes, offset, d.length);
                offset += d.length;
            }
        }
        
        // append previous hash
        System.arraycopy(prev, 0, bytes, offset, prev.length);
        offset += prev.length;
        
        // append nonce
        System.arraycopy(nonce, 0, bytes, offset, nonce.length);
    }
    
    /**
     * Returns the bytes to hash.
     * @return the bytes to hash
     */
    public byte[] getBytes(){
        return bytes;
    }
}
