# Supplementary material for: A Blockchain Framework for Patient-Centered Health Records and Exchange (HealthChain): Evaluation and Proof-of-Concept Study
Source: J Med Internet Res. 2019 Aug 31;21(8):e13592. doi: 10.2196/13592 (PMC6743266; doi:10.2196/13592)
Supplement: Multimedia Appendix 3 [file jmir_v21i8e13592_app3.zip › HealthChainWebClient/src/java/edu/ecu/hsim/ray/healthchain/client/Client.java]

/*
 * Copyright (c) 2018 Ray Hylock
 * Department of Health Services and Information Management
 * College of Allied Health Sciences
 * East Carolina University
 *
 * Licensed under the Apache License, Version 2.0 (the "License");
 * you may not use this file except in compliance with the License.
 * You may obtain a copy of the License at
 *
 *      http://www.apache.org/licenses/LICENSE-2.0
 *
 * Unless required by applicable law or agreed to in writing, software
 * distributed under the License is distributed on an "AS IS" BASIS,
 * WITHOUT WARRANTIES OR CONDITIONS OF ANY KIND, either express or implied.
 * See the License for the specific language governing permissions and
 * limitations under the License.
 */
package edu.ecu.hsim.ray.healthchain.client;

import edu.ecu.hsim.ray.healthchain.client.blockchain.Block;
import edu.ecu.hsim.ray.healthchain.communications.Communication;
import edu.ecu.hsim.ray.healthchain.client.create.fhir.SmartContract;
import static edu.ecu.hsim.ray.healthchain.client.create.fhir.SmartContract.STATUS.PENDING_DELEGATOR_ACTION;
import edu.ecu.hsim.ray.healthchain.client.database.Database;
import edu.ecu.hsim.ray.healthchain.client.user.User;
import static edu.ecu.hsim.ray.constants.Constants.CHAIN_LIST_REQUEST;
import static edu.ecu.hsim.ray.constants.Constants.CURVE_REQUEST;
import static edu.ecu.hsim.ray.constants.Constants.GENERATE_BLOCK_REQUEST;
import static edu.ecu.hsim.ray.constants.Constants.ID_REQUEST_MINER;
import static edu.ecu.hsim.ray.constants.Constants.MESSAGE_REQUEST;
import static edu.ecu.hsim.ray.constants.Constants.NODE_LIST_REQUEST;
import static edu.ecu.hsim.ray.constants.Constants.PING_BLOCK;
import static edu.ecu.hsim.ray.constants.Constants.PING_ANY_COMMS;
import static edu.ecu.hsim.ray.constants.Constants.PING_NEW_COMMS;
import static edu.ecu.hsim.ray.constants.Constants.PK_REQUEST_MINER;
import static edu.ecu.hsim.ray.constants.Constants.PK_REQUEST_USER;
import static edu.ecu.hsim.ray.constants.Constants.TEST_CONNECT_REQUEST;
import static edu.ecu.hsim.ray.constants.Constants.UPDATE_BLOCK_REQUEST;
import static edu.ecu.hsim.ray.constants.Constants.X_COMM_TYPE_HAS_COMMS;
import static edu.ecu.hsim.ray.constants.Constants.X_COMM_TYPE_NO_COMMS;
import static edu.ecu.hsim.ray.constants.Constants.X_COMM_TYPE_SC_PENDING;
import static edu.ecu.hsim.ray.constants.Constants.X_COMM_TYPE_SC_STATUS_UPDATE;
import static edu.ecu.hsim.ray.constants.Constants.log;
import edu.ecu.hsim.ray.healthchain.client.blockchain.Block.BLOCK_ENCRYPTION;
import edu.ecu.hsim.ray.healthchain.client.blockchain.Block.INCREMENTAL_STORAGE;
import static edu.ecu.hsim.ray.healthchain.client.create.fhir.Entry.ENTRY_STATUS.NEW;
import edu.ecu.hsim.ray.healthchain.client.create.fhir.SyncInstruction;
import edu.ecu.hsim.ray.healthchain.client.create.fhir.SyncInstruction.INSTRUCTION_TYPE;
import edu.ecu.hsim.ray.healthchain.client.create.fhir.SyncInstructionBlock;
import edu.ecu.hsim.ray.proxyreencryption.Cipher;
import edu.ecu.hsim.ray.proxyreencryption.Keys;
import edu.uiowa.icts.ray.systemutils.SystemUtils;
import edu.uiowa.icts.ray.systemutils.Timer;
import java.io.DataInputStream;
import java.io.DataOutputStream;
import java.io.IOException;
import java.io.ObjectInputStream;
import java.io.ObjectOutputStream;
import java.net.Socket;
import java.sql.SQLException;
import java.util.List;
import java.util.Map;

/**
 * Handles all client to server requests, sending data and retrieving responses.
 * @author Ray Hylock
 */
public class Client {    
    private final String URL;
    private final int port;
    private DataOutputStream dos;
    private ObjectOutputStream oos;
    private DataInputStream dis;
    private ObjectInputStream ois;
    
    /**
     * Constructs a new {@link Client} with server {@code URL} and {@code port}.
     * @param URL  server URL
     * @param port server port number
     */
    public Client(String URL, int port){
        this.URL = URL;
        this.port = port;
    }
    
    /**
     * Returns a new ad hoc {@link Client}.
     * @param URL  server URL
     * @param port server port number
     * @return a new ad hoc {@link Client}
     */
    public static Client adhoc(String URL, int port){
        return new Client(URL, port);
    }
    
    /**
     * Returns a new {@link Socket}. For a secure environment, generate a 
     * certificate, setup key management, and configure both this class and
     * {@code Server} in the server project to use SSL certificates. To more
     * efficiently distribute this proof-of-concept, simple {@link Socket}'s
     * are employed.
     * @return a new {@link Socket}
     * @throws IOException {@link IOException}
     */
    private Socket getSocket() throws IOException{
        return new Socket(URL, port);
    }
    
    /**
     * Returns a {@link List} of available chain ID/name pairs.
     * @return a {@link List} of available chain ID/name pairs
     * @throws IOException {@link IOException}
     * @throws ClassNotFoundException {@link ClassNotFoundException}
     */
    public List<Map.Entry<Long, String>> chainListRequest() throws IOException, 
            ClassNotFoundException{
        log.info("Chain list request");
        
        Socket clientSocket = null;
        List<Map.Entry<Long, String>> c = null;
        try {
            // connect
            clientSocket = getSocket();

            // send request
            dos = new DataOutputStream(clientSocket.getOutputStream());
            dos.writeInt(CHAIN_LIST_REQUEST);

            // receive response
            ois = new ObjectInputStream(clientSocket.getInputStream());
            if(ois != null) c = (List<Map.Entry<Long, String>>)ois.readObject();

        } finally {
            // close connection
            if(ois != null) ois.close();
            if(dos != null) dos.close();
            if(clientSocket != null)  clientSocket.close();
        }

        // return String[] array
        return c;
    }
    
    /**
     * Returns the chain's curve file as a {@link byte[]}.
     * @param chain chain name
     * @return the chain's curve file as a {@link byte[]}
     * @throws IOException {@link IOException}
     */
    public byte[] curveFileRequest(String chain) throws IOException{
        log.info("Curve file request");
        
        Socket clientSocket = null;
        byte[] rb = null;
        try {
            // connect
            clientSocket = getSocket();

            // send request
            dos = new DataOutputStream(clientSocket.getOutputStream());
            dos.writeInt(CURVE_REQUEST);

            // sent project
            dos.writeUTF(chain);

            // receive response
            dis = new DataInputStream(clientSocket.getInputStream());
            if(dis != null){
                rb = new byte[dis.readInt()];
                if(rb.length > 0) dis.readFully(rb);
            }

        } finally {
            // close connection
            if(dis != null) dis.close();
            if(dos != null) dos.close();
            if(clientSocket != null)  clientSocket.close();
        }

        // return byte[] array
        return rb;
    }
    
    /**
     * Requests the miner's ID (miner connected to). 
     * @param chainID chain ID
     * @return miner's ID
     * @throws IOException {@link IOException}
     */
    public long minerIDRequest(long chainID) throws IOException{
        log.info("Miner ID request");
        
        Socket clientSocket = null;
        long id;
        try {
            // connect
            clientSocket = getSocket();

            // send request
            dos = new DataOutputStream(clientSocket.getOutputStream());
            dos.writeInt(ID_REQUEST_MINER);

            // receive response
            dis = new DataInputStream(clientSocket.getInputStream());
            id = dis.readLong();
            
        } finally {
            // close connection
            if(dis != null) dis.close();
            if(dos != null) dos.close();
            if(clientSocket != null)  clientSocket.close();
        }

        // return id
        return id;
    }
    
    /**
     * Sends a message to the server and receives its response.
     * @param message message to send
     * @return response
     * @throws IOException {@link IOException}
     */
    public String messageRequest(String message) throws IOException{
        log.info("Message request");
        
        Socket clientSocket = null;
        byte[] rb = null;
        try {
            // connect
            clientSocket = getSocket();

            // send request
            dos = new DataOutputStream(clientSocket.getOutputStream());
            dos.writeInt(MESSAGE_REQUEST);
            byte[] mb = message.getBytes();
            dos.writeInt(mb.length);
            dos.write(mb);

            // receive response
            dis = new DataInputStream(clientSocket.getInputStream());
            if(dis != null){
                rb = new byte[dis.readInt()];
                if(rb.length > 0) dis.readFully(rb);
            }

        } finally {
            // close connectoin
            if(dis != null) dis.close();
            if(dos != null) dos.close();
            if(clientSocket != null)  clientSocket.close();
        }

        // return response
        return new String(rb);
    }
    
    /**
     * Sends a new block request and returns the new block ID.
     * @param connection {@link User.Connection}
     * @return the {@link Block}
     * @throws IOException {@link IOException}
     * @throws SQLException {@link SQLException}
     */
    public Block newBlockRequest(User.Connection connection) 
            throws IOException, SQLException{
        log.info("New block request");
        
        Socket clientSocket = null;
        Block b = null;
        try {
            // connect
            clientSocket = getSocket();

            // send request
            dos = new DataOutputStream(clientSocket.getOutputStream());
            dos.writeInt(GENERATE_BLOCK_REQUEST);

            // send chain name
            dos.writeUTF(connection.getBlockchain().getName());
            
            // send user ID
            User u = connection.getUser();
            dos.writeLong(u.getID());

            // send public-coin chameleon hash public key file
            byte[] pcch = u.getPublicProperties().getBytes();
            dos.writeInt(pcch.length);
            dos.write(pcch);

            // send proxy re-encryption public key file
            byte[] pre = connection.getPublicProperties().getBytes();
            dos.writeInt(pre.length);
            dos.write(pre);
            
            // send block encryption code
            dos.writeInt(connection.getBlockEncryption().code);
            
            // send encryption mode code
            dos.writeInt(connection.getEncryptionMode().code);
            
            // send incremental storage code
            dos.writeInt(connection.getIncrementalStorage().code);

            // receive new block id
            dis = new DataInputStream(clientSocket.getInputStream());
            long blockID = dis.readLong();

            // add block placeholder
            Database db = new Database();
            db.newBlock(blockID, connection, connection.getBlockEncryption(),
                    connection.getEncryptionMode(),
                    connection.getIncrementalStorage());
            
            // the ExecutorService will update the hash, R, S, and previous hash 
            // parameters for the block during a sync event

        } finally {
            // close connection
            if(dis != null) dis.close();
            if(dos != null) dos.close();
            if(clientSocket != null)  clientSocket.close();
        }
        
        // return new Block
        return b;
    }
    
    /**
     * Returns a {@link List} of available node names for the given {@code chain}.
     * @param chain chain name
     * @return a {@link List} of available node names for the given {@code chain}
     * @throws IOException {@link IOException}
     * @throws ClassNotFoundException {@link ClassNotFoundException}
     */
    public List<String> nodeListRequest(String chain) throws IOException, 
            ClassNotFoundException{
        log.info("Node list request");
        
        Socket clientSocket = null;
        List<String> c = null;
        try {
            // connect
            clientSocket = getSocket();

            // send request
            dos = new DataOutputStream(clientSocket.getOutputStream());
            dos.writeInt(NODE_LIST_REQUEST);

            // sent chain name
            dos.writeUTF(chain);

            // receive response
            ois = new ObjectInputStream(clientSocket.getInputStream());
            if(ois != null) c = (List<String>)ois.readObject();
            
        } finally {
            // close connection
            if(ois != null) ois.close();
            if(dos != null) dos.close();
            if(clientSocket != null)  clientSocket.close();
        }

        // return node list
        return c;
    }
    
    /**
     * Pings a {@link Block} on the server. If the block is still being mined,
     * this returns {@code false}, otherwise, it sets the hash, R, S, and 
     * previous hash values in {@code block}, stores them, and returns 
     * {@code true}.
     * @param block {@link Block} to check
     * @return {@code true} if mining completed, {@code false} otherwise
     * @throws IOException {@link IOException}
     * @throws SQLException {@link SQLException}
     */
    public boolean pingBlockRequest(Block block) throws IOException, SQLException{
//        log.info("Ping block request");
        
        Socket clientSocket = null;
        boolean success = false;
        try {
            // connect
            clientSocket = getSocket();
            dos = new DataOutputStream(clientSocket.getOutputStream());
            dis = new DataInputStream(clientSocket.getInputStream());

            // send request and block ID
            dos.writeInt(PING_BLOCK);
            dos.writeLong(block.getID());

            // receive available
            boolean available = dis.readBoolean();
            if(available){
                // receive hash
                byte[] hash = new byte[dis.readInt()];
                if(hash.length > 0) dis.readFully(hash);

                // receive R
                byte[] r = new byte[dis.readInt()];
                if(r.length > 0) dis.readFully(r);

                // receive S
                byte[] s = new byte[dis.readInt()];
                if(s.length > 0) dis.readFully(s);

                // receive previous hash
                byte[] ph = new byte[dis.readInt()];
                if(ph.length > 0) dis.readFully(ph);
                
                // receive nonce
                byte[] nonce = new byte[dis.readInt()];
                if(nonce.length > 0) dis.readFully(nonce);

                // set parameters (udpates parameters in DB + canSync = true)
                block.setPublicCoinParameters(hash, r, s, ph, nonce);
                
                // update success
                success = true;
            }
            
        } finally {
            // close connection
            if(dis != null) dis.close();
            if(dos != null) dos.close();
            if(clientSocket != null)  clientSocket.close();
        }
        
        // return success
        return success;
    }
    
    /**
     * Returns a {@link List} of all {@link Communication}s for the given 
     * {@link User} or {@code null}.
     * @param user {@link User} to check
     * @return a {@link List} of all {@link Communication}s for the given 
     *           {@link User} or {@code null}
     * @throws IOException {@link IOException}
     * @throws ClassNotFoundException {@link ClassNotFoundException}
     */
    public List<Communication> pingAllCommsRequest (User user) 
            throws IOException, ClassNotFoundException {
//        log.info("Ping all comms request");
        return pingCommsRequest(user, false);
    }
    
    /**
     * Returns a {@link List} of new {@link Communication}s for the given 
     * {@link User} or {@code null}.
     * @param user {@link User} to check
     * @return a {@link List} of new {@link Communication}s for the given 
     *           {@link User} or {@code null}
     * @throws IOException {@link IOException}
     * @throws ClassNotFoundException {@link ClassNotFoundException}
     */
    public List<Communication> pingNewCommsRequest(User user) 
            throws IOException, ClassNotFoundException {
//        log.info("Ping new comms request");
        return pingCommsRequest(user, true);
    }
    
    /**
     * Returns a {@link List} of {@link Communcation}s for the given 
     * {@link User} or {@code null}.
     * @param user    {@link User} to check
     * @param newOnly {@code true} for new comms, {@code false} for all@param newOnly 
     * @return a {@link List} of {@link Communcation}s for the given 
     *           {@link User} or {@code null}
     * @throws IOException {@link IOException}
     * @throws ClassNotFoundException {@link ClassNotFoundException}
     */
    private List<Communication> pingCommsRequest(User user, boolean newOnly) 
            throws IOException, ClassNotFoundException {
//        log.info("Ping comms request");
        
        Socket clientSocket = null;
        List<Communication> ret = null;
        try {
            // connect
            clientSocket = getSocket();
            dos = new DataOutputStream(clientSocket.getOutputStream());
            dis = new DataInputStream(clientSocket.getInputStream());

            // send request and user ID
            if(newOnly) dos.writeInt(PING_NEW_COMMS);
            else dos.writeInt(PING_ANY_COMMS);
            dos.writeLong(user.getID());
            
            // read comms
            int comm = dis.readInt();
            switch(comm){
                // no comms
                case X_COMM_TYPE_NO_COMMS: break;
                
                // hash comms
                case X_COMM_TYPE_HAS_COMMS:
                    ois = new ObjectInputStream(clientSocket.getInputStream());
                    ret = (List<Communication>)ois.readObject();
                    break;
            }
            
        } finally {
            // close connection
            if(dis != null) dis.close();
            if(dos != null) dos.close();
            if(clientSocket != null)  clientSocket.close();
        }
        
        // list of communications
        return ret;
    }
    
    /**
     * Requests the miner's public key (miner connected to). 
     * @param chainID chain ID
     * @return miner's public key as bytes or {@code null}
     * @throws IOException {@link IOException}
     */
    public byte[] minerPKRequest(long chainID) throws IOException{
        log.info("Miner PK request");
        
        Socket clientSocket = null;
        byte[] pk = null;
        try {
            // connect
            clientSocket = getSocket();

            // send request
            dos = new DataOutputStream(clientSocket.getOutputStream());
            dos.writeInt(PK_REQUEST_MINER);
            
            // send chainID
            dos.writeLong(chainID);

            // receive response
            dis = new DataInputStream(clientSocket.getInputStream());
            pk = new byte[dis.readInt()];
            if(pk.length > 0) dis.readFully(pk);
            else pk = null;
            
        } finally {
            // close connection
            if(dis != null) dis.close();
            if(dos != null) dos.close();
            if(clientSocket != null)  clientSocket.close();
        }

        // return miner's public key
        return pk;
    }
    
    /**
     * Requests a user's public key. 
     * @param chainID chain ID
     * @param userID  user ID
     * @return user's public key as bytes or {@code null}
     * @throws IOException {@link IOException}
     */
    public byte[] userPKRequest(long chainID, long userID) throws IOException{
        log.info("User PK request");
        
        Socket clientSocket = null;
        byte[] pk = null;
        try {
            // connect
            clientSocket = getSocket();

            // send request
            dos = new DataOutputStream(clientSocket.getOutputStream());
            dos.writeInt(PK_REQUEST_USER);

            // send chainID
            dos.writeLong(chainID);

            // send user ID
            dos.writeLong(userID);

            // receive response
            dis = new DataInputStream(clientSocket.getInputStream());
            pk = new byte[dis.readInt()];
            if(pk.length > 0) dis.readFully(pk);
            else pk = null;
            
        } finally {
            // close connection
            if(dis != null) dis.close();
            if(dos != null) dos.close();
            if(clientSocket != null)  clientSocket.close();
        }

        // return user's public key
        return pk;
    }
    
    /**
     * Initialize smart contract.
     * @param conn      {@link User.Connection}
     * @param sc        {@link SmartContract}
     * @param encryptPK encryption public key bytes
     * @throws IOException {@link IOException}
     */
    public void smartContractInitRequest(User.Connection conn, SmartContract sc, 
            Keys encryptPK) throws IOException{
        log.info("Initializing smart contract request");
        
        Socket clientSocket = null;
        try {
            // connect
            clientSocket = getSocket();
            
            // variables by category
            int x_comm_type = X_COMM_TYPE_SC_PENDING;
            String to, from;
            
            // delegatee
            if(sc.getStatus() == PENDING_DELEGATOR_ACTION){
                to = sc.getDelegatorID();
                from = sc.getDelegateeID();
                
            // delegator
            } else {
                to = sc.getDelegateeID();
                from = sc.getDelegatorID();
            }
            
            // send request
            dos = new DataOutputStream(clientSocket.getOutputStream());
            dos.writeInt(x_comm_type);
            
            // smart contract as JSON
            String json = sc.toJson();
            
            // encrypt-sign smart contract JSON
            Cipher es = conn.sign(encryptPK, json);
            byte[] esB = es.toBytes();
            
            // send information
            dos.writeUTF(""+conn.getBlockchain().getID()); // blockchain ID
            dos.writeUTF(to);
            dos.writeUTF(from);
            dos.writeInt(esB.length); // write encrypt-signed JSON
            dos.write(esB);
            
        } finally {
            // close connection
            if(dos != null) dos.close();
            if(clientSocket != null)  clientSocket.close();
        }
    }
    
    /**
     * Update a smart contract.
     * @param conn {@link User.Connection}
     * @param sc   {@link SmartContract}
     * @throws IOException {@link IOException}
     */
    public void smartContractUpdateRequest(User.Connection conn, SmartContract sc) 
            throws IOException{
        log.info("Updating smart contract request");
        
        // variables by category
        String to, from;
        long chainID = conn.getBlockchain().getID();
        
        // user is the delegatee
        if(sc.getDelegateeID().equals(""+conn.getUser().getID())){
            to = sc.getDelegatorID();
            from = sc.getDelegateeID();
            
        // user is the delegator
        } else {
            to = sc.getDelegateeID();
            from = sc.getDelegatorID();
        }

        ///// get to's public key /////
        Socket clientSocket = null;
        Keys encryptPK = null;
        try {
            // connect
            clientSocket = getSocket();
            
            // send request
            dos = new DataOutputStream(clientSocket.getOutputStream());
            dos.writeInt(PK_REQUEST_USER);

            // send chainID
            dos.writeLong(chainID);

            // send user ID
            dos.writeLong(Long.parseLong(to));

            // receive response
            dis = new DataInputStream(clientSocket.getInputStream());
            byte[] pk = new byte[dis.readInt()];
            if(pk.length > 0) dis.readFully(pk);
            encryptPK = conn.getPRE().newKeys(pk, null);

        } finally {
            // close connection
            if(dis != null) dis.close();
            if(dos != null) dos.close();
            if(clientSocket != null)  clientSocket.close();
        }
            
        ///// update the smart contract /////
        try {
            // connect
            clientSocket = getSocket();
            
            // send request
            dos = new DataOutputStream(clientSocket.getOutputStream());
            dos.writeInt(X_COMM_TYPE_SC_STATUS_UPDATE);
            
            // smart contract as JSON
            String json = sc.toJson();
            
            // encrypt-sign smart contract JSON
            Cipher es = conn.sign(encryptPK, json);
            byte[] esB = es.toBytes();
            
            // send information
            dos.writeUTF(""+chainID);   // blockchain ID
            dos.writeUTF(to);
            dos.writeUTF(from);
            dos.writeInt(esB.length);   // write encrypt-signed JSON
            dos.write(esB);

        } finally {
            // close connection
            if(dos != null) dos.close();
            if(clientSocket != null)  clientSocket.close();
        }
    }
    
    /**
     * Test connection. Returns {@code true} if the connection attempt was
     * successful, {@code false} otherwise.
     * @return {@code true} if the connection attempt was successful, 
     *         {@code false} otherwise
     * @throws IOException {@link IOException}
     */
    public boolean testConnectRequest() throws IOException{
        log.info("Testing connection request");
        
        Socket clientSocket = null;
        boolean b = false;
        try {
            // connect
            clientSocket = getSocket();

            // send request
            dos = new DataOutputStream(clientSocket.getOutputStream());
            dos.writeInt(TEST_CONNECT_REQUEST);

            // receive
            dis = new DataInputStream(clientSocket.getInputStream());
            b = dis.readBoolean();

        } finally {
            // close connection
            dis.close();
            dos.close();
            if(clientSocket != null)  clientSocket.close();
        }
            
        // return result
        return b;
    }
    
    /**
     * Sends an update block request and returns an error message if failed or
     * {@code null}.
     * @param chain            chain name
     * @param block            {@link Block}
     * @param syncInstructions list of {@link SyncInstruction}'s for data and SC
     * @return an error message if failed or {@code null}
     * @throws IOException {@link IOException}
     * @throws SQLException {@link SQLException}
     */
    public synchronized String updateBlockRequest(String chain, Block block,
            List<SyncInstruction> syncInstructions) throws IOException, 
            SQLException{   
        log.info("Updating block request");
        
        Socket clientSocket = null;
        String errorMsg = null;
        try {
            // connect
            clientSocket = getSocket();

            // send request
            dos = new DataOutputStream(clientSocket.getOutputStream());
            dos.writeInt(UPDATE_BLOCK_REQUEST);

            // send chain
            dos.writeUTF(chain);
            
            // send block ID
            dos.writeLong(block.getID());
            
            /*
             * Update the PreScalar object. CANNOT create a SyncInstruction
             * during Data.createIncrementalInstructions(...) as the scalar is
             * bound by the status of the data on the server. Thus, if k changed
             * several times, we would (1) have to apply scalars in the proper
             * order on the server (e.g., ki->kj, kj->kk, etc.) and (2)
             * guarantee they were executed prior to any other data updates,
             * else it will render the server's data indecipherable. Thus, we
             * create the PreScalar object to store the initial Zki, pair it
             * with the latest Zkj, compute the scalar during block update
             * (i.e., here), and execute it first. Once synced, PreScalar is set
             * to inactive.
             */
            Block.PreScalar preScalar = block.getPreScalar();
            byte[] scalar;
            
//            log.info("checking prescalar");
            
            // if in full block mode (i.e., INCREMENTAL_STORAGE.FALSE, then
            // there is nothing to update as the entire block is overwritten
            if(block.getIncrementalStorage() == INCREMENTAL_STORAGE.TRUE
                    && (block.getBlockEncryption() == BLOCK_ENCRYPTION.PRE_FULL_NO_X
                        || block.getBlockEncryption() == BLOCK_ENCRYPTION.PRE_FULL_X)
                    && preScalar != null 
                    && (scalar = preScalar.computeScalar()) != null){
                // PRE scalar sync instruction
                SyncInstruction si = new SyncInstructionBlock(
                        block,
                        INSTRUCTION_TYPE.PRE_SCALAR,
                        NEW,    // it will not be stored
                        scalar
                );
                
                // send sync instructions
                sendSyncInstructions(si, syncInstructions, dos);
                
                // set scalar to synced; updates server_k with Zkj
                preScalar.setSynced();
                
            } else {
                // send instruction
                sendSyncInstructions(null, syncInstructions, dos);
                
                // set server_k with Zkj
                User.Connection conn = block.getUserConnection();
                block.encryptServerZki(conn.getPRE().getZP()
                        .powZn(conn.getKeys().getK())
                );
            }

            // receive error message if one
            dis = new DataInputStream(clientSocket.getInputStream());
            if(!dis.readBoolean()) errorMsg = dis.readUTF();

        } finally {
            // close connection
            if(dis != null) dis.close();
            if(dos != null) dos.close();
            if(clientSocket != null) clientSocket.close();
        }

        // return error message or null
        return errorMsg;
    }
    
    /**
     * Sends the list of {@link SyncInstruction}'s to the server via the 
     * {@link DataOutputStream
     * @param preScalar PRE scalar instruction or {@code null}
     * @param sis       list of {@link SyncInstruction}'s
     * @param dos       {@link DataOutputStream}
     * @throws IOException {@link IOException}
     */
    private void sendSyncInstructions(SyncInstruction preScalar,
            List<SyncInstruction> sis, DataOutputStream dos) throws IOException{
        
        Timer timer = new SystemUtils().newTimer();
        timer.start();
        long bytesSent = 0L;
        
        int cnt = 0;
        boolean b = false;
        
        // if PRE scalar, increment count and set true
        if(preScalar != null) {
            cnt++;
            b = true;
        }
        
        // increment count
        if(sis != null) cnt += sis.size();
        
        // if nothing to send, write 0
        if(cnt == 0) dos.writeInt(0);
        
        // else write sync instructions
        else {
            // write number of instructions
            dos.writeInt(cnt);
            
            // send PRE scalar if exists
            if(b) {
                
//                log.info("sending inst: PRESCALAR/"+preScalar.getBytes().length);
                
                sendSyncInstruction(preScalar, dos);
                bytesSent += preScalar.getBytes().length;
            }
        
            // send all other instructions
            for(SyncInstruction si : sis) {
                
//                log.info("sending inst: "+si.getInstructionType()+"/"+si.getBytes().length);
                
                sendSyncInstruction(si, dos);
                bytesSent += si.getBytes().length;
            }
        }
        timer.stop(); 
        log.info("send sync instructions: "+timer
                .getDifferenceAsString(Timer.UNITS.MS)+"/"+bytesSent +" B");
    }
    
    /**
     * Sends a {@link SyncInstruction}'s to the server via the 
     * {@link DataOutputStream}.
     * @param sis list of {@link SyncInstruction}'s
     * @param dos {@link DataOutputStream}
     * @throws IOException {@link IOException}
     */
    private void sendSyncInstruction(SyncInstruction si,
            DataOutputStream dos) throws IOException{
        // write blockID
        dos.writeLong(si.getBlockID());

        // write dbID
        dos.writeLong(si.getDBID());

        // write instType.code
        dos.writeByte(si.getInstructionType().code);

        // write status.code
        dos.writeByte(si.getStatus().code);

        // write bytes list
        dos.writeInt(si.getBytes().length);
        dos.write(si.getBytes());
    }
}
