# Supplementary material for: A Blockchain Framework for Patient-Centered Health Records and Exchange (HealthChain): Evaluation and Proof-of-Concept Study
Source: J Med Internet Res. 2019 Aug 31;21(8):e13592. doi: 10.2196/13592 (PMC6743266; doi:10.2196/13592)
Supplement: Multimedia Appendix 3 [file jmir_v21i8e13592_app3.zip › HealthChainWebClient/src/java/edu/ecu/hsim/ray/healthchain/client/create/CreateServletProcess.java]

/*
 * Copyright (c) 2018 Ray Hylock
 * Department of Health Services and Information Management
 * College of Allied Health Sciences
 * East Carolina University
 *
 * Licensed under the Apache License, Version 2.0 (the "License");
 * you may not use this file except in compliance with the License.
 * You may obtain a copy of the License at
 *
 *      http://www.apache.org/licenses/LICENSE-2.0
 *
 * Unless required by applicable law or agreed to in writing, software
 * distributed under the License is distributed on an "AS IS" BASIS,
 * WITHOUT WARRANTIES OR CONDITIONS OF ANY KIND, either express or implied.
 * See the License for the specific language governing permissions and
 * limitations under the License.
 */
package edu.ecu.hsim.ray.healthchain.client.create;

import edu.ecu.hsim.ray.healthchain.client.database.Database;
import edu.ecu.hsim.ray.constants.Constants;
import edu.ecu.hsim.ray.healthchain.client.blockchain.Block;
import edu.ecu.hsim.ray.healthchain.client.blockchain.Block.BLOCK_ENCRYPTION;
import edu.ecu.hsim.ray.healthchain.client.blockchain.Block.INCREMENTAL_STORAGE;
import edu.ecu.hsim.ray.proxyreencryption.ProxyReEncryption;
import edu.ecu.hsim.ray.proxyreencryption.ProxyReEncryption.ENCRYPTION_MODE;
import java.io.IOException;
import java.sql.SQLException;
import javax.servlet.ServletException;
import javax.servlet.annotation.WebServlet;
import javax.servlet.http.HttpServlet;
import javax.servlet.http.HttpServletRequest;
import javax.servlet.http.HttpServletResponse;
import javax.servlet.http.HttpSession;

/**
 * Create account processing servlet.
 * @author Ray Hylock
 */
@WebServlet(urlPatterns = {"/createProcess.html"})
public class CreateServletProcess extends HttpServlet {

    /**
     * Processes requests for both HTTP <code>GET</code> and <code>POST</code>
     * methods.
     *
     * @param request servlet request
     * @param response servlet response
     * @throws ServletException if a servlet-specific error occurs
     * @throws IOException if an I/O error occurs
     */
    protected void processRequest(HttpServletRequest request, HttpServletResponse response)
            throws ServletException, IOException {
        HttpSession session = request.getSession(false);
        response.setContentType("text/html;charset=UTF-8");

        // get database connection
        Database db = new Database();

        // get username
        String username = request.getParameter("createUser");

        // if username exists, error
        if(db.userExists(username)) response.sendRedirect(Constants.CREATE_ERROR);

        // else create user
        else {
            // first name, last name, and password
            String firstName = request.getParameter("createFN");
            String lastName = request.getParameter("createLN");
            char[] password = request.getParameter("createPass").toCharArray();
            
            Block.BLOCK_ENCRYPTION blocEnc = BLOCK_ENCRYPTION.valueOf(
                    request.getParameter("blockEncryptionOptions")+
                            request.getParameter("serverSideEncryptionOptions")
            );
            Block.INCREMENTAL_STORAGE incStorage = INCREMENTAL_STORAGE.valueOf(
                    request.getParameter("incrementalStorageOptions")
            );
            ProxyReEncryption.ENCRYPTION_MODE encMode = ENCRYPTION_MODE.valueOf(
                    request.getParameter("encryptionModeOptions")
            );
            
            // new user
            try {
                db.newUser(firstName, lastName, username, password, blocEnc, incStorage, encMode);
            } catch(SQLException ex){
                Constants.log.error("Error adding user.\n"+ex.getMessage());
                Constants.log.stackTrace(ex);
                throw new IOException("Failed to create the user.");
            }

            // redirect to login
            response.sendRedirect(Constants.LOGIN);
        }
    }

    // <editor-fold defaultstate="collapsed" desc="HttpServlet methods. Click on the + sign on the left to edit the code.">
    /**
     * Handles the HTTP <code>GET</code> method.
     *
     * @param request servlet request
     * @param response servlet response
     * @throws ServletException if a servlet-specific error occurs
     * @throws IOException if an I/O error occurs
     */
    @Override
    protected void doGet(HttpServletRequest request, HttpServletResponse response)
            throws ServletException, IOException {
        processRequest(request, response);
    }

    /**
     * Handles the HTTP <code>POST</code> method.
     *
     * @param request servlet request
     * @param response servlet response
     * @throws ServletException if a servlet-specific error occurs
     * @throws IOException if an I/O error occurs
     */
    @Override
    protected void doPost(HttpServletRequest request, HttpServletResponse response)
            throws ServletException, IOException {
        processRequest(request, response);
    }

    /**
     * Returns a short description of the servlet.
     *
     * @return a String containing servlet description
     */
    @Override
    public String getServletInfo() {
        return "Short description";
    }// </editor-fold>

}
