# Supplementary material for: A Blockchain Framework for Patient-Centered Health Records and Exchange (HealthChain): Evaluation and Proof-of-Concept Study
Source: J Med Internet Res. 2019 Aug 31;21(8):e13592. doi: 10.2196/13592 (PMC6743266; doi:10.2196/13592)
Supplement: Multimedia Appendix 3 [file jmir_v21i8e13592_app3.zip › HealthChainWebClient/src/java/edu/ecu/hsim/ray/healthchain/client/create/fhir/AESRandom.java]

/*
 * Copyright (c) 2018 Ray Hylock
 * Department of Health Services and Information Management
 * College of Allied Health Sciences
 * East Carolina University
 *
 * Licensed under the Apache License, Version 2.0 (the "License");
 * you may not use this file except in compliance with the License.
 * You may obtain a copy of the License at
 *
 *      http://www.apache.org/licenses/LICENSE-2.0
 *
 * Unless required by applicable law or agreed to in writing, software
 * distributed under the License is distributed on an "AS IS" BASIS,
 * WITHOUT WARRANTIES OR CONDITIONS OF ANY KIND, either express or implied.
 * See the License for the specific language governing permissions and
 * limitations under the License.
 */
package edu.ecu.hsim.ray.healthchain.client.create.fhir;

import static edu.ecu.hsim.ray.healthchain.client.create.fhir.AESRandom.AES;
import java.io.UnsupportedEncodingException;
import java.security.InvalidAlgorithmParameterException;
import java.security.InvalidKeyException;
import java.security.NoSuchAlgorithmException;
import java.security.spec.InvalidKeySpecException;
import java.security.spec.InvalidParameterSpecException;
import java.util.Base64;
import javax.crypto.BadPaddingException;
import javax.crypto.Cipher;
import javax.crypto.IllegalBlockSizeException;
import javax.crypto.NoSuchPaddingException;
import javax.crypto.SecretKey;
import javax.crypto.spec.IvParameterSpec;
import javax.crypto.spec.SecretKeySpec;

/**
 * A simple AES encryption/decryption class with random key, employing
 * {@code AES/CBC/PKCS5Padding}. Use this for random key generation systems and
 * {@link AESPassword} for key-based. The latter is orders or magnitude slower
 * as it is subject to PBKDF iteration requirements.
 * @author Ray Hylock
 */
public class AESRandom {
    // static variables
    private static final String CHARSET = "UTF-16LE";
    private static final String CIPHER_INSTANCE = "AES/CBC/PKCS5Padding";
    public static final String AES = "AES";
    
    // instantiation variables
    private final Cipher cipherEnc, cipherDec;
    
    ////////////////////////////////////////////////////////////////////////////
    //                              CONSTRUCTORS                              //
    ////////////////////////////////////////////////////////////////////////////
    /**
     * Instantiates an {@link AES} object using existing parameters.
     * @param skp {@link SymmetricKeyPropertiesRandom}
     * @throws NoSuchAlgorithmException           {@link NoSuchAlgorithmException}
     * @throws InvalidKeyException                {@link InvalidKeyException}
     * @throws NoSuchPaddingException             {@link NoSuchPaddingException}
     * @throws InvalidAlgorithmParameterException {@link InvalidAlgorithmParameterException}
     * @throws InvalidParameterSpecException      {@link InvalidParameterSpecException}
     * @throws InvalidKeySpecException            {@link InvalidKeySpecException}
     */
    public AESRandom(SymmetricKeyPropertiesRandom skp) throws NoSuchAlgorithmException, 
            InvalidKeyException, NoSuchPaddingException, 
            InvalidAlgorithmParameterException, InvalidParameterSpecException, 
            InvalidKeySpecException {
        // setup AESRandom
        SecretKey secret = new SecretKeySpec(skp.getKey(), AESRandom.AES);
        cipherEnc = Cipher.getInstance(CIPHER_INSTANCE);    // encryption
        cipherDec = Cipher.getInstance(CIPHER_INSTANCE);    // decryption
        
        // set initialization vector and setup encryption
        cipherEnc.init(Cipher.ENCRYPT_MODE, secret, 
                new IvParameterSpec(skp.getIV()));
        
        // setup decryption
        cipherDec.init(Cipher.DECRYPT_MODE, secret, 
                new IvParameterSpec(skp.getIV()));
    }
    
    ////////////////////////////////////////////////////////////////////////////
    //                                SETTERS                                 //
    ////////////////////////////////////////////////////////////////////////////
    /**
     * Sets the contents of each {@code byte[]} to {@code (byte)0} and then
     * sets each array to {@code null}.
     * @param arrays array(s) to clear
     */
    private void clear(byte[]... arrays){
        if(arrays != null || arrays.length > 0){
            for(byte[] b : arrays) {
                java.util.Arrays.fill(b, (byte)0);
                b = null;
            }
        }
    }
    
    ////////////////////////////////////////////////////////////////////////////
    //                                ENCRYPT                                 //
    ////////////////////////////////////////////////////////////////////////////
    /**
     * Encrypt the message.
     * @param message message to encrypt
     * @return the ciphertext as a {@code byte[]}
     * @throws IllegalBlockSizeException {@link IllegalBlockSizeException}
     * @throws BadPaddingException       {@link BadPaddingException}
     */
    public byte[] encrypt(byte[] message) throws IllegalBlockSizeException, 
            BadPaddingException {
        return cipherEnc.doFinal(message);
    }

    /**
     * Encrypt the message.
     * @param message message to encrypt   
     * @return the ciphertext as a {@code byte[]}
     * @throws UnsupportedEncodingException {@link UnsupportedEncodingException}
     * @throws IllegalBlockSizeException    {@link IllegalBlockSizeException}
     * @throws BadPaddingException          {@link BadPaddingException}
     */
    @SuppressWarnings("PrimitiveArrayArgumentToVariableArgMethod")
    public byte[] encrypt(String message) throws UnsupportedEncodingException, 
            IllegalBlockSizeException, BadPaddingException {
        byte[] bytes = message.getBytes(CHARSET);
        byte[] encrypted = encrypt(bytes);
        clear(bytes);   // primitive to variable array warning
        return encrypted;
    }

    /**
     * Encrypt the message and returns it as a Base64-encoded {@link String}.
     * @param message message to encrypt   
     * @return the ciphertext as a Base64-encoded {@link String}
     * @throws UnsupportedEncodingException {@link UnsupportedEncodingException}
     * @throws IllegalBlockSizeException    {@link IllegalBlockSizeException}
     * @throws BadPaddingException          {@link BadPaddingException}
     */
    public String encryptToBase64(String message) throws 
            UnsupportedEncodingException, IllegalBlockSizeException, 
            BadPaddingException {
        return Base64.getEncoder().encodeToString(encrypt(message));
    }

    ////////////////////////////////////////////////////////////////////////////
    //                                DECRYPT                                 //
    ////////////////////////////////////////////////////////////////////////////
    /**
     * Decrypt the ciphertext.
     * @param ciphertext ciphertext to decrypt
     * @return the plaintext message as a {@code byte[]}
     * @throws IllegalBlockSizeException {@link IllegalBlockSizeException}
     * @throws BadPaddingException       {@link BadPaddingException}
     */
    public byte[] decrypt(byte[] ciphertext) throws IllegalBlockSizeException, 
            BadPaddingException {
        return cipherDec.doFinal(ciphertext);
    }

    /**
     * Decrypt the ciphertext.
     * @param ciphertext Base64-encoded ciphertext to decrypt
     * @return the plaintext message as a {@code byte[]}
     * @throws IllegalBlockSizeException {@link IllegalBlockSizeException}
     * @throws BadPaddingException       {@link BadPaddingException}
     */
    @SuppressWarnings("PrimitiveArrayArgumentToVariableArgMethod")
    public byte[] decrypt(String ciphertext) throws IllegalBlockSizeException, 
            BadPaddingException {
        byte[] bytes = Base64.getDecoder().decode(ciphertext);
        byte[] decrypted = decrypt(bytes);
        clear(bytes);   // primitive to variable array warning
        return decrypted;
    }

    /**
     * Decrypt the ciphertext and returns it as a {@link String}.
     * @param ciphertext Base64-encoded ciphertext to decrypt
     * @return the plaintext message as a {@link String}
     * @throws UnsupportedEncodingException {@link UnsupportedEncodingException}
     * @throws IllegalBlockSizeException    {@link IllegalBlockSizeException}
     * @throws BadPaddingException          {@link BadPaddingException}
     */
    public String decryptFromBase64(String ciphertext) throws 
            UnsupportedEncodingException, IllegalBlockSizeException, 
            BadPaddingException {
        return new String(decrypt(ciphertext), CHARSET);
    }
}
