# Supplementary material for: A Blockchain Framework for Patient-Centered Health Records and Exchange (HealthChain): Evaluation and Proof-of-Concept Study
Source: J Med Internet Res. 2019 Aug 31;21(8):e13592. doi: 10.2196/13592 (PMC6743266; doi:10.2196/13592)
Supplement: Multimedia Appendix 3 [file jmir_v21i8e13592_app3.zip › HealthChainWebClient/src/java/edu/ecu/hsim/ray/healthchain/client/create/fhir/AllergyIntoleranceEntry.java]

/*
 * Copyright (c) 2018 Ray Hylock
 * Department of Health Services and Information Management
 * College of Allied Health Sciences
 * East Carolina University
 *
 * Licensed under the Apache License, Version 2.0 (the "License");
 * you may not use this file except in compliance with the License.
 * You may obtain a copy of the License at
 *
 *      http://www.apache.org/licenses/LICENSE-2.0
 *
 * Unless required by applicable law or agreed to in writing, software
 * distributed under the License is distributed on an "AS IS" BASIS,
 * WITHOUT WARRANTIES OR CONDITIONS OF ANY KIND, either express or implied.
 * See the License for the specific language governing permissions and
 * limitations under the License.
 */
package edu.ecu.hsim.ray.healthchain.client.create.fhir;

import ca.uhn.fhir.context.FhirContext;
import edu.ecu.hsim.ray.healthchain.client.blockchain.Block;
import org.hl7.fhir.dstu3.model.AllergyIntolerance;

/**
 * {@link AllergyIntolerance} {@link Entry}.
 * @author Ray Hylock
 */
public class AllergyIntoleranceEntry extends Entry {
    // resource
    private static final Data.RESOURCE RESOURCE = Data.RESOURCE.ALLERGIES;
    
    // value
    private AllergyIntolerance value;
    
    /**
     * Constructor for new object.
     * @param block       {@link Block}
     * @param value       {@link AllergyIntolerance}
     * @param status      {@link Entry.ENTRY_STATUS}
     * @param fhirEntryID FHIR entry ID
     */
    public AllergyIntoleranceEntry(Block block, AllergyIntolerance value, 
            Entry.ENTRY_STATUS status, String fhirEntryID){
        super(block, status, fhirEntryID, RESOURCE);
        this.value = value;
    }
    
    /**
     * Constructor for existing object
     * @param block       {@link Block}
     * @param value       {@link AllergyIntolerance}
     * @param dbDataID    database data ID
     * @param status      {@link Entry.ENTRY_STATUS}
     * @param fhirEntryID FHIR entry ID
     */
    public AllergyIntoleranceEntry(Block block, AllergyIntolerance value, 
            Long dbDataID, Entry.ENTRY_STATUS status, String fhirEntryID){
            super(block, dbDataID, status, fhirEntryID, RESOURCE);
            this.value = value;
    }
    
    ////////////////////////////////////////////////////////////////////////////
    //                                GETTERS                                 //
    ////////////////////////////////////////////////////////////////////////////
    /**
     * Returns the value.
     * @return the value
     */
    public AllergyIntolerance getValue(){
        return value;
    }
    
    @Override
    public JsonEntry toJson(INCLUDE_ENTIRES include, boolean pp){
        // if update only and this entry is CURRENT, return null
        if(include == INCLUDE_ENTIRES.UPDATES_ONLY && 
                status == Entry.ENTRY_STATUS.CURRENT) return null;
        
        // if active (i.e., !remove) and this entry is REMOVE, return null
        if(include == INCLUDE_ENTIRES.ACTIVE && 
                status == Entry.ENTRY_STATUS.REMOVE) return null;
        
        // else, return the JsonEntry
        AllergyIntolerance a = getValue();
        return new JsonEntry(a.getId(),
                FhirContext.forDstu3().newJsonParser().setPrettyPrint(pp)
                        .encodeResourceToString(a), status);
    }
    
    ////////////////////////////////////////////////////////////////////////////
    //                                SETTERS                                 //
    ////////////////////////////////////////////////////////////////////////////
    /**
     * Sets the value.
     * @param value the value
     */
    public void setValue(AllergyIntolerance value){
        this.value = value;
    }
}
