# Supplementary material for: A Blockchain Framework for Patient-Centered Health Records and Exchange (HealthChain): Evaluation and Proof-of-Concept Study
Source: J Med Internet Res. 2019 Aug 31;21(8):e13592. doi: 10.2196/13592 (PMC6743266; doi:10.2196/13592)
Supplement: Multimedia Appendix 3 [file jmir_v21i8e13592_app3.zip › HealthChainWebClient/src/java/edu/ecu/hsim/ray/healthchain/client/create/fhir/Data.java]

/*
 * Copyright (c) 2018 Ray Hylock
 * Department of Health Services and Information Management
 * College of Allied Health Sciences
 * East Carolina University
 *
 * Licensed under the Apache License, Version 2.0 (the "License");
 * you may not use this file except in compliance with the License.
 * You may obtain a copy of the License at
 *
 *      http://www.apache.org/licenses/LICENSE-2.0
 *
 * Unless required by applicable law or agreed to in writing, software
 * distributed under the License is distributed on an "AS IS" BASIS,
 * WITHOUT WARRANTIES OR CONDITIONS OF ANY KIND, either express or implied.
 * See the License for the specific language governing permissions and
 * limitations under the License.
 */
package edu.ecu.hsim.ray.healthchain.client.create.fhir;

import ca.uhn.fhir.context.ConfigurationException;
import ca.uhn.fhir.context.FhirContext;
import ca.uhn.fhir.parser.DataFormatException;
import static edu.ecu.hsim.ray.constants.Constants.SERVER_SINGLE_BLOCK_DATABASE_ID;
import static edu.ecu.hsim.ray.constants.Constants.SPLIT;
import static edu.ecu.hsim.ray.constants.Constants.log;
import edu.ecu.hsim.ray.healthchain.client.ExecutorService;
import edu.ecu.hsim.ray.healthchain.client.blockchain.Block;
import static edu.ecu.hsim.ray.healthchain.client.blockchain.Block.INCREMENTAL_STORAGE.FALSE;
import edu.ecu.hsim.ray.healthchain.client.blockchain.Blockchain;
import static edu.ecu.hsim.ray.healthchain.client.create.fhir.Data.OBSERVATION_CATEGORY.LABORATORY;
import static edu.ecu.hsim.ray.healthchain.client.create.fhir.Data.OBSERVATION_CATEGORY.VITAL_SIGNS;
import static edu.ecu.hsim.ray.healthchain.client.create.fhir.Data.OBSERVATION_CODING.BMI;
import static edu.ecu.hsim.ray.healthchain.client.create.fhir.Data.OBSERVATION_CODING.BPDIA;
import static edu.ecu.hsim.ray.healthchain.client.create.fhir.Data.OBSERVATION_CODING.BPSYS;
import static edu.ecu.hsim.ray.healthchain.client.create.fhir.Data.OBSERVATION_CODING.HEART_RATE;
import static edu.ecu.hsim.ray.healthchain.client.create.fhir.Data.OBSERVATION_CODING.HEIGHT;
import static edu.ecu.hsim.ray.healthchain.client.create.fhir.Data.OBSERVATION_CODING.RESPIRATIONS;
import static edu.ecu.hsim.ray.healthchain.client.create.fhir.Data.OBSERVATION_CODING.TRACKER_SLEEP;
import static edu.ecu.hsim.ray.healthchain.client.create.fhir.Data.OBSERVATION_CODING.TRACKER_STEPS;
import static edu.ecu.hsim.ray.healthchain.client.create.fhir.Data.OBSERVATION_CODING.WEIGHT;
import static edu.ecu.hsim.ray.healthchain.client.create.fhir.Entry.ENTRY_STATUS.REMOVE;
import edu.ecu.hsim.ray.healthchain.client.create.fhir.Entry.ENTRY_STATUS;
import static edu.ecu.hsim.ray.healthchain.client.create.fhir.Entry.ENTRY_STATUS.CURRENT;
import static edu.ecu.hsim.ray.healthchain.client.create.fhir.Entry.ENTRY_STATUS.MODIFY;
import static edu.ecu.hsim.ray.healthchain.client.create.fhir.Entry.ENTRY_STATUS.NEW;
import static edu.ecu.hsim.ray.healthchain.client.create.fhir.Entry.INCLUDE_ENTIRES.ALL;
import static edu.ecu.hsim.ray.healthchain.client.create.fhir.Entry.INCLUDE_ENTIRES.UPDATES_ONLY;
import edu.ecu.hsim.ray.healthchain.client.create.fhir.SyncInstruction.INSTRUCTION_TYPE;
import edu.ecu.hsim.ray.healthchain.client.database.Database;
import edu.ecu.hsim.ray.healthchain.client.user.User;
import edu.ecu.hsim.ray.proxyreencryption.ProxyReEncryption;
import static edu.ecu.hsim.ray.proxyreencryption.ProxyReEncryption.ENCRYPTION_MODE.DYNAMIC;
import static edu.ecu.hsim.ray.proxyreencryption.ProxyReEncryption.ENCRYPTION_MODE.STATIC;
import java.security.InvalidAlgorithmParameterException;
import java.security.InvalidKeyException;
import java.security.NoSuchAlgorithmException;
import java.security.spec.InvalidKeySpecException;
import java.security.spec.InvalidParameterSpecException;
import java.sql.SQLException;
import java.util.ArrayList;
import java.util.Collections;
import java.util.HashMap;
import java.util.HashSet;
import java.util.Iterator;
import java.util.List;
import java.util.Map;
import java.util.Random;
import java.util.concurrent.ConcurrentHashMap;
import java.util.logging.Level;
import java.util.logging.Logger;
import javax.crypto.NoSuchPaddingException;
import org.hl7.fhir.dstu3.model.Address;
import org.hl7.fhir.dstu3.model.AllergyIntolerance;
import org.hl7.fhir.dstu3.model.Annotation;
import org.hl7.fhir.dstu3.model.CodeableConcept;
import org.hl7.fhir.dstu3.model.Coding;
import org.hl7.fhir.dstu3.model.Condition;
import org.hl7.fhir.dstu3.model.ContactPoint;
import org.hl7.fhir.dstu3.model.Encounter;
import org.hl7.fhir.dstu3.model.Enumerations;
import org.hl7.fhir.dstu3.model.HumanName;
import org.hl7.fhir.dstu3.model.Medication;
import org.hl7.fhir.dstu3.model.MedicationRequest;
import org.hl7.fhir.dstu3.model.Observation;
import org.hl7.fhir.dstu3.model.Patient;
import org.hl7.fhir.dstu3.model.Practitioner;
import org.hl7.fhir.dstu3.model.Procedure;
import org.hl7.fhir.dstu3.model.Quantity;
import org.hl7.fhir.dstu3.model.Reference;
import org.hl7.fhir.dstu3.model.StringType;
import org.hl7.fhir.exceptions.FHIRException;

/**
 * This class represents patient block data. It maintains the list of FHIR
 * objects, writes and reads JSON, and implements creating, removing, and 
 * setting/editing JSON FHIR objects. Additionally, it generates synchronization 
 * instructions.
 * @author Ray Hylock
 */
public class Data {
    ////////////////////////////////////////////////////////////////////////////
    //                               VARIABLES                                //
    ////////////////////////////////////////////////////////////////////////////
    private final DateConverter dateConverter = new DateConverter();
    private final Block block;                          // associated block
    private final FhirContext ctx = FhirContext.forDstu3();
    private long sizeInBytesOfSingleBlock = 0;
    private List<Entry> allEntries;
    private PatientEntry patient = null;                // user created
    private List<EncounterEntry> encountersList;
    private ConcurrentHashMap<String, EncounterEntry> encountersMap;
    private List<ObservationEntry> observationsList;
    private ConcurrentHashMap<String, ObservationEntry> observationsMap;
    private List<MedicationRequestEntry> medicationsList;
    private ConcurrentHashMap<String, MedicationRequestEntry> medicationsMap;
    private List<AllergyIntoleranceEntry> allergiesList;
    private ConcurrentHashMap<String, AllergyIntoleranceEntry> allergiesMap;
    private List<ConditionEntry> conditionsList;
    private ConcurrentHashMap<String, ConditionEntry> conditionsMap;
    private List<PractitionerEntry> practitionersList;
    private ConcurrentHashMap<String, PractitionerEntry> practitionersMap;
    private List<ProcedureEntry> proceduresList;
    private ConcurrentHashMap<String, ProcedureEntry> proceduresMap;
    private Database db = new Database();
    
    // resources available
    public static enum RESOURCE {ALLERGIES, CONDITIONS, ENCOUNTERS, 
        MEDICATIONS, OBSERVATIONS, PATIENTS, PRACTITIONERS, PROCEDURES};
    public static final HashSet<RESOURCE> allResources;
    static {
        // set full resource hash set
        allResources = new HashSet<>();
        allResources.add(RESOURCE.ALLERGIES);
        allResources.add(RESOURCE.CONDITIONS);
        allResources.add(RESOURCE.ENCOUNTERS);
        allResources.add(RESOURCE.MEDICATIONS);
        allResources.add(RESOURCE.OBSERVATIONS);
        allResources.add(RESOURCE.PATIENTS);
        allResources.add(RESOURCE.PRACTITIONERS);
        allResources.add(RESOURCE.PROCEDURES);
    }
    
    ////////////////////////////////////////////////////////////////////////////
    //                             FHIR ELEMENTS                              //
    ////////////////////////////////////////////////////////////////////////////
    // model categories
    public static enum MODEL {ALLERGYINTOLERANCE, CONDITION, ENCOUNTER, 
    MEDICATIONREQUEST, OBSERVATION, PATIENT, PRACTITIONER, PROCEDURE};
    
    // observation categories
    // http://hl7.org/fhir/codesystem-observation-category.html
    public static enum OBSERVATION_CATEGORY {
        LABORATORY("http://hl7.org/fhir/observation-category", "laboratory", "laboratory"),
        VITAL_SIGNS("http://hl7.org/fhir/observation-category", "vital-signs", "Vital signs");
        public final String system, code, display;
        private OBSERVATION_CATEGORY(String system, String code, String display) {
            this.system = system;
            this.code = code;
            this.display = display;
        }
    }
    
    // observation coding
    public static enum OBSERVATION_CODING {
        BMI(VITAL_SIGNS, "http://loinc.org", "39156-5", "Body mass index (BMI) [Ratio]"),
        BPDIA(VITAL_SIGNS, "http://loinc.org", "8462-4", "Diastolic blood pressure"),
        BPSYS(VITAL_SIGNS, "http://loinc.org", "8480-6", "Systolic blood pressure"),
        HEART_RATE(VITAL_SIGNS, "http://loinc.org", "8867-4", "Heart rate"),
        HEIGHT(VITAL_SIGNS, "http://loinc.org", "8302-2", "Body height"),
        RESPIRATIONS(VITAL_SIGNS, "http://loinc.org", "9279-1", "Respiratory rate"),
        TRACKER_SLEEP(null, "https://rtmms.nist.gov", "8455148", "MDC_HF_ACT_SLEEP"),
        TRACKER_STEPS(null, "https://rtmms.nist.gov", "8454247", "MDC_HF_DISTANCE"),
        WEIGHT(VITAL_SIGNS, "http://loinc.org", "29463-7", "Body weight");
        OBSERVATION_CATEGORY category;
        public final String system, code, display;
        private OBSERVATION_CODING(OBSERVATION_CATEGORY category, String system, 
                String code, String display){
            this.category = category;
            this.system = system;
            this.code = code;
            this.display = display;
        }
    }
    
    // map from tracker.jsp and misc
    public static final HashMap<String, OBSERVATION_CODING> TRACKER_MAP;
    public static final HashMap<String, String> TRACKER_MAP_REVERSE;
    static {
        TRACKER_MAP = new HashMap<>();
        TRACKER_MAP_REVERSE = new HashMap<>();
        addToTMap("MDC_HF_ACT_SLEEP", TRACKER_SLEEP);
        addToTMap("SLEEP", TRACKER_SLEEP);
        addToTMap("MDC_HF_DISTANCE", TRACKER_STEPS);
        addToTMap("STEPS", TRACKER_STEPS);
    }
    private static void addToTMap(String t, OBSERVATION_CODING c){
        TRACKER_MAP.put(t, c);
        TRACKER_MAP.put(t.toUpperCase(), c);
        TRACKER_MAP_REVERSE.put(c.display, t);
        TRACKER_MAP_REVERSE.put(c.display.toUpperCase(), t.toUpperCase());
    }
    
    // map from tracker.jsp and misc
    public static final HashMap<String, OBSERVATION_CODING> VITALS_MAP;
    public static final HashMap<String, String> VITALS_MAP_REVERSE;
    static {
        VITALS_MAP = new HashMap<>();
        VITALS_MAP_REVERSE = new HashMap<>();
        addToVMap("Body mass index (BMI) [Ratio]", BMI);
        addToVMap("Diastolic blood pressure", BPDIA);
        addToVMap("Systolic blood pressure", BPSYS);
        addToVMap("Heart rate", HEART_RATE);
        addToVMap("Body height", HEIGHT);
        addToVMap("Respiratory rate", RESPIRATIONS);
        addToVMap("Body weight", WEIGHT);
        
        // after previous for reverse lookup
        addToVMap("BMI", BMI);
        addToVMap("BPDIA", BPDIA);
        addToVMap("BPSYS", BPSYS);
        addToVMap("HEART_RATE", HEART_RATE);
        addToVMap("HEIGHT", HEIGHT);
        addToVMap("RESPIRATIONS", RESPIRATIONS);
        addToVMap("WEIGHT", WEIGHT);
    }
    private static void addToVMap(String t, OBSERVATION_CODING c){
        VITALS_MAP.put(t, c);
        VITALS_MAP.put(t.toUpperCase(), c);
        VITALS_MAP_REVERSE.put(c.display, t);
        VITALS_MAP_REVERSE.put(c.display.toUpperCase(), t.toUpperCase());
    }
    
    // condition categories
    public static enum CONDITION_CATEGORY {
            ENCOUNTER("encounter-diagnosis"), PROBLEM("problem-list-item");
            String code;
            private CONDITION_CATEGORY(String code) { this.code = code; }
    };
    public static final HashMap<String, CONDITION_CATEGORY> condCats;
    static {
        condCats = new HashMap();
        condCats.put("encounter-diagnosis", CONDITION_CATEGORY.ENCOUNTER);
        condCats.put("problem-list-item", CONDITION_CATEGORY.PROBLEM);
    }
    
    ////////////////////////////////////////////////////////////////////////////
    //                              CONSTRUCTORS                              //
    ////////////////////////////////////////////////////////////////////////////
    /**
     * Constructor.
     * @param block associated {@link Block}
     */
    public Data(Block block){
        this.block = block;
        allEntries = Collections.synchronizedList(new ArrayList<>());
        patient = null;
        encountersList = Collections.synchronizedList(new ArrayList<>());
        encountersMap = new ConcurrentHashMap<>();
        observationsList = Collections.synchronizedList(new ArrayList<>());
        observationsMap = new ConcurrentHashMap<>();
        medicationsList = Collections.synchronizedList(new ArrayList<>());
        medicationsMap = new ConcurrentHashMap<>();
        allergiesList = Collections.synchronizedList(new ArrayList<>());
        allergiesMap = new ConcurrentHashMap<>();
        conditionsList = Collections.synchronizedList(new ArrayList<>());
        conditionsMap = new ConcurrentHashMap<>();
        practitionersList = Collections.synchronizedList(new ArrayList<>());
        practitionersMap = new ConcurrentHashMap<>();
        proceduresList = Collections.synchronizedList(new ArrayList<>());
        proceduresMap = new ConcurrentHashMap<>();
    }
    
    ////////////////////////////////////////////////////////////////////////////
    //                           SYNC INSTRUCTIONS                            //
    ////////////////////////////////////////////////////////////////////////////
    /**
     * Returns a list of {@link SyncInstruction} objects or {@code null} if
     * {@link Block#canSync()} is {@code false}.
     * @param pp {@code true} to pretty print, {@code false} otherwise
     * @return a list of {@link SyncInstruction} objects or {@code null} if
     *         {@link Block#canSync()} is {@code false}
     * @throws SQLException {@link SQLException}
     */
    public List<SyncInstruction> getSyncInstructions(boolean pp) 
            throws SQLException{
        // return null if cannot sync
        if(!block.canSync()) return null;
        
        // list to eventually return
        List<SyncInstruction> syncInstructions = new ArrayList<>();
        
        log.info("calling get sync instructions"); 
        
        /*
         * Overview of the process:
         * (a) STATIC   PRE_KEYS_AES_DATA   TRUE    add, update, remove data -> update status
         * (b) STATIC   PRE_KEYS_AES_DATA   FALSE   create new block -> update status
         * (c) STATIC   PRE_FULL            TRUE    add, update, remove data -> update status
         * (d) STATIC   PRE_FULL            FALSE   create new block -> update status
         * (e) DYNAMIC  PRE_KEYS_AES_DATA   TRUE    new AES key | re-encrypt all data -> update status
         * (f) DYNAMIC  PRE_KEYS_AES_DATA   FALSE   new AES key | create new block -> update status
         * (g) DYNAMIC  PRE_FULL            TRUE    send scalar | add, update, remove data -> update status
         * (h) DYNAMIC  PRE_FULL            FALSE   create new block -> update status
         */
        
        /**
         * All incStorage == FALSE options have the same create new block step.
         * This will create the new block and for (f), add an instruction for
         * the new AES PRE key.
         */
        if(block.getIncrementalStorage() == FALSE) {
            syncInstructions.addAll(
                    createFullBlockInstructions(allEntries, pp, 
                            block.getBlockEncryption(), 
                            block.getEncryptionMode()
                    )
            );
            
        /**
         * If encMode == STATIC or (encMode == DYNAMIC && blockEnc ==
         * PRE_FULL)), add, update, and remove data one at a time. This will
         * create the scalar for (g). If encMode = DYNAMIC && blockEnc ==
         * PRE_KEYS_AES_DATA, all AES entries will be re-encrypted and stored.
         * This will also add an instruction for the new AES PRE key.
         */
        } else {
            syncInstructions.addAll(
                    createIncrementalInstructions(allEntries, pp, 
                            block.getBlockEncryption(), 
                            block.getEncryptionMode()
                    )
            );
        }
        
        // return the list
        return syncInstructions;
    }
    
    ////////////////////////////////////////////////////////////////////////////
    //                           SYNC INSTRUCTIONS                            //
    //                        INCREMENTAL INSTURCTIONS                        //
    ////////////////////////////////////////////////////////////////////////////
    /**
     * Creates a set of {@link SyncInstruction}'s for each {@link Entry} that
     * will be synced to the server. This will update the AES PRE key or send a
     * PRE scalar if necessary.
     * @param entries  list of {@link Entry}'s
     * @param pp       {@code true} to pretty print, {@code false} otherwise
     * @param blockEnc {@link Block.BLOCK_ENCRYPTION}
     * @param encMode  {@link ProxyReEncryption.ENCRYPTION_MODE}
     * @return set of {@link SyncInstruction}'s for each {@link Entry} that
     *         will be synced to the server
     * @throws SQLException {@link SQLException}
     */
    private List<SyncInstruction> createIncrementalInstructions(
            List<Entry> entries, boolean pp, Block.BLOCK_ENCRYPTION blockEnc,
            ProxyReEncryption.ENCRYPTION_MODE encMode) throws SQLException{
        // clear size in bytes of a single block
        sizeInBytesOfSingleBlock = 0;     
        
        // create incremental instructions
        switch(encMode){
            case DYNAMIC:
                switch(blockEnc){
                    // send scalar and incremental updates to server
                    case PRE_FULL_NO_X: case PRE_FULL_X:
                        return createIncInstDynamicPRE(entries, pp);

                    // re-encrypt and send data to server along with the
                    // new AES PRE key
                    case PRE_KEYS_AES_DATA_NO_X: case PRE_KEYS_AES_DATA_X:
                        return createIncInstDynamicAES(entries, pp);
                }
                break;

        case STATIC:
            // encrypt UPDATES_ONLY by blockEnc using existing keys
            switch(blockEnc){
                case PRE_FULL_NO_X: case PRE_FULL_X:
                    return createIncInstStaticPRE(entries, pp);
                    
                case PRE_KEYS_AES_DATA_NO_X: case PRE_KEYS_AES_DATA_X:
                    return createIncInstStaticAES(entries, pp);
            }
            break;
        }
        return null;
    }
    
    /**
     * Creates a set of {@link SyncInstruction}'s for each  
     * {@link ProxyReEncryption.ENCRYPTION_MODE#DYNAMIC},
     * {@link Block.BLOCK_ENCRYPTION#PRE_KEYS_AES_DATA_NO_X}/
     * {@link Block.BLOCK_ENCRYPTION#PRE_KEYS_AES_DATA_X} {@link Entry} that 
     * will be synced to the server.
     * @param entries list of {@link Entry}'s
     * @param pp      {@code true} to pretty print, {@code false} otherwise
     * @return set of {@link SyncInstruction}'s
     * @throws SQLException {@link SQLException}
     */
    private List<SyncInstruction> createIncInstDynamicAES(List<Entry> entries,
            boolean pp) throws SQLException{
        // variables
        User.Connection conn = block.getUserConnection();
        List<SyncInstruction> ret = new ArrayList<>();
        boolean first = true;
        JsonEntry je = null;
        
        // iterate over all entries
        for(Entry entry : entries){
            // if valid entry
            if((je = entry.toJson(ALL, pp)) != null){
                // if first, then generate new encryption keys
                if(first){
                    /*
                     * Generates new keys. ALL data must be synced because a
                     * scalar cannot be created to update the encrypted values
                     * on the server.
                     */
                    block.generateNewSymmetricKeyProperties();
                }
                
                /*
                 * ALL entries are required, so CURRENT must be set to MODIFY as
                 * its key changes. MODIFY, NEW, and REMOVE remain unchanged.
                 */
                if(entry.getEntryStatus() == CURRENT) 
                    entry.setEntryStatus(MODIFY);
                
                // encrypt data and create sync instruction
                byte[] enc = conn.encryptAESToBytes(
                        block.getSymmetricKeyProperties(),
                        je.getJson()
                );
                ret.add(new SyncInstruction(
                        entry.getDBID(), 
                        block.getID(),
                        SyncInstruction.INSTRUCTION_TYPE.DATA,
                        entry.getEntryStatus(),
                        enc
                ));
                
                // if first, save AES PRE key and set no longe first
                if(first){
                    // encrypts and stores locally the new AES PRE key
                    block.encryptSymmetricKeyPropertiesLocal();
                    first = false;
                }
            }
        }
        
        /*
         * If instructions exist:
         * (1) Encrypt the AES key and create an instruction. This generates a 
         *     new server k_j, which is used by regenerateSmartContractReKeys().
         * (2) Regenerates all the re-encryption keys.
         */
        if(ret.size() > 0) {
            byte[] enc = conn.encryptPRE(block.getSymmetricKeyProperties()
                    .toJson());
            ret.add(new SyncInstructionBlock(
                    block,
                    INSTRUCTION_TYPE.AES_PRE_KEY,
                    MODIFY, // aes_pre_key exists even if null
                    enc
            ));
            block.regenerateSmartContractReKeys();
        }
        return ret;
    }
    
    /**
     * Creates a set of {@link SyncInstruction}'s for each  
     * {@link ProxyReEncryption.ENCRYPTION_MODE#DYNAMIC},
     * {@link Block.BLOCK_ENCRYPTION#PRE_FULL} {@link Entry} that will be synced
     * to the server.
     * @param entries list of {@link Entry}'s
     * @param pp      {@code true} to pretty print, {@code false} otherwise
     * @return set of {@link SyncInstruction}'s
     * @throws SQLException {@link SQLException}
     */
    private List<SyncInstruction> createIncInstDynamicPRE(List<Entry> entries,
            boolean pp) throws SQLException{
        // variables
        User.Connection conn = block.getUserConnection();
        List<SyncInstruction> ret = new ArrayList<>();
        byte[] encData;
        boolean first = true;
        JsonEntry je = null;
        
        // iterate over all entries
        for(Entry entry : entries){
            
//            log.info("entry: "+entry.getDBID()+"/"+entry.getFHIREntryID()
//                    +"/"+entry.getEntryStatus());
            
            // if valid entry
            if((je = entry.toJson(UPDATES_ONLY, pp)) != null){ 
                // encrypt the data - k_i becomes k_j on first run
                encData = conn.encryptPRE(je.getJson());    // slow
                
                // first run sets k_j (Zki set by Client.updateBlockRequest)
                if(first){
                    /*
                     * Update the PreScalar object. CANNOT create a
                     * SyncInstruction here as the scalar is bound by the status
                     * of the data on the server. Thus, if k changed several
                     * times, we would (1) have to apply scalars in the proper
                     * order on the server (e.g., ki->kj, kj->kk, etc.) and (2)
                     * guarantee they were executed prior to any other data
                     * updates, else it will render the server's data
                     * indecipherable. Thus, we create the PreScalar object to
                     * store the initial Zki, pair it with the latest Zkj,
                     * compute the scalar during block update (i.e.,
                     * Client.updateBlockRequest(...)), and execute it first.
                     * Once synced, PreScalar is set to inactive.
                     */
                    // compute and set Z^(k_j) 
                    block.getPreScalar().setZkj(
                            conn.getPRE().getZP()
                                    .powZn(conn.getKeys().getK())
                    );

                    // set to STATIC after first to retain k_j
                    conn.setEncryptionMode(STATIC);
                    first = false;
                }

                // create sync instruction
                ret.add(new SyncInstruction(
                        entry.getDBID(), 
                        block.getID(),
                        SyncInstruction.INSTRUCTION_TYPE.DATA,
                        entry.getEntryStatus(),
                        encData
                ));
            }
        }

        // if instructions exist
        if(ret.size() > 0){
            // regenerate smart contract rekeys - saves to database
            block.regenerateSmartContractReKeys();  // slowish

            // reset to DYNAMIC
            conn.setEncryptionMode(DYNAMIC);
        }
        return ret;
    }
    
    /**
     * Creates a set of {@link SyncInstruction}'s for each  
     * {@link ProxyReEncryption.ENCRYPTION_MODE#STATIC},
     * {@link Block.BLOCK_ENCRYPTION#PRE_KEYS_AES_DATA_NO_X}/
     * {@link Block.BLOCK_ENCRYPTION#PRE_KEYS_AES_DATA_X} {@link Entry} that 
     * will be synced to the server.
     * @param entries list of {@link Entry}'s
     * @param pp      {@code true} to pretty print, {@code false} otherwise
     * @return set of {@link SyncInstruction}'s
     * @throws SQLException {@link SQLException}
     */
    private List<SyncInstruction> createIncInstStaticAES(List<Entry> entries,
            boolean pp) throws SQLException{
        // variables
        User.Connection conn = block.getUserConnection();
        List<SyncInstruction> ret = new ArrayList<>();
        JsonEntry je = null;
        boolean setAESPREKey = false;
        try {
            SymmetricKeyPropertiesRandom skp = block.getSymmetricKeyProperties();
            AESRandom aes = null;
            if(skp != null) aes = new AESRandom(skp);

            // iterate over all entries
            for(Entry entry : entries){
                // if valid entry
                if((je = entry.toJson(UPDATES_ONLY, pp)) != null){
                    if(skp == null) {
                        skp = block.generateNewSymmetricKeyProperties();
                        setAESPREKey = true;
                        aes = new AESRandom(skp);
                    }

                    // create sync instruction
                    ret.add(new SyncInstruction(
                            entry.getDBID(), 
                            block.getID(),
                            SyncInstruction.INSTRUCTION_TYPE.DATA,
                            entry.getEntryStatus(),
                            conn.encryptAESToBytes(
                                    aes,
                                    je.getJson()
                            )
                    ));
                    
                    // if new AES key
                    if(setAESPREKey){
                        // encrypts and stores locally the new AES PRE key
                        block.encryptSymmetricKeyPropertiesLocal();
                    }
                }
            }

            /*
             * If instructions exist, encrypt the AES key and create an
             * instruction. This will set the key the first time and generate
             * the smart contract re-encryption keys via
             * regenerateSmartContractReKeys().
             */
            if(ret.size() > 0 && setAESPREKey){
                ret.add(new SyncInstructionBlock(
                        block,
                        INSTRUCTION_TYPE.AES_PRE_KEY,
                        MODIFY, // aes_pre_key exists even if null
                        conn.encryptPRE(block.getSymmetricKeyProperties().toJson())
                ));
                block.regenerateSmartContractReKeys();
            }
        } catch (NoSuchAlgorithmException | InvalidKeyException | 
                NoSuchPaddingException | InvalidAlgorithmParameterException | 
                InvalidParameterSpecException | InvalidKeySpecException ex) {
            Logger.getLogger(Data.class.getName()).log(Level.SEVERE, null, ex);
        }
        return ret;
    }
    
    /**
     * Creates a set of {@link SyncInstruction}'s for each  
     * {@link ProxyReEncryption.ENCRYPTION_MODE#STATIC},
     * {@link Block.BLOCK_ENCRYPTION#PRE_FULL} {@link Entry} that will be synced
     * to the server.
     * @param entries list of {@link Entry}'s
     * @param pp      {@code true} to pretty print, {@code false} otherwise
     * @return set of {@link SyncInstruction}'s
     * @throws SQLException {@link SQLException}
     */
    private List<SyncInstruction> createIncInstStaticPRE(List<Entry> entries,
            boolean pp) throws SQLException{
        // variables
        User.Connection conn = block.getUserConnection();
        List<SyncInstruction> ret = new ArrayList<>();
        JsonEntry je = null;
        
        // iterate over all entries
        for(Entry entry : entries){
            // if valid entry
            if((je = entry.toJson(UPDATES_ONLY, pp)) != null){
                // create sync instruction
                ret.add(new SyncInstruction(
                        entry.getDBID(), 
                        block.getID(),
                        SyncInstruction.INSTRUCTION_TYPE.DATA,
                        entry.getEntryStatus(),
                        conn.encryptPRE(je.getJson())
                ));
            }
        }
        return ret;
    }
    
    ////////////////////////////////////////////////////////////////////////////
    //                           SYNC INSTRUCTIONS                            //
    //                        FULL BLOCK INSTURCTIONS                         //
    ////////////////////////////////////////////////////////////////////////////
    /**
     * Creates a new set of {@link SyncInstruction}'s for a single, concatenated
     * block, and adds an entry to update the AES PRE key if necessary.
     * @param entries  list of {@link Entry}'s
     * @param pp       {@code true} to pretty print, {@code false} otherwise
     * @param blockEnc {@link Block.BLOCK_ENCRYPTION}
     * @param encMode  {@link ProxyReEncryption.ENCRYPTION_MODE}
     * @return set of {@link SyncInstruction}'s to create a new, single, 
     *         concatenated block
     * @throws SQLException {@link SQLException}
     */
    private List<SyncInstruction> createFullBlockInstructions(
            List<Entry> entries, boolean pp, Block.BLOCK_ENCRYPTION blockEnc, 
            ProxyReEncryption.ENCRYPTION_MODE encMode) throws SQLException{
        // User.Connection
        User.Connection conn = block.getUserConnection();
        
        // sync instructions
        List<SyncInstruction> ret = new ArrayList<>();
        
        // concatenate ACTIVE (i.e., !remove) entry JSON strings
        StringBuilder jsons = new StringBuilder();
        Entry.INCLUDE_ENTIRES include = Entry.INCLUDE_ENTIRES.ACTIVE;
        ENTRY_STATUS status = NEW;
        for(Entry entry : entries){
            // append JSON
            JsonEntry je = entry.toJson(include, pp);
            if(je != null) jsons.append(je.getJson()).append(SPLIT);
            
            // if there is a single non-NEW entry, then a sync has occurred;
            // hence, we MODIFY the single block entry, else it remains NEW
            switch(entry.getEntryStatus()){
                case CURRENT: case MODIFY: case REMOVE: status = MODIFY; break;
            }
        }
        
        // if there is data, process
        if(jsons.length() > 0) {
            // remove final split
            jsons.setLength(jsons.length()-SPLIT.length());
            
//            log.info(jsons.toString());
        
            // reset size in bytes of a single block
            sizeInBytesOfSingleBlock = 0;

            // encrypt and create sync instructions
            byte[] encData = null;
            switch(blockEnc){
                case PRE_FULL_NO_X: case PRE_FULL_X:
                    // encrypts using PRE and saves k locally if dynamic
                    encData = conn.encryptPRE(jsons.toString());
                    sizeInBytesOfSingleBlock = encData.length;
                    ret.add(new SyncInstruction(
                            SERVER_SINGLE_BLOCK_DATABASE_ID, 
                            block.getID(),
                            SyncInstruction.INSTRUCTION_TYPE.DATA,
                            status,
                            encData
                    ));
                    
                    // encrypts and stores locally the new AES PRE key
                    block.encryptSymmetricKeyPropertiesLocal();
                    break; 
                    
                case PRE_KEYS_AES_DATA_NO_X: case PRE_KEYS_AES_DATA_X:
                    boolean setAESPREKey = false;
                    SymmetricKeyPropertiesRandom skp = null;
                    switch(encMode){
                        case DYNAMIC:
                            // generate a new symmetric key
                            skp = block.generateNewSymmetricKeyProperties();
                            setAESPREKey = true;
                            break;

                        case STATIC:
                            // get existing symmetric key, generate on first run
                            skp = block.getSymmetricKeyProperties();
                            if(skp == null) {
                                skp = block.generateNewSymmetricKeyProperties();
                                setAESPREKey = true;
                            }
                            break;
                    }
                    // encrypt the data
                    encData = conn.encryptAESToBytes(skp, jsons.toString());
                    
                    // create instruction
                    sizeInBytesOfSingleBlock = encData.length;
                    ret.add(new SyncInstruction(
                            SERVER_SINGLE_BLOCK_DATABASE_ID, 
                            block.getID(),
                            SyncInstruction.INSTRUCTION_TYPE.DATA,
                            status,
                            encData
                    ));
                    
//                    log.info("skp:\n"+block.getSymmetricKeyProperties().toJson());
                    
                    // if new AES key, create instruction and save locally
                    if(setAESPREKey) {
                        ret.add(new SyncInstructionBlock(
                                block,
                                INSTRUCTION_TYPE.AES_PRE_KEY,
                                MODIFY, // aes_pre_key exists even if null
                                conn.encryptPRE(
                                        block.getSymmetricKeyProperties()
                                                .toJson()
                                )
                        ));
                        
                        // encrypts and stores locally the new AES PRE key
                        block.encryptSymmetricKeyPropertiesLocal();
                    }
                    break;
            }

            // regenerate smart contract rekeys if dynamic - saves locally
            if(ret.size() > 0 && encMode == DYNAMIC) {
                block.regenerateSmartContractReKeys();
            }
        }
        
        // return
        return ret;
    }
    
    ////////////////////////////////////////////////////////////////////////////
    //                                ADD DATA                                //
    ////////////////////////////////////////////////////////////////////////////
    /**
     * Adds data from the database.
     * @param conn       {@link User.Connection}
     * @param dbDataID   database data ID
     * @param encData    encrypted JSON data
     * @param status     {@link ENTRY_STATUS}
     * @param fromImport {@code true} if from import, {@code false} otherwise
     * @return {@link ParserResult}
     */
    public ParserResult addData(User.Connection conn, long dbDataID, 
            byte[] encData, ENTRY_STATUS status, boolean fromImport){
        return parseData(conn, encData, dbDataID, status, fromImport);
    }
    
    ////////////////////////////////////////////////////////////////////////////
    //                        JSON PARSER AND CREATOR                         //
    ////////////////////////////////////////////////////////////////////////////
    /**
     * Returns a list of {@link JsonEntry} objects. Used by exporters.
     * @return a list of {@link JsonEntry} objects
     */
    public List<JsonEntry> toJson(){
        // return list
        List<JsonEntry> json = new ArrayList<>();
        
        // booleans
        Entry.INCLUDE_ENTIRES include = Entry.INCLUDE_ENTIRES.ALL;
        boolean pp = true;
        
        // write patient
        if(allResources.contains(RESOURCE.PATIENTS))
            if(patient != null) json.add(patient.toJson(include, pp));

        // write encounters
        if(allResources.contains(RESOURCE.ENCOUNTERS))
            for(EncounterEntry entry : encountersList)
                json.add(entry.toJson(include, pp));

        // write observations
        if(allResources.contains(RESOURCE.OBSERVATIONS))
            for(ObservationEntry entry : observationsList)
                json.add(entry.toJson(include, pp));

        // write medications
        if(allResources.contains(RESOURCE.MEDICATIONS))
            for(MedicationRequestEntry entry : medicationsList)
                json.add(entry.toJson(include, pp));

        // write allergies
        if(allResources.contains(RESOURCE.ALLERGIES))
            for(AllergyIntoleranceEntry entry : allergiesList)
                json.add(entry.toJson(include, pp));

        // write conditions
        if(allResources.contains(RESOURCE.CONDITIONS))
            for(ConditionEntry entry : conditionsList)
                json.add(entry.toJson(include, pp));

        // write practitioners
        if(allResources.contains(RESOURCE.PRACTITIONERS))
            for(PractitionerEntry entry : practitionersList)
                json.add(entry.toJson(include, pp));

        // write procedures
        if(allResources.contains(RESOURCE.PROCEDURES))
            for(ProcedureEntry entry : proceduresList)
                json.add(entry.toJson(include, pp));
        
        return json;
    }
    
    /**
     * Parses the data given the {@link User.Connection} details for decryption.
     * @param conn       {@link User.Connection} details
     * @param encData    encrypted JSON data
     * @param dbDataID   database data ID
     * @param status     {@link ENTRY_STATUS}
     * @param fromImport {@code true} if from import, {@code false} otherwise
     * @return {@link ParserResult}
     */
    public ParserResult parseData(User.Connection conn, byte[] encData, 
            long dbDataID, ENTRY_STATUS status, boolean fromImport){
        String json = conn.getUser().decryptLocalToString(encData);
        if(json != null && json.length() > 0) 
            return parseJson(conn.getUser(), "temp", dbDataID, json, 
                    status, fromImport);
        return new ParserResult("temp", true, "");
    }

    /**
     * Parses a JSON string. If {@code dbDataID} is {@code null}, it will create
     * a new entry, set {@code dbDataID}, and save to the local database.
     * @param user       {@link User}
     * @param fileName   file name
     * @param dbDataID   database data ID
     * @param json       JSON string to parse
     * @param status     {@link ENTRY_STATUS}
     * @param fromImport {@code true} if from import, {@code false} otherwise
     * @return {@link ParserResult}
     */
    public ParserResult parseJson(User user, String fileName, Long dbDataID, 
            String json, ENTRY_STATUS status, boolean fromImport){
        // check empty
        if(json == null || json.length() == 0)
            return new ParserResult(fileName, true, null);
        
        // parse
        String resourceType = null;
        try {
            Object parsed = ctx.newJsonParser().parseResource(json);
            String clazz = parsed.getClass().toString();
            resourceType = clazz.substring(clazz.lastIndexOf('.')+1,
                    clazz.length()).toUpperCase();
            MODEL m = MODEL.valueOf(resourceType);
            String userID = "Patient/"+user.getID();
            boolean duplicate = false;
            switch(m){
                case ALLERGYINTOLERANCE:
                    AllergyIntolerance ai = (AllergyIntolerance) parsed;
                    if(allergiesMap.containsKey(ai.getId())) duplicate = true;
                    else {
                        if(dbDataID == null) {
                            ai.getPatient().setReference(userID);
                            newAIEntry(ai);
                        } else existingAIEntry(ai, dbDataID, status);
                    }
                    break;
                case CONDITION:
                    Condition cond = (Condition) parsed;
                    if(conditionsMap.containsKey(cond.getId())) duplicate = true;
                    else {
                        if(dbDataID == null) {
                            cond.getSubject().setReference(userID);
                            newCondEntry(cond);
                        } else existingCondEntry(cond, dbDataID, status);
                    }
                    break;
                case ENCOUNTER:
                    Encounter e = (Encounter) parsed;
                    if(encountersMap.containsKey(e.getId())) duplicate = true;
                    else {
                        if(dbDataID == null) {
                            e.getSubject().setReference(userID);
                            newEncounterEntry(e);
                        } else existingEncounterEntry(e, dbDataID, status);
                    }
                    break;
                case MEDICATIONREQUEST:
                    MedicationRequest r = (MedicationRequest) parsed;
                    if(medicationsMap.containsKey(r.getId())) duplicate = true;
                    else {
                        if(dbDataID == null) {
                            r.getSubject().setReference(userID);
                            newMedReqEntry(r);
                        } else existingMedReqEntry(r, dbDataID, status);
                    }
                    break;
                case OBSERVATION:
                    Observation o = (Observation) parsed;
                    if(observationsMap.containsKey(o.getId())) duplicate = true;
                    else {
                        if(dbDataID == null){
                            o.getSubject().setReference(userID);
                            newObservationEntry(o);
                        } else existingObservationEntry(o, dbDataID, status);
                    }
                    break;
                case PATIENT:
                    Patient p = (Patient)parsed;
                    if(fromImport) // import -> overwrite existing
                        existingPatientEntry(p, patient.getDBID(), MODIFY);
                    else           // read from database -> set as read
                        existingPatientEntry(p, dbDataID, status);
                    break;
                case PRACTITIONER:
                    Practitioner prac = (Practitioner) parsed;
                    if(practitionersMap.containsKey(prac.getId())) duplicate = true;
                    else {
                        // store
                        if(dbDataID == null) newPracEntry(prac);
                        else existingPracEntry(prac, dbDataID, status);
                    }
                    break;
                case PROCEDURE:
                    Procedure proc = (Procedure) parsed;
                    if(proceduresMap.containsKey(proc.getId())) duplicate = true;
                    else {
                        if(dbDataID == null){
                            proc.getSubject().setReference(userID);
                            newProcEntry(proc);
                        } else existingProcEntry(proc, dbDataID, status);
                    }
                    break;
            }
            
            // return error if duplicate
            if(duplicate) return new ParserResult(fileName, false, 
                    "Duplicate resource ID.");
            
        // MODEL.valueOf exception
        } catch (IllegalArgumentException ex){
            return new ParserResult(fileName, false, 
                    "Resource type unknown: "+resourceType);
            
        // parseResource exceptions
        } catch (ConfigurationException | DataFormatException ex){
            return new ParserResult(fileName, false, 
                    "Failed to parse JSON string.\n"+ex.getMessage());
        }
        return new ParserResult(fileName, true, null);
    }
    
    ////////////////////////////////////////////////////////////////////////////
    //                            DATDABASE CALLS                             //
    ////////////////////////////////////////////////////////////////////////////
    /**
     * Inserts an entry into the database and encrypts the JSON message using a
     * {@link ProxyReEncryption.ENCRYPTION_MODE#STATIC} implementation of the
     * algorithm specified by {@link Block#getBlockEncryption()}. Static is
     * used to minimize the amount of work done locally. If the actual 
     * {@link Block#getEncryptionMode()} is 
     * {@link ProxyReEncryption.ENCRYPTION_MODE#DYNAMIC}, the data will be 
     * re-encrypted during server synchronization via {@link Block#syncBlock()}.
     * @param entry {@link Entry}
     */
    private void addToDatabase(Entry entry){
        try {
            db.insertBlockData( // this sets dbDataID
                    block,                          // block
                    // STATIC encrypted json
                    entry.toEncryptedBytesForLocalStorage(block, true), 
                    entry                          // entry
            );
        } catch (SQLException ex) {
            log.info("Failed to insert into database.\n"+ex.getMessage());
        }
    }
    
    /**
     * Removes an entry from the database. 
     * @param entry {@link Entry}
     */
    private void removeFromDatabase(Entry entry){
        try {
            db.removeBlockData(
                    block,      // block
                    entry       // entry
            );
        } catch (SQLException ex) {
            log.info("Failed to update the database.\n"+ex.getMessage());
        }
    }
    
    /**
     * Updates an entry in the database and encrypts the JSON message using a
     * {@link ProxyReEncryption.ENCRYPTION_MODE#STATIC} implementation of the
     * algorithm specified by {@link Block#getBlockEncryption()}. Static is used
     * to minimize the amount of work done locally. If the actual
     * {@link Block#getEncryptionMode()} is
     * {@link ProxyReEncryption.ENCRYPTION_MODE#DYNAMIC}, the data will be
     * re-encrypted during server synchronization via
     * {@link ExecutorService#syncBlock(Block, User.Connection)}.
     * @param entry {@link Entry}
     */
    private void updateDatabase(Entry entry){
        try {
            db.updateBlockData(
                    block,                              // block
                    // STATIC encrypted json
                    entry.toEncryptedBytesForLocalStorage(block, true),
                    entry                              // entry
            );
        } catch (SQLException ex) {
            log.info("Failed to update the database.\n"+ex.getMessage());
        }
    }
    
    ////////////////////////////////////////////////////////////////////////////
    //                        NEW OR EXISTING ENTRIES                         //
    ////////////////////////////////////////////////////////////////////////////
    /**
     * Add a new {@link AllergyIntolerance}.
     * @param ai {@link AllergyIntolerance}
     * @return {@link AllergyIntoleranceEntry
     */
    private AllergyIntoleranceEntry newAIEntry(AllergyIntolerance ai){
        AllergyIntoleranceEntry aie = new AllergyIntoleranceEntry(block, ai, 
                NEW, ai.getId());
        allEntries.add(aie);
        allergiesList.add(aie);
        allergiesMap.put(ai.getId(), aie);
        
        // save to database
        addToDatabase(aie);
                
        return aie;
    }
    
    /**
     * Add an existing {@link AllergyIntolerance}.
     * @param ai       {@link AllergyIntolerance}
     * @param dbDataID database data ID
     * @param status   {@link ENTRY_STATUS}
     * @return {@link AllergyIntoleranceEntry}
     */
    private AllergyIntoleranceEntry existingAIEntry(AllergyIntolerance ai, 
            Long dbDataID, ENTRY_STATUS status){
        AllergyIntoleranceEntry aie = new AllergyIntoleranceEntry(block, ai, 
                dbDataID, status, ai.getId());
        allEntries.add(aie);
        allergiesList.add(aie);
        allergiesMap.put(ai.getId(), aie);
        return aie;
    }
    
    /**
     * Add a new {@link Condition}.
     * @param cond {@link Condition}
     * @return {@link ConditionEntry}
     */
    private ConditionEntry newCondEntry(Condition cond){
        ConditionEntry ce = new ConditionEntry(block, cond, NEW, cond.getId());
        allEntries.add(ce);
        conditionsList.add(ce);
        conditionsMap.put(cond.getId(), ce);
        
        // save to database
        addToDatabase(ce);
        
        return ce;
    }
    
    /**
     * Add an existing {@link Condition}.
     * @param cond     {@link Condition}
     * @param dbDataID database data ID
     * @param status   {@link ENTRY_STATUS}
     * @return {@link ConditionEntry}
     */
    private ConditionEntry existingCondEntry(Condition cond, 
            Long dbDataID, ENTRY_STATUS status){
        ConditionEntry ce = new ConditionEntry(block, cond, dbDataID, status, 
                cond.getId());
        allEntries.add(ce);
        conditionsList.add(ce);
        conditionsMap.put(cond.getId(), ce);
        return ce;
    }
    
    /**
     * Add a new {@link Encounter}.
     * @param e {@link Encounter}
     * @return {@link EncounterEntry}
     */
    private EncounterEntry newEncounterEntry(Encounter e){
        EncounterEntry ee = new EncounterEntry(block, e, NEW, e.getId());
        allEntries.add(ee);
        encountersList.add(ee);
        encountersMap.put(e.getId(), ee);
        
        // save to database
        addToDatabase(ee);
        
        return ee;
    }
    
    /**
     * Add an existing {@link Encounter}.
     * @param e        {@link Encounter}
     * @param dbDataID database data ID
     * @param status   {@link ENTRY_STATUS}
     * @return {@link EncounterEntry}
     */
    private EncounterEntry existingEncounterEntry(Encounter e, 
            Long dbDataID, ENTRY_STATUS status){
        EncounterEntry ee = new EncounterEntry(block, e, dbDataID, status, 
                e.getId());
        allEntries.add(ee);
        encountersList.add(ee);
        encountersMap.put(e.getId(), ee);
        return ee;
    }
    
    /**
     * Add a new {@link MedicationRequest}.
     * @param r {@link MedicationRequest}
     * @return {@link MedicationRequestEntry}
     */
    private MedicationRequestEntry newMedReqEntry(MedicationRequest r){
        MedicationRequestEntry mre = new MedicationRequestEntry(block, r, NEW, 
                r.getId());
        allEntries.add(mre);
        medicationsList.add(mre);
        medicationsMap.put(r.getId(), mre);
        
        // save to database
        addToDatabase(mre);
        
        return mre;
    }
    
    /**
     * Add an existing {@link MedicationRequest}.
     * @param r        {@link MedicationRequest}
     * @param dbDataID database data ID
     * @param status   {@link ENTRY_STATUS}
     * @return {@link MedicationRequestEntry}
     */
    private MedicationRequestEntry existingMedReqEntry(MedicationRequest r, 
            Long dbDataID, ENTRY_STATUS status){
        MedicationRequestEntry mre = new MedicationRequestEntry(block, r, 
                dbDataID, status, r.getId());
        allEntries.add(mre);
        medicationsList.add(mre);
        medicationsMap.put(r.getId(), mre);
        return mre;
    }  
    
    /**
     * Add a new {@link Observation}.
     * @param o {@link Observation}
     * @return {@link ObservationEntry}
     */
    private ObservationEntry newObservationEntry(Observation o){
        ObservationEntry oe = new ObservationEntry(block, o, NEW, o.getId());
        allEntries.add(oe);
        observationsList.add(oe);
        observationsMap.put(o.getId(), oe);
        
        // save to database
        addToDatabase(oe);
        
        return oe;
    }
    
    /**
     * Add an existing {@link Observation}.
     * @param o        {@link Observation}
     * @param dbDataID database data ID
     * @param status   {@link ENTRY_STATUS}
     * @return {@link ObservationEntry}
     */
    private ObservationEntry existingObservationEntry(Observation o, 
            Long dbDataID, ENTRY_STATUS status){
            ObservationEntry oe = new ObservationEntry(block, o, dbDataID, 
                    status, o.getId());
            allEntries.add(oe);
            observationsList.add(oe);
            observationsMap.put(o.getId(), oe);
            return oe;
    }
    
    /**
     * Add a new {@link Patient}.
     * @param p {@link Patient}
     * @return {@link PatientEntry}
     */
    private PatientEntry newPatientEntry(Patient p){
        patient = new PatientEntry(block, p, NEW, p.getId());
        allEntries.add(patient);
        
        // save to database
        addToDatabase(patient);
        
        return patient;
    }
    
    /**
     * Add an existing {@link Patient}.
     * @param p        {@link Patient}
     * @param dbDataID database data ID
     * @param status   {@link ENTRY_STATUS}
     * @param encBytes encrypted 
     * @return {@link PatientEntry}
     */
    private PatientEntry existingPatientEntry(Patient p, Long dbDataID, 
            ENTRY_STATUS status){
        // new PatientEntry
        patient = new PatientEntry(block, p, dbDataID, status, p.getId());
        
        // remove current PatientEntry if exists
        Iterator<Entry> entries = allEntries.iterator();
        while(entries.hasNext()){
            Entry entry = entries.next();
            if(entry.getResource() == RESOURCE.PATIENTS){
                allEntries.remove(entry);
                break;
            }
        }
        
        // add to list
        allEntries.add(patient);
        
        // return patient
        return patient;
    }
    
    /**
     * Add a new {@link Practitioner}.
     * @param prac {@link Practitioner}
     * @return {@link PractitionerEntry}
     */
    private PractitionerEntry newPracEntry(Practitioner prac){
        PractitionerEntry pe = new PractitionerEntry(block, prac, NEW, 
                prac.getId());
        allEntries.add(pe);
        practitionersList.add(pe);
        practitionersMap.put(prac.getId(), pe);
        
        // save to database
        addToDatabase(pe);
        
        return pe;
    }
    
    /**
     * Add an existing {@link Practitioner}.
     * @param prac     {@link Practitioner}
     * @param dbDataID database data ID
     * @param status   {@link ENTRY_STATUS}
     * @return {@link PractitionerEntry}
     */
    private PractitionerEntry existingPracEntry(Practitioner prac, 
            Long dbDataID, ENTRY_STATUS status){
            PractitionerEntry pe = new PractitionerEntry(block, prac, 
                    dbDataID, status, prac.getId());
            allEntries.add(pe);
            practitionersList.add(pe);
            practitionersMap.put(prac.getId(), pe);
            return pe;
    }
    
    /**
     * Add a new {@link Procedure}.
     * @param proc {@link Procedure}
     * @return {@link ProcedureEntry}
     */
    private ProcedureEntry newProcEntry(Procedure proc){
        ProcedureEntry pe = new ProcedureEntry(block, proc, NEW, proc.getId());
        allEntries.add(pe);
        proceduresList.add(pe);
        proceduresMap.put(proc.getId(), pe);
        
        // save to database
        addToDatabase(pe);
        
        return pe;
    }
    
    /**
     * Add an existing {@link Procedure}.
     * @param proc     {@link Procedure}
     * @param dbDataID database data ID
     * @param status   {@link ENTRY_STATUS}
     * @return {@link ProcedureEntry}
     */
    private ProcedureEntry existingProcEntry(Procedure proc, 
            Long dbDataID, ENTRY_STATUS status){
            ProcedureEntry pe = new ProcedureEntry(block, proc, dbDataID, 
                    status, proc.getId());
            allEntries.add(pe);
            proceduresList.add(pe);
            proceduresMap.put(proc.getId(), pe);
            return pe;
    }
    
    ////////////////////////////////////////////////////////////////////////////
    //                                GETTERS                                 //
    ////////////////////////////////////////////////////////////////////////////
    /**
     * Returns the list of all entries.
     * @return the list of all entries
     */
    public List<Entry> getEntries(){
        return allEntries;
    }
    
    /**
     * Returns the size in bytes of single block.
     * @return the size in bytes of single block
     */
    public long getSizeInBytesOfSingleBlock(){
        return sizeInBytesOfSingleBlock;
    }
    
    /**
     * Returns the list of {@link AllergyIntoleranceEntry}s.
     * @return the list of {@link AllergyIntoleranceEntry}s
     */
    public List<AllergyIntoleranceEntry> getAllergies(){
        return allergiesList;
    }
    
    /**
     * Returns the {@link AllergyIntoleranceEntry}.
     * @param allergyID allergy ID
     * @return the {@link AllergyIntolerance}
     */
    public AllergyIntoleranceEntry getAllergy(String allergyID){
        List<AllergyIntoleranceEntry> alls = getAllergies();
        for(AllergyIntoleranceEntry all : alls)
            if(all.getValue().getId().equals(allergyID)) return all;
        return null;
    }
    
    /**
     * Returns the list of {@link ConditionEntry}s.
     * @return the list of {@link ConditionEntry}s
     */
    public List<ConditionEntry> getConditions(){
        return conditionsList;
    }
    
    /**
     * Returns the {@link ConditionEntry}.
     * @param conditionID condition ID
     * @return the {@link ConditionEntry}
     */
    public ConditionEntry getCondition(String conditionID){
        List<ConditionEntry> conds = getConditions();
        for(ConditionEntry cond : conds)
            if(cond.getValue().getId().equals(conditionID)) return cond;
        return null;
    }
    
    /**
     * Returns the list of disease {@link ConditionEntry}s.
     * @return the list of disease {@link ConditionEntry}s
     */
    public List<ConditionEntry> getDiseases(){
        List<ConditionEntry> alls = conditionsList;
        List<ConditionEntry> ret = new ArrayList<>();
        for(ConditionEntry all : alls) 
            if(all.getValue().getCategoryFirstRep().getCodingFirstRep().getCode()
                    .equals(CONDITION_CATEGORY.ENCOUNTER.code))
                ret.add(all);
        return ret;
    }
    
    /**
     * Returns the disease {@link ConditionEntry}.
     * @param diseaseID disease ID
     * @return the disease {@link ConditionEntry}
     */
    public ConditionEntry getDisease(String diseaseID){
        List<ConditionEntry> alls = conditionsList;
        for(ConditionEntry all : alls) 
            if(all.getValue().getCategoryFirstRep().getCodingFirstRep().getCode()
                    .equals(CONDITION_CATEGORY.ENCOUNTER.code))
                if(all.getValue().getId().equals(diseaseID)) return all;
        return null;
    }
    
    /**
     * Returns the list of {@link EncounterEntry}s.
     * @return the list of {@link EncounterEntry}s
     */
    public List<EncounterEntry> getEncounters(){
        return encountersList;
    }
    
    /**
     * Returns the {@link EncounterEntry}.
     * @param encounterID encounter ID
     * @return the {@link EncounterEntry}
     */
    public EncounterEntry getEncounter(String encounterID){
        List<EncounterEntry> encs = encountersList;
        for(EncounterEntry enc : encs)
            if(enc.getValue().getId().equals(encounterID)) return enc;
        return null;
    }
    
    /**
     * Returns the list of lab {@link ObservationEntry}s.
     * @return the list of lab {@link ObservationEntry}s
     */
    public List<ObservationEntry> getLabs(){
        List<ObservationEntry> ret = new ArrayList<>();
        for(int i=0; i<observationsList.size(); i++){
            ObservationEntry o = observationsList.get(i);
            OBSERVATION_CATEGORY b = OBSERVATION_CATEGORY.valueOf(
                    o.getValue().getCode().getCodingFirstRep().getDisplay());
            if(b == LABORATORY) ret.add(o);
        }
        return ret;
    }
    
    /**
     * Returns the lab {@link ObservationEntry}s.
     * @param labID lab ID
     * @return the lab {@link ObservationEntry}s
     */
    public ObservationEntry getLab(String labID){
        for(int i=0; i<observationsList.size(); i++){
            ObservationEntry o = observationsList.get(i);
            OBSERVATION_CATEGORY b = OBSERVATION_CATEGORY.valueOf(
                    o.getValue().getCode().getCodingFirstRep().getDisplay());
            if(b == LABORATORY && o.getValue().getId().equals(labID)) return o;
        }
        return null;
    }
    
    /**
     * Returns the list of {@link MedicationRequestEntry}s.
     * @return the list of {@link MedicationRequestEntry}s
     */
    public List<MedicationRequestEntry> getMedications(){
        return medicationsList;
    }
    
    /**
     * Returns the {@link MedicationRequestEntry}.
     * @param medicationID medication ID
     * @return the {@link MedicationRequestEntry}
     */
    public MedicationRequestEntry getMedication(String medicationID){
        List<MedicationRequestEntry> meds = medicationsList;
        for(MedicationRequestEntry med : meds)
            if(med.getValue().getId().equals(medicationID)) return med;
        return null;
    }
    
    /**
     * Returns the {@link PatientEntry}.
     * @return the {@link PatientEntry}
     */
    public PatientEntry getPatient(){
        return patient;
    }
    
    /**
     * Returns the {@link PatientEntry} {@link Address}.
     * @param id address JSON id
     * @return the {@link PatientEntry} {@link Address}
     */
    public Address getPatientAddress(String id){
        List<Address> adds = patient.getValue().getAddress();
        for(Address add : adds) if(add.getId().equals(id)) return add;
        return null;
    }
    
    /**
     * Returns the {@link PatientEntry} email {@link ContactPoint}.
     * @param id email JSON id
     * @return the {@link PatientEntry} email {@link ContactPoint}
     */
    public ContactPoint getPatientEmail(String id){
        List<ContactPoint> teles = patient.getValue().getTelecom();
        for(ContactPoint tel : teles) 
            if(tel.getSystem() == ContactPoint.ContactPointSystem.EMAIL
                    && tel.getId().equals(id)) 
                return tel;
        return null;
    }
    
    /**
     * Returns the {@link PatientEntry} phone number {@link ContactPoint}.
     * @param id phone number JSON id
     * @return the {@link PatientEntry} phone number {@link ContactPoint}
     */
    public ContactPoint getPatientPhone(String id){
        List<ContactPoint> teles = patient.getValue().getTelecom();
        for(ContactPoint tel : teles) 
            if(tel.getSystem() == ContactPoint.ContactPointSystem.PHONE
                    && tel.getId().equals(id)) 
                return tel;
        return null;
    }
    
    /**
     * Returns the list of {@link PractitionerEntry}s.
     * @return the list of {@link PractitionerEntry}s
     */
    public List<PractitionerEntry> getPractitioners(){
        return practitionersList;
    }
    
    /**
     * Returns the {@link PractitionerEntry}.
     * @param practitionerID practitioner ID
     * @return the {@link PractitionerEntry}
     */
    public PractitionerEntry getPractitioner(String practitionerID){
        List<PractitionerEntry> pracs = practitionersList;
        for(PractitionerEntry prac : pracs)
            if(prac.getValue().getId().equals(practitionerID)) return prac;
        return null;
    }
    
    /**
     * Returns the list of problem {@link ConditionEntry}s.
     * @return the list of problem {@link ConditionEntry}s
     */
    public List<ConditionEntry> getProblems(){
        List<ConditionEntry> alls = conditionsList;
        List<ConditionEntry> ret = new ArrayList<>();
        for(ConditionEntry all : alls) 
            if(all.getValue().getCategoryFirstRep().getCodingFirstRep()
                    .getCode().equals(CONDITION_CATEGORY.PROBLEM.code))
                ret.add(all);
        return ret;
    }
    
    /**
     * Returns the problem {@link ConditionEntry}.
     * @param problemID problem ID
     * @return the problem {@link ConditionEntry}
     */
    public ConditionEntry getProblem(String problemID){
        List<ConditionEntry> alls = getProblems();
        for(ConditionEntry all : alls) 
            if(all.getValue().getId().equals(problemID)) return all;
        return null;
    }
    
    /**
     * Returns the list of {@link ProcedureEntry}s.
     * @return the list of {@link ProcedureEntry}s
     */
    public List<ProcedureEntry> getProcedures(){
        return proceduresList;
    }
    
    /**
     * Returns the {@link ProcedureEntry}.
     * @param procedureID procedure ID
     * @return the {@link ProcedureEntry}
     */
    public ProcedureEntry getProcedure(String procedureID){
        List<ProcedureEntry> procs = proceduresList;
        for(ProcedureEntry proc : procs)
            if(proc.getValue().getId().equals(procedureID)) return proc;
        return null;
    }
    
    /**
     * Returns the list of personal tracker data point {@link ObservationEntry}s.
     * @return the list of personal tracker data point {@link ObservationEntry}s
     */
    public List<ObservationEntry> getPersonalTracker(){
        List<ObservationEntry> ret = new ArrayList<>();
        for(int i=0; i<observationsList.size(); i++){
            ObservationEntry o = observationsList.get(i);
            OBSERVATION_CODING b = TRACKER_MAP.get(o.getValue().getCode()
                    .getCodingFirstRep().getDisplay().toUpperCase());
            if(b != null) ret.add(o);
        }
        return ret;
    }
    
    /**
     * Returns the personal tracker data point {@link ObservationEntry}s.
     * @param trackerID tracker ID
     * @return the personal tracker data point {@link ObservationEntry}s
     */
    public ObservationEntry getPersonalTracker(String trackerID){
        for(int i=0; i<observationsList.size(); i++){
            ObservationEntry o = observationsList.get(i);
            OBSERVATION_CODING b = TRACKER_MAP.get(o.getValue().getCode()
                    .getCodingFirstRep().getDisplay().toUpperCase());
            if(b != null && o.getValue().getId().equals(trackerID)) 
                return o;
        }
        return null;
    }
    
    /**
     * Returns the list of vital {@link ObservationEntry}s.
     * @return the list of vital {@link ObservationEntry}s
     */
    public List<ObservationEntry> getVitals(){
        List<ObservationEntry> ret = new ArrayList<>();
        for(int i=0; i<observationsList.size(); i++){
            ObservationEntry o = observationsList.get(i);
            OBSERVATION_CODING b = VITALS_MAP.get(o.getValue().getCode()
                    .getCodingFirstRep().getDisplay().toUpperCase());
            if(b != null) ret.add(o);
        }
        return ret;
    }
    
    /**
     * Returns the list of vital {@link ObservationEntry}s for the given
     * {@link OBSERVATION_CODING}.
     * @param coding {@link OBSERVATION_CODING} of interest
     * @return the list of vital {@link ObservationEntry}s for the given
     *         {@link OBSERVATION_CODING}
     */
    public List<ObservationEntry> getVitals(OBSERVATION_CODING coding){
        List<ObservationEntry> ret = new ArrayList<>();
        for(int i=0; i<observationsList.size(); i++){
            ObservationEntry o = observationsList.get(i);
            OBSERVATION_CODING b = VITALS_MAP.get(o.getValue().getCode()
                    .getCodingFirstRep().getDisplay().toUpperCase());
            if(b == coding) ret.add(o);
        }
        return ret;
    }
    
    /**
     * Returns the vital {@link ObservationEntry}s for the given vital ID and
     * {@link OBSERVATION_CODING}.
     * @param vitalID vital ID
     * @return the vital {@link ObservationEntry}s for the given vital ID and
     *         {@link OBSERVATION_CODING}
     */
    public ObservationEntry getVital(String vitalID){
        for(int i=0; i<observationsList.size(); i++){
            ObservationEntry o = observationsList.get(i);
            OBSERVATION_CODING b = VITALS_MAP.get(o.getValue().getCode()
                    .getCodingFirstRep().getDisplay().toUpperCase());
            if(b != null && o.getValue().getId().equals(vitalID)) 
                return o;
        }
        return null;
    }
    
    ////////////////////////////////////////////////////////////////////////////
    //                                  ADD                                   //
    ////////////////////////////////////////////////////////////////////////////
    /**
     * Add an allergy.
     * @param user        {@link User}
     * @param status      status
     * @param category    category
     * @param criticality criticality
     * @param allergy     allergy
     * @param date        date
     * @param asserter    asserter
     */
    public void addAllergy(User user, String status, String category, 
            String criticality, String allergy, String date, String asserter){
        // new allergy
        AllergyIntolerance ai = new AllergyIntolerance();
        ai.setId(""+(new Random().nextLong()));
        ai.addIdentifier().setId(""+(new Random().nextLong()));
        ai.setClinicalStatus(AllergyIntolerance.AllergyIntoleranceClinicalStatus
                .valueOf(status));
        ai.addCategory(AllergyIntolerance.AllergyIntoleranceCategory
                .valueOf(category));
        ai.setCriticality(AllergyIntolerance.AllergyIntoleranceCriticality
                .valueOf(criticality));
        ai.getCode().addCoding().setDisplay(allergy);
        
        // in case the block with Patient is not this block
        Map.Entry<Block, PatientEntry> pair = new Database().getPatient(user);
        ai.getPatient().setReference(pair.getValue().getValue().getId());
        ai.setAssertedDate(dateConverter.dateInputToDBDate(date));
        ai.getAsserter().setReference(asserter);
        
        // encode and recode to correct ID issues (e.g., creation <ID> is just
        // the ID whereas reinstantiation results in AllergyIntolerance/<ID>
        ai = (AllergyIntolerance) ctx.newJsonParser().parseResource(
                ctx.newJsonParser().setPrettyPrint(true)
                        .encodeResourceToString(ai));
        newAIEntry(ai);
    }
    
    /**
     * Add a condition.
     * @param user      {@link User}
     * @param condition problem or disease
     * @param asserter  asserter
     * @param status    status
     * @param disease   disease
     * @param date      date
     * @param notes     notes
     */
    public void addCondition(User user, String condition, String asserter,
            String status, String disease, String date, String notes){
        // new condition
        Condition cond = new Condition();
        cond.setId(""+(new Random().nextLong()));
        cond.addIdentifier().setId(""+(new Random().nextLong()));
        cond.setClinicalStatus(Condition.ConditionClinicalStatus.valueOf(status));
        cond.addCategory().addCoding().setCode(
                (condition.equalsIgnoreCase("problem"))
                    ? CONDITION_CATEGORY.PROBLEM.code
                    : CONDITION_CATEGORY.ENCOUNTER.code
        );
        cond.getCode().addCoding().setDisplay(disease);
        cond.setAssertedDate(dateConverter.dateInputToDBDate(date));
        cond.getAsserter().setReference(asserter);
        cond.addNote(new Annotation().setAuthor(new StringType("Patient"))
                .setText(notes));
        
        // in case the block with Patient is not this block
        Map.Entry<Block, PatientEntry> pair = new Database().getPatient(user);
        cond.getSubject().setReference(pair.getValue().getValue().getId());
        
        // encode and recode to correct ID issues (e.g., creation <ID> is just
        // the ID whereas reinstantiation results in Condition/<ID>
        cond = (Condition) ctx.newJsonParser().parseResource(
                ctx.newJsonParser().setPrettyPrint(true)
                        .encodeResourceToString(cond));
        newCondEntry(cond);
    }
    
    /**
     * Add an encounter.
     * @param user       {@link User}
     * @param start      start date
     * @param end        end date
     * @param department department
     * @param provider   provider name
     * @param location   location name
     * @param notes      notes
     */
    public void addEncounter(User user, String start, String end, 
            String department, String provider, String location, String notes){
        // new encounter
        Encounter e = new Encounter();
        e.setId(""+(new Random().nextLong()));
        e.addIdentifier().setId(""+(new Random().nextLong()));
        e.getPeriod().setStart(dateConverter.dateInputToDBDate(start))
                     .setEnd(dateConverter.dateInputToDBDate(end));
        e.getClass_().setCode(department);
        e.addParticipant(new Encounter.EncounterParticipantComponent()
                .setIndividual(new Reference().setDisplay(provider)));
        e.getServiceProvider().setDisplay(location);
        e.getText().setDivAsString(notes);          // narrative
        
        // in case the block with Patient is not this block
        Map.Entry<Block, PatientEntry> pair = new Database().getPatient(user);
        e.getSubject().setReference(pair.getValue().getValue().getId());
        
        // encode and recode to correct ID issues (e.g., creation <ID> is just
        // the ID whereas reinstantiation results in Encounter/<ID>
        e = (Encounter) ctx.newJsonParser().parseResource(
                ctx.newJsonParser().setPrettyPrint(true)
                        .encodeResourceToString(e)); 
        newEncounterEntry(e);
    }
    
    /**
     * Add a lab.
     * @param user           {@link User}
     * @param date           date
     * @param code           code
     * @param value          value
     * @param units          units
     * @param range          normal range
     * @param interpretation interpretation
     */
    public void addLab(User user, String date, String code, String value, 
            String units, String range, String interpretation){
        // new lab (observation)
        Observation o = new Observation();
        o.setId(""+(new Random().nextLong()));
        o.addIdentifier().setId(""+(new Random().nextLong()));
        o.setIssued(dateConverter.dateInputToDBDate(date));
        
        // category
        OBSERVATION_CATEGORY cat = LABORATORY;
        CodeableConcept ccc = new CodeableConcept();
        ccc.addCoding().setSystem(cat.system)
                .setCode(cat.code)
                .setDisplay(cat.display);
        o.addCategory(ccc);
        
        // code
        CodeableConcept cc = new CodeableConcept();
        cc.addCoding().setDisplay(code);
        o.setCode(cc);
        o.getInterpretation().addCoding().setCode(interpretation);
        
        // quantity, value, and reference
        Quantity q = new Quantity();
        q.setValue(Integer.parseInt(value));
        if(units != null) q.setUnit(units);
        o.setValue(q);
        o.addReferenceRange().setText(range);
        
        // in case the block with Patient is not this block
        Map.Entry<Block, PatientEntry> pair = new Database().getPatient(user);
        o.getSubject().setReference(pair.getValue().getValue().getId());
        
        // encode and recode to correct ID issues (e.g., creation <ID> is just
        // the ID whereas reinstantiation results in Observation/<ID>
        o = (Observation) ctx.newJsonParser().parseResource(
                ctx.newJsonParser().setPrettyPrint(true)
                        .encodeResourceToString(o));
        newObservationEntry(o);
    }
    
    /**
     * Add a medication.
     * @param user       {@link User}
     * @param requester  requester
     * @param status     status
     * @param medication medication
     * @param amount     amount (e.g,. 160)
     * @param code       code (e.g, mg)
     * @param refills    number of refills
     * @param sub        substitutes allowed
     * @param date       date
     */
    public void addMedication(User user, String requester, String status, 
            String medication, String amount, String code, String refills, 
            String sub, String date) {
        // new medication request
        MedicationRequest r = new MedicationRequest();
        r.setId(""+(new Random().nextLong()));
        r.setStatus(MedicationRequest.MedicationRequestStatus.valueOf(status));
        r.setAuthoredOn(dateConverter.dateInputToDBDate(date));
        r.getRequester().getAgent().setDisplay(requester);
        
        Medication m = new Medication();
        m.setId(""+(new Random().nextLong()));
        m.getCode().addCoding().setDisplay(medication);
        m.addIngredient().getAmount().getNumerator()
                .setValue(Integer.parseInt(amount)).setCode(code);
        
        // add the medication
        r.addContained(m);
        
        // in case the block with Patient is not this block
        Map.Entry<Block, PatientEntry> pair = new Database().getPatient(user);
        r.getSubject().setReference(pair.getValue().getValue().getId());
        
        // if this reference is not set, then contained will NOT print to JSON
        r.setMedication(new Reference("#"+m.getId())); // # + medication id
        r.getDispenseRequest().setNumberOfRepeatsAllowed(Integer.parseInt(refills));
        r.getSubstitution().setAllowed(Boolean.parseBoolean(sub));
        
        // encode and recode to correct ID issues (e.g., creation <ID> is just
        // the ID whereas reinstantiation results in MedicationRequest/<ID>
        r = (MedicationRequest) ctx.newJsonParser().parseResource(
                ctx.newJsonParser().setPrettyPrint(true)
                        .encodeResourceToString(r));
        newMedReqEntry(r);
    }
    
    /**
     * Add an address.
     * @param type    type
     * @param address address
     * @param city    city
     * @param state   state
     * @param zip     zip
     * @param start   start date
     * @param end     end date
     */
    public void addPatientAddress(String type, String address, String city,
            String state, String zip, String start, String end){
        // new address
        Address add = patient.getValue().addAddress();
        add.setId(""+(new Random().nextLong()));
        add.setUse(Address.AddressUse.valueOf(type));
        add.setText(address).setCity(city).setState(state).setPostalCode(zip);
        add.getPeriod().setStart(dateConverter.dateInputToDBDate(start));
        
        // set end date if exists
        if(end != null) add.getPeriod().setEnd(dateConverter.dateInputToDBDate(end));
        
        // set altered
        patient.setEntryStatus(NEW);
        
        // update database
        updateDatabase(patient);
        
    }
    
    /**
     * Add an email address.
     * @param type    type
     * @param address address
     */
    public void addPatientEmail(String type, String address){
        // new email
        patient.getValue().addTelecom()
               .setSystem(ContactPoint.ContactPointSystem.EMAIL)
               .setValue(address)
               .setUse(ContactPoint.ContactPointUse.valueOf(type))
               .setId(""+(new Random().nextLong()));
        
        // set altered
        patient.setEntryStatus(NEW);
        
        // update database
        updateDatabase(patient);
    }
    
    /**
     * Add a phone number.
     * @param type   type
     * @param number phone number
     */
    public void addPatientPhone(String type, String number){
        // new email
        patient.getValue().addTelecom()
               .setSystem(ContactPoint.ContactPointSystem.PHONE)
               .setValue(number)
               .setUse(ContactPoint.ContactPointUse.valueOf(type))
               .setId(""+(new Random().nextLong()));
        
        // set altered
        patient.setEntryStatus(NEW);
        
        // update database
        updateDatabase(patient);
    }
    
    /**
     * Add a practitioner.
     * @param name      name
     * @param location  location
     * @param specialty specialty
     * @param phone     phone
     * @param notes     notes
     */
    public void addPractitioner(String name, String location, String specialty, 
            String phone, String notes){
        // new practitioner
        Practitioner prac = new Practitioner();
        prac.setId(""+(new Random().nextLong()));
        prac.addIdentifier().setId(""+(new Random().nextLong()));
        prac.addName().setText(name);
        prac.addTelecom().setValue(phone);
        prac.addQualification().getCode().addCoding().setDisplay(specialty);
        prac.addAddress().setText(location);
        prac.getText().setDivAsString(notes);
        
        // encode and recode to correct ID issues (e.g., creation <ID> is just
        // the ID whereas reinstantiation results in Practitioner/<ID>
        prac = (Practitioner) ctx.newJsonParser().parseResource(
                ctx.newJsonParser().setPrettyPrint(true)
                        .encodeResourceToString(prac));
        newPracEntry(prac);
    }
    
    /**
     * Add a procedure.
     * @param user         {@link User}
     * @param date         date
     * @param procedure    procedure
     * @param practitioner practitioner
     * @param location     location
     * @param notes        notes
     */
    public void addProcedure(User user, String date, String procedure, 
            String practitioner, String location, String notes){
        // new procedure
        Procedure proc = new Procedure();
        proc.setId(""+(new Random().nextLong()));
        proc.addIdentifier().setId(""+(new Random().nextLong()));
        proc.getCode().addCoding().setDisplay(procedure);
        proc.addPerformer().getActor().setReference(practitioner);
        proc.getLocation().setDisplay(location);
        proc.getText().setDivAsString(notes);
        
        try {
            proc.addChild("performedPeriod");
            proc.getPerformedPeriod().setStart(dateConverter.dateInputToDBDate(date));
        } catch (FHIRException ex) {
            java.util.logging.Logger.getLogger(Data.class.getName()).log(Level.SEVERE, null, ex);
        }
        
        // in case the block with Patient is not this block
        Map.Entry<Block, PatientEntry> pair = new Database().getPatient(user);
        proc.getSubject().setReference(pair.getValue().getValue().getId());
        
        // encode and recode to correct ID issues (e.g., creation <ID> is just
        // the ID whereas reinstantiation results in Procedure/<ID>
        proc = (Procedure) ctx.newJsonParser().parseResource(
                ctx.newJsonParser().setPrettyPrint(true)
                        .encodeResourceToString(proc));
        newProcEntry(proc);
    }
    
    /**
     * Add a personal tracker data point.
     * @param user  {@link User}
     * @param date  date
     * @param code  {@link OBSERVATION_CODING}
     * @param value value
     * @param units units
     */
    public void addPersonalTracker(User user, String date, 
            OBSERVATION_CODING code, String value, String units){
        // new tracker (observation)
        Observation o = new Observation();
        o.setId(""+(new Random().nextLong()));
        o.addIdentifier().setId(""+(new Random().nextLong()));
        o.setIssued(dateConverter.dateInputToDBDate(date));
        
        // category
        OBSERVATION_CATEGORY cat;
        if((cat = code.category) != null){
            CodeableConcept cc = new CodeableConcept();
            cc.addCoding().setSystem(cat.system)
                    .setCode(cat.code)
                    .setDisplay(cat.display);
            o.addCategory(cc);
        }
        
        // code
        CodeableConcept cc = new CodeableConcept();
        if(cat == null){
            cc.addCoding().setSystem(code.system)
                    .setCode(code.code)
                    .setDisplay(code.display);
        } else cc.addCoding().setDisplay(code.display);
        o.setCode(cc);
        
        // quantity and units
        Quantity q = new Quantity();
        q.setValue(Double.parseDouble(value));
        if(units != null) q.setUnit(units);
        o.setValue(q);
        
        // in case the block with Patient is not this block
        Map.Entry<Block, PatientEntry> pair = new Database().getPatient(user);
        o.getSubject().setReference(pair.getValue().getValue().getId());
        
        // encode and recode to correct ID issues (e.g., creation <ID> is just
        // the ID whereas reinstantiation results in Observation/<ID>
        o = (Observation) ctx.newJsonParser().parseResource(
                ctx.newJsonParser().setPrettyPrint(true)
                        .encodeResourceToString(o));
        newObservationEntry(o);
    }
    
    /**
     * Add a vital.
     * @param user  {@link User}
     * @param date  date
     * @param code  {@link OBSERVATION_CODING}
     * @param value value
     * @param units units
     */
    public void addVital(User user, String date, OBSERVATION_CODING code, 
            String value, String units){
        // new vital (observation)
        Observation o = new Observation();
        o.setId(""+(new Random().nextLong()));
        o.addIdentifier().setId(""+(new Random().nextLong()));
        o.setIssued(dateConverter.dateInputToDBDate(date));
        
        // category
        OBSERVATION_CATEGORY cat;
        if((cat = code.category) != null){
            CodeableConcept cc = new CodeableConcept();
            cc.addCoding().setSystem(cat.system)
                    .setCode(cat.code)
                    .setDisplay(cat.display);
            o.addCategory(cc);
        }
        
        // code
        CodeableConcept cc = new CodeableConcept();
        cc.addCoding().setDisplay(code.display);
        o.setCode(cc);
        
        // quantity and value
        Quantity q = new Quantity();
        q.setValue(Double.parseDouble(value));
        if(units != null) q.setUnit(units);
        o.setValue(q);
        
        // in case the block with Patient is not this block
        Map.Entry<Block, PatientEntry> pair = new Database().getPatient(user);
        o.getSubject().setReference(pair.getValue().getValue().getId());
        
        // encode and recode to correct ID issues (e.g., creation <ID> is just
        // the ID whereas reinstantiation results in Observation/<ID>
        o = (Observation) ctx.newJsonParser().parseResource(
                ctx.newJsonParser().setPrettyPrint(true)
                        .encodeResourceToString(o));
        ObservationEntry oe = newObservationEntry(o);
        
log.info(oe.toJson(ALL, true).getJson());
    }
    
    /**
     * Creates the {@link Patient} when the first {@link Blockchain} is 
     * instantiated.
     * @param user {@link User}
     * @return {@code true} if created, {@code false} if exists
     */
    public boolean createPatient(User user){
        // just the first time
        if(patient != null) return false;
        
        // creates a new patient
        Patient p = new Patient();
        p.setId("Patient/"+user.getID());
        p.addIdentifier().setId("Patient/"+user.getID());
        p.addName().addGiven(user.getFirstName()).setFamily(user.getLastName());
        newPatientEntry(p);
        return true;
    }
    
    ////////////////////////////////////////////////////////////////////////////
    //                                 REMOVE                                 //
    ////////////////////////////////////////////////////////////////////////////
    /**
     * Actually removes data from the lists, maps, and database. The block hash,
     * R, and S are generated without the data being removed here, so there is
     * no need to recompute the hash and re-sync the block.
     * @param entry      {@link Entry}
     */
    public void remove(Entry entry){
        // ignore if entry is null
        if(entry == null) return;
        
        // remove from lists and maps
        switch(entry.getResource()){
            case ALLERGIES:
                allergiesList.remove(entry);
                allergiesMap.remove(entry.getFHIREntryID());
                break;
            case CONDITIONS:
                conditionsList.remove(entry);
                conditionsMap.remove(entry.getFHIREntryID());
                break;
            case ENCOUNTERS:
                encountersList.remove(entry);
                encountersMap.remove(entry.getFHIREntryID());
                break;
            case MEDICATIONS:
                medicationsList.remove(entry);
                medicationsMap.remove(entry.getFHIREntryID());
                break;
            case OBSERVATIONS:
                observationsList.remove(entry);
                observationsMap.remove(entry.getFHIREntryID());
                break;
            //case PATIENTS:
            case PRACTITIONERS:
                practitionersList.remove(entry);
                practitionersMap.remove(entry.getFHIREntryID());
                break;
            case PROCEDURES:
                proceduresList.remove(entry);
                proceduresMap.remove(entry.getFHIREntryID());
                break;
        }
        
        // remove from all entries
        allEntries.remove(entry);
        
        // remove from database
        removeFromDatabase(entry);
    }
    
    /**
     * Remove an allergy.
     * @param allergyID allergy ID to remove
     */
    public void removeAllergy(String allergyID){
        // remove allergy
        List<AllergyIntoleranceEntry> entries = getAllergies();
        for(int i=0; i<entries.size(); i++){
            AllergyIntoleranceEntry entry = entries.get(i);
            if(entry.getValue().getId().equals(allergyID)){  
                
                // entry has not been synced, so just remove it
                if(entry.getEntryStatus() != ENTRY_STATUS.CURRENT)
                    remove(entry);
                
                // entry has been synced, so flag for removal
                else entry.setEntryStatus(REMOVE);
                
                // update database
                updateDatabase(entry);
            }
        }
    }
    
    /**
     * Remove a condition.
     * @param conditionID condition ID to remove
     */
    public void removeCondition(String conditionID){
        // remove condition
        List<ConditionEntry> entries = getConditions();
        for(int i=0; i<entries.size(); i++){
            ConditionEntry entry = entries.get(i);
            if(entry.getValue().getId().equals(conditionID)){ 
                
                // entry has not been synced, so just remove it
                if(entry.getEntryStatus() != ENTRY_STATUS.CURRENT)
                    remove(entry);
                
                // entry has been synced, so flag for removal
                else entry.setEntryStatus(REMOVE);
                
                // update database
                updateDatabase(entry);
            }
        }
    }
    
    /**
     * Remove an encounter.
     * @param encounterID encounter ID to remove
     */
    public void removeEncounter(String encounterID){
        // remove encounter
        List<EncounterEntry> entries = getEncounters();
        for(int i=0; i<entries.size(); i++){
            EncounterEntry entry = entries.get(i);
            if(entry.getValue().getId().equals(encounterID)){
                
                // entry has not been synced, so just remove it
                if(entry.getEntryStatus() != ENTRY_STATUS.CURRENT)
                    remove(entry);
                
                // entry has been synced, so flag for removal
                else entry.setEntryStatus(REMOVE);
                
                // update database
                updateDatabase(entry);
            }
        }
    }
    
    /**
     * Remove a lab.
     * @param labID lab ID to remove
     */
    public void removeLab(String labID){
        // remove lab
        List<ObservationEntry> entries = getLabs();
        for(int i=0; i<entries.size(); i++){
            ObservationEntry entry = entries.get(i);
            if(entry.getValue().getId().equals(labID)){
                
                // entry has not been synced, so just remove it
                if(entry.getEntryStatus() != ENTRY_STATUS.CURRENT)
                    remove(entry);
                
                // entry has been synced, so flag for removal
                else entry.setEntryStatus(REMOVE);
                
                // update database
                updateDatabase(entry);
            }
        }
    }
    
    /**
     * Remove a medication.
     * @param medicationID medication ID to remove
     */
    public void removeMedication(String medicationID){
        // remove medication
        List<MedicationRequestEntry> entries = getMedications();
        for(int i=0; i<entries.size(); i++){
            MedicationRequestEntry entry = entries.get(i);
            if(entry.getValue().getId().equals(medicationID)){  
                
                // entry has not been synced, so just remove it
                if(entry.getEntryStatus() != ENTRY_STATUS.CURRENT)
                    remove(entry);
                
                // entry has been synced, so flag for removal
                else entry.setEntryStatus(REMOVE);
                
                // update database
                updateDatabase(entry);
            }
        }
    }
    
    /**
     * Remove an address.
     * @param addressID address ID to remove
     */
    public void removePatientAddress(String addressID){
        // remove address
        List<Address> adds = patient.getValue().getAddress();
        for(int i=0; i<adds.size(); i++){
            Address add = adds.get(i);
            if(add.getId().equals(addressID)){
                adds.remove(add);
                i--;
            }
        }
        
        // set altered if it has been synced (if not synced, then still NEW)
        if(patient.getEntryStatus() != NEW) patient.setEntryStatus(MODIFY);
        
        // update database
        updateDatabase(patient);
    }
    
    /**
     * Remove an email address.
     * @param emailID email ID to remove
     */
    public void removePatientEmail(String emailID){
        // remove email
        List<ContactPoint> tels = patient.getValue().getTelecom();
        for(int i=0; i<tels.size(); i++){
            ContactPoint t = tels.get(i);
            if(t.getSystem() == ContactPoint.ContactPointSystem.EMAIL 
                    && t.getId().equals(emailID)){
                tels.remove(t);
                i--;
            }
        }
        
        // set altered if it has been synced (if not synced, then still NEW)
        if(patient.getEntryStatus() != NEW) patient.setEntryStatus(MODIFY);
        
        // update database
        updateDatabase(patient);
    }
    
    /**
     * Remove a phone number.
     * @param phoneID phone ID to remove
     */
    public void removePatientPhone(String phoneID){
        // remove phone number
        List<ContactPoint> tels = patient.getValue().getTelecom();
        for(int i=0; i<tels.size(); i++){
            ContactPoint t = tels.get(i);
            if(t.getSystem() == ContactPoint.ContactPointSystem.PHONE 
                    && t.getId().equals(phoneID)){
                tels.remove(t);
                i--;
            }
        }
        
        // set altered if it has been synced (if not synced, then still NEW)
        if(patient.getEntryStatus() != NEW) patient.setEntryStatus(MODIFY);
        
        // update database
        updateDatabase(patient);
    }
    
    /**
     * Remove a practitioner.
     * @param practitionerID practitioner ID to remove
     */
    public void removePractitioner(String practitionerID){
        // remove practitioner
        List<PractitionerEntry> entries = getPractitioners();
        for(int i=0; i<entries.size(); i++){
            PractitionerEntry entry = entries.get(i);
            if(entry.getValue().getId().equals(practitionerID)){
                
                // entry has not been synced, so just remove it
                if(entry.getEntryStatus() != ENTRY_STATUS.CURRENT)
                    remove(entry);
                
                // entry has been synced, so flag for removal
                else entry.setEntryStatus(REMOVE);
                
                // update database
                updateDatabase(entry);
            }
        }
    }
    
    /**
     * Remove a procedure.
     * @param procedureID procedure ID to remove
     */
    public void removeProcedure(String procedureID){
        // remove procedure
        List<ProcedureEntry> entries = getProcedures();
        for(int i=0; i<entries.size(); i++){
            ProcedureEntry entry = entries.get(i);
            if(entry.getValue().getId().equals(procedureID)){
                
                // entry has not been synced, so just remove it
                if(entry.getEntryStatus() != ENTRY_STATUS.CURRENT)
                    remove(entry);
                
                // entry has been synced, so flag for removal
                else entry.setEntryStatus(REMOVE);
                
                // update database
                updateDatabase(entry);
            }
        }
    }
    
    /**
     * Remove a personal tracker data point.
     * @param trackerID tracker ID to remove
     */
    public void removePersonalTracker(String trackerID){
        // remove personal tracker data point
        List<ObservationEntry> entries = getPersonalTracker();
        for(int i=0; i<entries.size(); i++){
            ObservationEntry entry = entries.get(i);
            if(entry.getValue().getId().equals(trackerID)){
                
                // entry has not been synced, so just remove it
                if(entry.getEntryStatus() != ENTRY_STATUS.CURRENT)
                    remove(entry);
                
                // entry has been synced, so flag for removal
                else entry.setEntryStatus(REMOVE);
                
                // update database
                updateDatabase(entry);
            }
        }
    }
    
    /**
     * Remove a vital.
     * @param vitalID vital ID to remove
     */
    public void removeVital(String vitalID){
        // remove vital
        List<ObservationEntry> entries = getVitals();
        for(int i=0; i<entries.size(); i++){
            ObservationEntry entry = entries.get(i);
            if(entry.getValue().getId().equals(vitalID)){
                
                // entry has not been synced, so just remove it
                if(entry.getEntryStatus() != ENTRY_STATUS.CURRENT)
                    remove(entry);
                
                // entry has been synced, so flag for removal
                else entry.setEntryStatus(REMOVE);
                
                // update database
                updateDatabase(entry);
            }
        }
    }
    
    ////////////////////////////////////////////////////////////////////////////
    //                                  SET                                   //
    ////////////////////////////////////////////////////////////////////////////
    /**
     * Set an allergy.
     * @param allergyID   allergy ID
     * @param status      status
     * @param category    category
     * @param criticality criticality
     * @param allergy     allergy
     * @param date        date
     */
    public void setAllergy(String allergyID, String status, String category, 
            String criticality, String allergy, String date){
        // get allergy
        AllergyIntoleranceEntry entry = getAllergy(allergyID);
        AllergyIntolerance ai = entry.getValue();
        ai.setClinicalStatus(AllergyIntolerance.AllergyIntoleranceClinicalStatus
                .valueOf(status));
        ai.getCategory().clear();
        ai.addCategory(AllergyIntolerance.AllergyIntoleranceCategory
                .valueOf(category));
        ai.setCriticality(AllergyIntolerance.AllergyIntoleranceCriticality
                .valueOf(criticality));
        ai.getCode().getCoding().clear();
        ai.getCode().addCoding().setDisplay(allergy);
        ai.setAssertedDate(dateConverter.dateInputToDBDate(date));
        
        // set altered if it has been synced (if not synced, then still NEW)
        if(entry.getEntryStatus() != NEW) entry.setEntryStatus(MODIFY);
        
        // update database
        updateDatabase(entry);
    }
    
    /**
     * Set a condition.
     * @param conditionID condition ID
     * @param asserter    asserter
     * @param status      status
     * @param disease     disease
     * @param date        date
     * @param notes       notes
     */
    public void setCondition(String conditionID, String asserter,
            String status, String disease, String date, String notes){
        // set condition
        ConditionEntry entry = getCondition(conditionID);
        Condition cond = entry.getValue();
        cond.setClinicalStatus(Condition.ConditionClinicalStatus.valueOf(status));
        cond.getCode().getCodingFirstRep().setDisplay(disease);
        cond.setAssertedDate(dateConverter.dateInputToDBDate(date));
        cond.getAsserter().setReference(asserter);
        cond.getNoteFirstRep().setText(notes);
        
        // set altered if it has been synced (if not synced, then still NEW)
        if(entry.getEntryStatus() != NEW) entry.setEntryStatus(MODIFY);
        
        // update database
        updateDatabase(entry);
    }
    
    /**
     * Set an encounter.
     * @param encounterID encounter ID
     * @param start       start date
     * @param end         end date
     * @param department  department
     * @param provider    provider
     * @param location    location
     * @param notes       notes
     */
    public void setEncounter(String encounterID, String start, String end,
            String department, String provider, String location, String notes){
        // get encounter
        EncounterEntry entry = getEncounter(encounterID);
        Encounter e = entry.getValue();
        e.getPeriod().setStart(dateConverter.dateInputToDBDate(start))
                     .setEnd(dateConverter.dateInputToDBDate(end));
        e.getClass_().setCode(department);
        e.getParticipantFirstRep().getIndividual().setDisplay(provider);
        e.getServiceProvider().setDisplay(location);
        
        // Narrative only supports on set of <div> tags (i.e., it just ignores
        // everything else). Once a Narrative is read back in, it contains <div>
        // tags, which must be removed. Then the test is resurrounded by them.
        String noDivNotes = notes.replaceAll("<div xmlns=\"http://www.w3.org/1999/xhtml\">", "")
                .replaceAll("</div>", "");
        notes = "<div xmlns=\"http://www.w3.org/1999/xhtml\">"+noDivNotes+"</div>";
        e.getText().setDivAsString(notes);
        
        // set altered if it has been synced (if not synced, then still NEW)
        if(entry.getEntryStatus() != NEW) entry.setEntryStatus(MODIFY);
        
        // update database
        updateDatabase(entry);
    }
    
    /**
     * Set a lab.
     * @param labID          lab ID
     * @param date           date
     * @param value          value
     * @param units          units
     * @param range          normal range
     * @param interpretation interpretation
     */
    public void setLab(String labID, String date, String value, String units, 
            String range, String interpretation){
        // get lab (observation)
        ObservationEntry entry = getLab(labID);
        Observation o = entry.getValue();
        o.setIssued(dateConverter.dateInputToDBDate(date));
        o.getInterpretation().getCodingFirstRep().setCode(interpretation);
        ((Quantity)o.getValue()).setValue(Integer.parseInt(value)).setUnit(units);
        o.addReferenceRange().setText(range);
        
        // set altered if it has been synced (if not synced, then still NEW)
        if(entry.getEntryStatus() != NEW) entry.setEntryStatus(MODIFY);
        
        // update database
        updateDatabase(entry);
    }
    
    /**
     * Set a medication.
     * @param medicationID medication ID
     * @param status     status
     * @param medication medication
     * @param requester  requester
     * @param amount     amount (e.g,. 160)
     * @param code       code (e.g, mg)
     * @param refills    number of refills
     * @param sub        substitutes allowed
     * @param date       date
     */
    public void setMedication(String medicationID, String status, 
            String medication, String requester, String amount, String code, 
            String refills, String sub, String date){
        // get medication
        MedicationRequestEntry entry = getMedication(medicationID);
        MedicationRequest r = entry.getValue();
        r.setStatus(MedicationRequest.MedicationRequestStatus.valueOf(status));
        r.setAuthoredOn(dateConverter.dateInputToDBDate(date));
        r.getRequester().getAgent().setDisplay(requester);
        
        Medication m = (Medication)r.getContained().get(0);
        m.getCode().getCodingFirstRep().setDisplay(medication);
        m.getIngredientFirstRep().getAmount().getNumerator()
                .setValue(Integer.parseInt(amount)).setCode(code);
        
        r.getDispenseRequest().setNumberOfRepeatsAllowed(Integer.parseInt(refills));
        r.getSubstitution().setAllowed(Boolean.parseBoolean(sub));
        
        // set altered if it has been synced (if not synced, then still NEW)
        if(entry.getEntryStatus() != NEW) entry.setEntryStatus(MODIFY);
        
        // update database
        updateDatabase(entry);
    }
    
    /**
     * Set an address.
     * @param addressID address ID
     * @param type      type
     * @param address   address
     * @param city      city
     * @param state     state
     * @param zip       zip
     * @param start     start date
     * @param end       end date
     */
    public void setPatientAddress(String addressID, String type, String address, 
            String city, String state, String zip, String start, String end){
        // get address
        Address add = getPatientAddress(addressID);
        add.setUse(Address.AddressUse.valueOf(type));
        add.setText(address).setCity(city).setState(state).setPostalCode(zip);
        add.getPeriod().setStart(dateConverter.dateInputToDBDate(start));
        
        // set end date if exists
        if(end != null) add.getPeriod().setEnd(dateConverter.dateInputToDBDate(end));
        
        // set altered if it has been synced (if not synced, then still NEW)
        if(patient.getEntryStatus() != NEW) patient.setEntryStatus(MODIFY);
        
        // update database
        updateDatabase(patient);
    }
    
    /**
     * Set an email address.
     * @param emailID email ID
     * @param type    type
     * @param address email address
     */
    public void setPatientEmail(String emailID, String type, String address){
        // get email address
        getPatientEmail(emailID).setValue(address)
               .setUse(ContactPoint.ContactPointUse.valueOf(type));
        
        // set altered if it has been synced (if not synced, then still NEW)
        if(patient.getEntryStatus() != NEW) patient.setEntryStatus(MODIFY);
        
        // update database
        updateDatabase(patient);
    }
    
    /**
     * Set a phone number.
     * @param phoneID phone ID
     * @param type    type
     * @param number  phone number
     */
    public void setPatientPhone(String phoneID, String type, String number){
        // set phone number
        getPatientPhone(phoneID).setValue(number)
               .setUse(ContactPoint.ContactPointUse.valueOf(type));
        
        // set altered if it has been synced (if not synced, then still NEW)
        if(patient.getEntryStatus() != NEW) patient.setEntryStatus(MODIFY);
        
        // update database
        updateDatabase(patient);
    }
    
    /**
     * Sets basic {@link Patient} information.
     * @param firstName     first name
     * @param middleName    middle name
     * @param lastName      last name
     * @param dob           date of birth
     * @param gender        gender
     * @param maritalStatus marital status
     */
    public void setPatient(String firstName, String middleName, String lastName,
            String dob, String gender, String maritalStatus){
        // sets first and middle name
        Patient p = patient.getValue();
        HumanName hn = p.getNameFirstRep();
        List<StringType> given = new ArrayList<>();
        if(firstName != null) given.add(new StringType(firstName));
        if(middleName != null) given.add(new StringType(middleName));
        hn.setGiven(given);
        
        // set last name
        hn.setFamily(lastName);
        
        // set dob
        if(dob != null) 
            p.getBirthDateElement().setValueAsString(dateConverter.dateInputToDB(dob));
        
        // set gender
        if(gender != null) p.setGender(Enumerations.AdministrativeGender
                .valueOf(gender.toUpperCase()));
        
        // set marital status
        if(maritalStatus != null) {
            Coding cod = p.getMaritalStatus().getCodingFirstRep();
            if(cod == null) p.getMaritalStatus().addCoding().setCode(maritalStatus);
            else cod.setCode(maritalStatus);
        }
        
        // set altered if it has been synced (if not synced, then still NEW)
        if(patient.getEntryStatus() != NEW) patient.setEntryStatus(MODIFY);
        
        // update database
        updateDatabase(patient);
    }
    
    /**
     * Set a practitioner.
     * @param practitionerID practitioner ID
     * @param name           name
     * @param location       location
     * @param specialty      specialty
     * @param phone          phone
     * @param notes          notes
     */
    public void setPractitioner(String practitionerID, String name, 
            String location, String specialty, String phone, String notes){
        // get practitioner
        PractitionerEntry entry = getPractitioner(practitionerID);
        Practitioner p = entry.getValue();
        p.getNameFirstRep().setText(name);
        p.getTelecomFirstRep().setValue(phone);
        p.getQualificationFirstRep().getCode().getCodingFirstRep()
                .setDisplay(specialty);
        p.getAddressFirstRep().setText(location);
        
        // Narrative only supports on set of <div> tags (i.e., it just ignores
        // everything else). Once a Narrative is read back in, it contains <div>
        // tags, which must be removed. Then the test is resurrounded by them.
        String noDivNotes = notes.replaceAll("<div xmlns=\"http://www.w3.org/1999/xhtml\">", "")
                .replaceAll("</div>", "");
        notes = "<div xmlns=\"http://www.w3.org/1999/xhtml\">"+noDivNotes+"</div>";
        p.getText().setDivAsString(notes);
        
        // set altered if it has been synced (if not synced, then still NEW)
        if(entry.getEntryStatus() != NEW) entry.setEntryStatus(MODIFY);
        
        // update database
        updateDatabase(entry);
    }
    
    /**
     * Set a procedure.
     * @param procedureID  procedure ID
     * @param date         date
     * @param procedure    procedure
     * @param practitioner practitioner
     * @param location     location
     * @param notes        notes
     */
    public void setProcedure(String procedureID, String date, String procedure, 
            String practitioner, String location, String notes){
        // get procedure
        ProcedureEntry entry = getProcedure(procedureID);
        Procedure p = entry.getValue();
        p.getCode().getCodingFirstRep().setDisplay(procedure);
        p.getPerformerFirstRep().getActor().setReference(practitioner);
        p.getLocation().setDisplay(location);
        
        try {
            p.getChildByName("performedPeriod");
            p.getPerformedPeriod().setStart(dateConverter.dateInputToDBDate(date));
        } catch (FHIRException ex) {
            java.util.logging.Logger.getLogger(Data.class.getName()).log(Level.SEVERE, null, ex);
        }
        
        // Narrative only supports on set of <div> tags (i.e., it just ignores
        // everything else). Once a Narrative is read back in, it contains <div>
        // tags, which must be removed. Then the test is resurrounded by them.
        String noDivNotes = notes.replaceAll("<div xmlns=\"http://www.w3.org/1999/xhtml\">", "")
                .replaceAll("</div>", "");
        notes = "<div xmlns=\"http://www.w3.org/1999/xhtml\">"+noDivNotes+"</div>";
        p.getText().setDivAsString(notes);
        
        // set altered if it has been synced (if not synced, then still NEW)
        if(entry.getEntryStatus() != NEW) entry.setEntryStatus(MODIFY);
        
        // update database
        updateDatabase(entry);
    }
    
    /**
     * Set a personal tracker data point.
     * @param trackerID tracker ID
     * @param date      date
     * @param code      {@link OBSERVATION_CODING}
     * @param value     value
     * @param units     units
     */
    public void setPersonalTracker(String trackerID, String date, 
            OBSERVATION_CODING code, String value, String units){
        // get personal tracker (observation)
        ObservationEntry entry = getPersonalTracker(trackerID);
        Observation o = entry.getValue();
        o.setIssued(dateConverter.dateInputToDBDate(date));
        ((Quantity) o.getValue()).setValue(Double.parseDouble(value))
                .setUnit(units);
        o.getCode().getCodingFirstRep().setDisplay(code.display);
        
        // set altered if it has been synced (if not synced, then still NEW)
        if(entry.getEntryStatus() != NEW) entry.setEntryStatus(MODIFY);
        
        // update database
        updateDatabase(entry);
    }
    
    /**
     * Set a vital.
     * @param vitalID vital ID
     * @param date    date
     * @param code    {@link Data.OBSERVATION_CODING}
     * @param value   value
     * @param units   units
     */
    public void setVital(String vitalID, String date, OBSERVATION_CODING code, 
            String value, String units){
        // get vital (observation)
        ObservationEntry entry = getVital(vitalID);
        Observation o = entry.getValue();
        o.setIssued(dateConverter.dateInputToDBDate(date));
        ((Quantity) o.getValue()).setValue(Double.parseDouble(value))
                .setUnit(units);
        o.getCode().getCodingFirstRep().setDisplay(code.display);
        
        // set altered if it has been synced (if not synced, then still NEW)
        if(entry.getEntryStatus() != NEW) entry.setEntryStatus(MODIFY);
        
        // update database
        updateDatabase(entry);
    }
    
    /**
     * Shutdown.
     */
    public void shutdown(){
        allEntries.clear();
        patient = null;
        encountersList.clear();
        encountersMap.clear();
        observationsList.clear();
        observationsMap.clear();
        medicationsList.clear();
        medicationsMap.clear();
        allergiesList.clear();
        allergiesMap.clear();
        conditionsList.clear();
        conditionsMap.clear();
        practitionersList.clear();
        practitionersMap.clear();
        proceduresList.clear();
        proceduresMap.clear();
    }
}
